# Supplementary material for: Compartment-resolved Proteomic Analysis of Mouse Aorta during Atherosclerotic Plaque Formation Reveals Osteoclast-specific Protein Expression
Source: Mol Cell Proteomics. 2017 Dec 4;17(2):321–34. doi: 10.1074/mcp.RA117.000315 (PMC5795394; doi:10.1074/mcp.RA117.000315)
Supplement: Supplemental Data [file supp_RA117.000315_4948_1_supp_26159_fzprv5.xlsx]

## Sheet: all proteins fractions sem
Uniprot protein IDs	Uniprot majority protein IDs	Protein names	Gene names	Potential contaminant	Peptides	Razor + unique peptides	Unique peptides	Sequence coverage [%]	Unique + razor sequence coverage [%]	Unique sequence coverage [%]	Mol. weight [kDa]	Q-value	Score	Intensity	MS/MS Count	LFQ intensity cohort1_ApoE-ko_16w_INSOL_1	LFQ intensity cohort1_ApoE-ko_16w_FR1_1	LFQ intensity cohort1_ApoE-ko_16w_FR2_1	LFQ intensity cohort1_ApoE-ko_16w_FR3_1	LFQ intensity cohort1_ApoE-ko_16w_INSOL_2	LFQ intensity cohort1_ApoE-ko_16w_FR1_2	LFQ intensity cohort1_ApoE-ko_16w_FR2_2	LFQ intensity cohort1_ApoE-ko_16w_FR3_2	LFQ intensity cohort1_ApoE-ko_16w_INSOL_3	LFQ intensity cohort1_ApoE-ko_16w_FR1_3	LFQ intensity cohort1_ApoE-ko_16w_FR2_3	LFQ intensity cohort1_ApoE-ko_16w_FR3_3	LFQ intensity cohort1_ApoE-ko_16w_INSOL_4	LFQ intensity cohort1_ApoE-ko_16w_FR1_4	LFQ intensity cohort1_ApoE-ko_16w_FR2_4	LFQ intensity cohort1_ApoE-ko_16w_FR3_4	LFQ intensity cohort1_ApoE-ko_16w_INSOL_5	LFQ intensity cohort1_ApoE-ko_16w_FR1_5	LFQ intensity cohort1_ApoE-ko_16w_FR2_5	LFQ intensity cohort1_ApoE-ko_16w_FR3_5	LFQ intensity cohort1_ApoE-ko_24w_INSOL_1	LFQ intensity cohort1_ApoE-ko_24w_FR1_1	LFQ intensity cohort1_ApoE-ko_24w_FR2_1	LFQ intensity cohort1_ApoE-ko_24w_FR3_1	LFQ intensity cohort1_ApoE-ko_24w_INSOL_2	LFQ intensity cohort1_ApoE-ko_24w_FR1_2	LFQ intensity cohort1_ApoE-ko_24w_FR2_2	LFQ intensity cohort1_ApoE-ko_24w_FR3_2	LFQ intensity cohort1_ApoE-ko_24w_INSOL_3	LFQ intensity cohort1_ApoE-ko_24w_FR1_3	LFQ intensity cohort1_ApoE-ko_24w_FR2_3	LFQ intensity cohort1_ApoE-ko_24w_FR3_3	LFQ intensity cohort1_ApoE-ko_24w_INSOL_4	LFQ intensity cohort1_ApoE-ko_24w_FR1_4
P42208;F6WYM0;D3YYB1;D3Z3C0;D3Z1S1;D3YZU7;D3YV76	P42208;F6WYM0;D3YYB1;D3Z3C0	Septin-2	Sep2		34	34	2	85	85	12.2	41.525	0	323.31	560240000000	2226	30.8767	31.4459	30.8697	31.0766	30.7675	30.2287	30.8591	30.3149	31.6379	31.7225	30.8893	31.4054	31.6485	31.5062	30.3312	30.7765	31.0896	31.3002	30.806	31.1459	31.1294	31.0688	31.1976	30.8698	31.4289	31.1831	30.7538	31.0837	30.8288	31.1396	30.0515	31.0104	30.829	31.1301
P28661;P28661-5;P28661-4;P28661-3;P28661-2;Q5ND13;Q5ND18;Q5ND09;P28661-6	P28661;P28661-5;P28661-4;P28661-3;P28661-2;Q5ND13	Septin-4	Sep4		8	7	7	19.5	18	18	54.935	0	23.629	4686500000	41	NaN	NaN	NaN	NaN	NaN	NaN	NaN	NaN	NaN	25.4236	NaN	NaN	NaN	NaN	NaN	NaN	NaN	NaN	NaN	NaN	NaN	NaN	NaN	NaN	NaN	NaN	NaN	NaN	NaN	NaN	NaN	NaN	NaN	NaN
Q9Z2Q6;Q8BYR1;A2ARU0;Q8BYR1-2	Q9Z2Q6	Septin-5	Sep5		23	23	23	55	55	55	42.747	0	323.31	175160000000	1143	29.0687	29.1277	29.1052	29.1242	30.1536	29.3111	29.2868	28.806	29.2707	29.3821	29.1732	29.1434	30.2447	29.515	28.3039	29.7881	29.6234	29.2336	28.9833	29.2983	29.2107	28.8147	29.2706	29.0482	29.1341	29.3117	29.0935	29.3121	29.7688	29.4417	28.2856	29.0659	30.0001	29.5495
Q9R1T4;Q9R1T4-2;Q9R1T4-3;A2A3W1	Q9R1T4;Q9R1T4-2;Q9R1T4-3	Septin-6	Sep6		33	23	23	71.9	58.3	58.3	49.619	0	323.31	127440000000	1000	28.9315	29.0624	28.6788	29.1723	29.2458	29.472	29.6347	29.7975	29.4005	29.6943	28.6206	29.018	29.7525	29.6054	27.2063	29.5159	29.0059	29.4094	28.7304	29.6035	28.9958	29.409	29.1704	29.4216	29.1652	29.0011	28.7716	29.0399	29.1086	29.0605	27.1678	28.7766	29.0869	29.7036
E9Q1G8;O55131;E9Q9F5	E9Q1G8;O55131;E9Q9F5	Septin-7	Sep7		51	51	49	79.4	79.4	77.8	50.648	0	323.31	753970000000	3109	31.9419	31.3185	31.7046	31.8565	31.3119	30.2976	31.1082	31.3775	31.54	31.3878	31.4825	31.3434	31.1196	31.2599	30.8624	31.8749	31.2583	31.2823	31.2002	31.6745	31.9534	31.3513	31.9072	31.7688	31.4036	31.2709	31.2246	31.8931	30.8483	31.1764	30.6817	31.4082	30.8574	31.4442
Q8CHH9;B1AQZ0;B7ZC46;B1AQY9;Q8CHH9-2;E0CYM4	Q8CHH9;B1AQZ0;B7ZC46;B1AQY9;Q8CHH9-2	Septin-8	Sep8		33	25	24	75.3	62	62	49.812	0	323.31	276490000000	1654	29.9344	30.3691	29.9826	29.7798	29.9638	29.5215	27.9879	29.6207	29.5606	30.5139	29.5338	29.86	30.3488	30.0619	28.7075	28.831	29.7102	30.1171	28.5538	28.9636	29.6892	29.9488	30.1848	30.2731	29.8458	29.9401	29.4332	29.9463	29.7333	29.6363	28.837	28.7776	29.919	30.0783
Q80UG5-3;Q80UG5;A2A6U3;Q80UG5-2;A2A6U5;A8Y5D3;REV__Q6NSQ7	Q80UG5-3;Q80UG5;A2A6U3;Q80UG5-2	Septin-9	Sep9		51	51	51	84.9	84.9	84.9	64.774	0	323.31	566290000000	2965	31.2843	31.0353	31.1869	31.6029	31.0788	31.0654	30.8578	31.0826	31.0652	31.4886	31.0082	30.9298	31.0899	31.1282	30.4457	31.0766	30.8073	31.22	30.8905	31.1794	31.4476	31.0241	31.0297	31.2939	31.1653	30.7479	30.7837	31.3043	30.5656	30.8131	30.0309	30.428	30.8622	31.1991
Q8C650;Q8C650-2	Q8C650;Q8C650-2	Septin-10	Sep10		17	15	15	43.6	42	42	52.422	0	131.64	18387000000	136	26.2756	26.6036	NaN	25.2309	26.2194	26.2971	NaN	25.2024	27.2939	26.9202	26.1282	26.2955	27.8265	26.5297	NaN	NaN	27.7343	27.0471	NaN	NaN	26.7782	25.3808	25.6396	26.4635	26.4187	26.667	NaN	26.3788	27.3165	26.9146	26.1103	26.3936	26.2768	26.8386
Q8C1B7;Q8C1B7-3;Q8C1B7-2	Q8C1B7;Q8C1B7-3;Q8C1B7-2	Septin-11	Sep11		35	35	22	68.7	68.7	46.9	49.694	0	323.31	203980000000	1497	30.0465	29.2472	29.4475	29.3499	29.8074	29.1221	29.4492	29.045	30.2866	29.4173	29.4031	29.3772	30.6557	29.8027	30.4113	30.6844	29.8921	29.5782	30.0452	29.5592	30.2313	29.2989	29.854	29.3275	30.0666	29.4389	29.3809	29.8424	30.0198	29.7757	29.6009	29.9153	29.7485	29.7904
Q9ERR7;A0A0G2JEF3;D3Z3Y8	Q9ERR7	15 kDa selenoprotein	Sep15		5	5	5	34	34	34	17.806	0	115.67	27383000000	173	NaN	27.2303	NaN	26.4284	NaN	NaN	NaN	NaN	NaN	26.7103	27.8223	26.1631	NaN	NaN	27.9449	26.4281	NaN	27.1253	26.7292	26.762	NaN	27.3215	25.4663	NaN	NaN	26.7558	28.285	25.8259	NaN	26.0895	27.5487	27.5459	NaN	NaN
Q9DCS2;E9Q7K5;G5E8X1;E9Q5B2;D3YZM4	Q9DCS2;E9Q7K5;G5E8X1;E9Q5B2	UPF0585 protein C16orf13 homolog	0610011F06Rik		7	7	7	30.4	30.4	30.4	22.687	0	21.178	6146000000	55	NaN	25.4444	NaN	NaN	NaN	NaN	NaN	NaN	NaN	25.9465	NaN	25.9119	NaN	26.172	NaN	NaN	NaN	26.7567	NaN	25.3317	NaN	25.7075	NaN	NaN	NaN	NaN	NaN	NaN	NaN	25.8106	NaN	NaN	NaN	NaN
Q8BHG2;Q8BHG2-3;A2A8E2;B7ZC72;B7ZC71;Q8BHG2-2;A2A8E4;D6REH4	Q8BHG2;Q8BHG2-3;A2A8E2;B7ZC72;B7ZC71;Q8BHG2-2	UPF0587 protein C1orf123 homolog	0610037L13Rik		11	11	11	59.4	59.4	59.4	18.02	0	188.95	27312000000	183	27.6039	27.9557	NaN	27.738	NaN	26.6297	NaN	NaN	NaN	27.6859	NaN	NaN	NaN	27.572	NaN	NaN	NaN	27.3971	24.9741	NaN	NaN	27.6148	NaN	NaN	NaN	27.4751	NaN	NaN	NaN	28.0958	NaN	NaN	NaN	NaN
Q9D1K7;F8WIU1;H7BXB9;Q6IR22	Q9D1K7;F8WIU1;H7BXB9	UPF0687 protein C20orf27 homolog	1700037H04Rik		6	6	6	50.6	50.6	50.6	19.476	0	126.71	15566000000	121	NaN	26.6887	26.2965	NaN	NaN	NaN	NaN	NaN	NaN	27.0724	NaN	NaN	NaN	25.8923	NaN	NaN	NaN	26.398	26.6309	NaN	NaN	26.674	25.4065	NaN	26.1484	27.6409	NaN	26.0641	NaN	26.9742	NaN	NaN	NaN	27.2576
Q9D809	Q9D809		2200002D01Rik		5	5	5	39.5	39.5	39.5	12.123	0	40.752	11830000000	115	23.9624	NaN	23.7105	NaN	25.7845	NaN	NaN	NaN	24.7278	21.8824	NaN	24.2016	NaN	24.4093	NaN	24.3017	NaN	NaN	NaN	24.6637	29.8444	25.1952	29.4278	NaN	NaN	24.9038	NaN	NaN	NaN	25.8889	22.58	25.7873	NaN	22.6131
G3X8U3	G3X8U3		2210016F16Rik		17	17	17	50	50	50	38.615	0	184.72	67323000000	382	NaN	29.3922	26.7956	26.4544	NaN	27.4425	25.0393	NaN	NaN	29.6809	25.18	25.8392	25.3249	29.5278	NaN	27.0754	NaN	28.8892	26.7398	25.8962	24.6772	29.152	24.6938	NaN	NaN	29.3594	26.8323	27.1255	24.9744	29.4	NaN	26.4042	25.7481	29.2879
Q6YI28	Q6YI28		2210407C18Rik		8	8	8	40	40	40	23.675	0	169.42	39094000000	224	NaN	NaN	NaN	NaN	NaN	NaN	NaN	NaN	NaN	NaN	27.7097	NaN	NaN	27.9524	30.1449	28.4879	NaN	27.4073	29.2957	27.3596	NaN	NaN	NaN	NaN	NaN	NaN	28.9901	NaN	NaN	27.9412	28.9324	27.2291	NaN	NaN
Q922Q1;E0CZH6;Q9CW42;A0A087WPC2;D3YZZ3	Q922Q1	Mitochondrial amidoxime reducing component 2	2-Mar		19	19	19	55.3	55.3	55.3	38.194	0	258.99	83649000000	481	26.3612	28.621	29.0337	27.2171	27.2408	26.7405	28.5099	28.1493	27.8643	29.3496	29.1419	27.1703	27.5486	28.9748	29.191	28.1189	27.8944	29.0315	28.6471	27.434	26.72	28.5576	29.4462	26.2426	27.658	29.0528	29.902	27.2337	27.2998	29.1713	29.2516	27.8496	26.8278	29.0207
E9Q1Y9;CON__Q61726	E9Q1Y9;CON__Q61726		5430421N21Rik	+	45	6	3	73.1	12.7	8.4	52.809	0	61.018	3116700000	36	NaN	NaN	NaN	NaN	NaN	NaN	NaN	NaN	NaN	NaN	NaN	NaN	NaN	NaN	NaN	NaN	NaN	NaN	NaN	NaN	NaN	NaN	NaN	NaN	NaN	NaN	NaN	NaN	NaN	NaN	NaN	NaN	NaN	NaN
Q9CYI0;J3KMQ6;B1AQG3	Q9CYI0;J3KMQ6	Protein Njmu-R1	5730455P16Rik		7	7	7	18.8	18.8	18.8	44.422	0	7.4577	6210000000	42	NaN	NaN	26.3974	26.156	NaN	NaN	NaN	NaN	NaN	NaN	NaN	NaN	NaN	NaN	NaN	NaN	NaN	NaN	NaN	NaN	NaN	25.0215	NaN	NaN	NaN	NaN	NaN	NaN	NaN	NaN	NaN	NaN	NaN	NaN
Q0VBF8;J3QP43	Q0VBF8;J3QP43	Protein stum homolog	6330403A02Rik		2	2	2	21.3	21.3	21.3	15.005	0	40.834	6104000000	86	NaN	NaN	26.356	24.6306	NaN	NaN	NaN	NaN	NaN	24.9364	NaN	NaN	NaN	25.5536	NaN	25.7162	NaN	25.0953	NaN	NaN	NaN	NaN	NaN	NaN	NaN	NaN	NaN	NaN	NaN	25.6005	NaN	NaN	NaN	NaN
Q8BH86;E9QMK9;Q8BH86-2;F7CUW7	Q8BH86;E9QMK9;Q8BH86-2	UPF0317 protein C14orf159 homolog, mitochondrial	9030617O03Rik		20	20	20	45.7	45.7	45.7	66.365	0	113	18930000000	159	NaN	26.9736	NaN	NaN	NaN	27.7734	NaN	NaN	NaN	27.1005	NaN	25.6483	NaN	27.3919	NaN	NaN	NaN	27.1954	25.9619	NaN	NaN	26.8179	NaN	NaN	NaN	27.4355	NaN	NaN	NaN	27.7215	NaN	NaN	NaN	27.0358
Q8BWQ6;I1E4X5;D3YW20;D3YW19;Q8BWQ6-3;Q8BWQ6-2;F6RR19;H3BJE8	Q8BWQ6;I1E4X5;D3YW20;D3YW19;Q8BWQ6-3;Q8BWQ6-2	UPF0505 protein C16orf62 homolog	9030624J02Rik		24	24	24	29.2	29.2	29.2	109.08	0	159.41	13828000000	146	NaN	NaN	25.7939	25.2254	NaN	27.1994	NaN	NaN	25.5188	25.7985	25.8322	26.0683	26.3124	25.956	NaN	NaN	26.5115	26.6436	24.2288	24.9567	24.6454	26.649	NaN	NaN	25.0907	25.8115	NaN	25.8091	25.5021	26.1432	NaN	NaN	NaN	26.4545
Q8BM26	Q8BM26		9530003J23Rik		3	3	3	21.2	21.2	21.2	17.05	0	22.577	6284900000	21	NaN	NaN	NaN	NaN	NaN	NaN	NaN	NaN	NaN	NaN	NaN	NaN	NaN	NaN	NaN	NaN	NaN	NaN	26.4592	NaN	NaN	NaN	NaN	NaN	NaN	NaN	NaN	NaN	NaN	NaN	NaN	NaN	NaN	NaN
E9PVG8;E9Q9C6;E9Q0B5	E9PVG8		9530053A07Rik		35	35	35	15.5	15.5	15.5	280.23	0	320.43	46509000000	179	NaN	27.7748	25.3678	NaN	NaN	28.8788	25.9716	25.124	NaN	27.7284	26.8924	26.2419	NaN	29.8476	24.7267	NaN	NaN	27.4025	24.7497	NaN	NaN	27.0313	25.9145	NaN	NaN	27.9503	NaN	NaN	NaN	27.1413	NaN	NaN	NaN	27.1988
Q61838;D3YW52;D3YUI3;Q6GQT1	Q61838;D3YW52	Alpha-2-macroglobulin;Alpha-2-macroglobulin 165 kDa subunit;Alpha-2-macroglobulin 35 kDa subunit	A2m;Pzp		85	85	84	69	69	68.5	165.85	0	323.31	2377200000000	6461	32.2647	34.295	32.1037	31.9626	31.5532	33.9842	31.3354	31.0812	31.9022	35.3313	32.2091	32.6577	32.4528	34.1086	32.1604	32.3954	31.9379	34.6978	32.1519	32.3624	32.5422	34.1092	32.4568	32.156	32.5474	34.9526	32.5138	32.8612	32.4419	34.2487	32.6582	32.4584	33.005	34.2926
Q9D2R0	Q9D2R0	Acetoacetyl-CoA synthetase	Aacs		29	29	29	46.1	46.1	46.1	75.199	0	323.31	68045000000	414	NaN	28.6526	25.802	25.126	NaN	26.6226	26.2604	NaN	25.1623	27.6453	23.9891	24.9007	NaN	28.6485	28.2919	NaN	25.526	28.7638	NaN	27.2292	NaN	28.978	NaN	26.564	NaN	28.3732	24.3738	NaN	26.3104	28.7596	26.3205	NaN	26.5767	28.4701
Q3UHJ0;Q3UHJ0-2	Q3UHJ0;Q3UHJ0-2	AP2-associated protein kinase 1	Aak1		14	14	14	19.4	19.4	19.4	103.35	0	233.54	23881000000	214	26.1029	26.6392	26.5626	26.1187	26.2897	26.185	NaN	26.987	26.7277	26.8535	26.6306	27.2517	26.5841	25.4396	26.0944	27.2158	26.9255	26.9247	NaN	26.3255	26.1156	25.9996	NaN	NaN	26.3664	26.924	26.2572	25.92	26.9709	26.574	NaN	26.3377	26.5805	26.4661
Q8R0P4;D3Z442;D3YZD8;D3Z1Q3;Q8R0P4-2;D3YWY5;D3YX09;Q8CF11;D3YY39	Q8R0P4;D3Z442;D3YZD8;D3Z1Q3;Q8R0P4-2;D3YWY5	Mth938 domain-containing protein	Aamdc		9	9	9	68.9	68.9	68.9	13.244	0	60.255	18588000000	107	NaN	27.2522	NaN	NaN	NaN	27.8922	NaN	NaN	NaN	27.7486	NaN	NaN	NaN	27.7919	NaN	NaN	NaN	27.1518	NaN	NaN	NaN	27.242	NaN	NaN	NaN	27.444	NaN	NaN	NaN	27.0965	NaN	NaN	NaN	27.5177
Q8BGQ7	Q8BGQ7	Alanine--tRNA ligase, cytoplasmic	Aars		43	43	43	47	47	47	106.91	0	323.31	93529000000	654	26.0214	29.7164	27.9781	27.0968	25.3904	27.8956	26.4613	26.9819	NaN	30.1086	27.9828	28.7353	25.9559	29.6892	26.6996	27.6911	26.162	29.6239	27.7686	27.0329	26.8615	29.4947	26.1089	25.4919	24.9435	29.6211	27.813	28.4283	27.0942	29.3734	25.6451	26.5203	26.0785	29.1559
Q3THG9;A2A4P3;A2A4P4	Q3THG9;A2A4P3;A2A4P4	Alanyl-tRNA editing protein Aarsd1	Aarsd1;Gm27029		11	11	11	33.7	33.7	33.7	44.97	0	46.344	9936200000	85	NaN	25.584	NaN	NaN	NaN	NaN	NaN	25.5763	NaN	25.9633	NaN	NaN	26.1976	25.3548	25.433	25.8196	NaN	26.7842	NaN	NaN	NaN	27.0309	NaN	NaN	NaN	26.3336	NaN	26.2094	NaN	26.9216	NaN	NaN	NaN	NaN
P61922;P61922-2;Q3TUE8;F7C9G3;F6RN86	P61922;P61922-2	4-aminobutyrate aminotransferase, mitochondrial	Abat		29	29	29	67	67	67	56.451	0	323.31	105450000000	595	NaN	28.6086	26.9075	21.7181	NaN	28.2658	23.9929	NaN	26.6295	30.1819	27.215	NaN	25.3459	30.7899	26.6183	27.8674	23.4166	30.4804	22.2963	27.269	NaN	28.6379	25.9185	NaN	23.3373	29.2376	27.8385	25.3615	23.9403	30.3939	26.1846	25.4005	24.664	28.4423
P41233	P41233	ATP-binding cassette sub-family A member 1	Abca1		22	22	22	12.5	12.5	12.5	253.91	0	117.95	6217300000	72	NaN	NaN	NaN	NaN	NaN	NaN	25.2369	NaN	NaN	NaN	NaN	NaN	NaN	NaN	NaN	NaN	NaN	24.5391	NaN	NaN	NaN	26.2544	26.3163	NaN	NaN	25.5916	NaN	NaN	NaN	25.8782	24.936	NaN	NaN	24.5454
Q8K440;Q8K440-2;A0A0G2JEN7	Q8K440;Q8K440-2	ATP-binding cassette sub-family A member 8-B	Abca8b		21	21	18	16.7	16.7	15.4	183.04	0	98.812	7657900000	77	NaN	25.7045	NaN	NaN	NaN	NaN	25.2329	NaN	NaN	NaN	NaN	NaN	NaN	NaN	25.5405	NaN	26.3892	25.7458	NaN	25.2095	25.1251	25.249	25.1535	NaN	25.9142	NaN	NaN	NaN	NaN	25.4579	26.0703	NaN	NaN	25.3951
Q8K449;Q8K442;F8WGE3	Q8K449	ATP-binding cassette sub-family A member 9	Abca9		15	12	10	9.1	7.8	6.6	183.11	0	71.966	5703100000	66	NaN	25.2009	24.7753	24.666	NaN	25.819	26.1155	NaN	NaN	24.889	25.417	NaN	NaN	25.0703	26.0078	NaN	26.5397	24.6902	NaN	NaN	NaN	24.9862	26.5706	25.1468	NaN	24.1725	25.2555	NaN	NaN	25.5199	NaN	NaN	NaN	25.1718
P21447;P06795;P21440;A0A0G2JF49;A0A0G2JDM4;Q9QY30;Q9DC29;F6SGP4;J3QNY6	P21447;P06795	Multidrug resistance protein 1A;Multidrug resistance protein 1B	Abcb1a;Abcb1b		16	16	16	16.2	16.2	16.2	140.64	0	55.735	7204000000	45	NaN	NaN	NaN	NaN	NaN	NaN	NaN	NaN	NaN	NaN	NaN	NaN	NaN	NaN	NaN	NaN	NaN	NaN	NaN	NaN	NaN	25.7422	NaN	NaN	NaN	25.6708	NaN	NaN	NaN	25.9004	NaN	NaN	NaN	NaN
Q61102	Q61102	ATP-binding cassette sub-family B member 7, mitochondrial	Abcb7		15	15	15	25.5	25.5	25.5	82.58	0	73.554	13913000000	52	NaN	NaN	26.333	NaN	NaN	NaN	27.0294	NaN	NaN	NaN	NaN	NaN	NaN	26.4675	26.035	27.7372	27.2185	25.8242	NaN	NaN	25.9375	26.072	NaN	NaN	NaN	25.7423	NaN	NaN	26.3385	25.991	26.3939	NaN	NaN	25.9275
Q9CXJ4;F6ZFC5;D3Z492	Q9CXJ4;F6ZFC5	ATP-binding cassette sub-family B member 8, mitochondrial	Abcb8		9	9	9	13.2	13.2	13.2	77.999	0	28.159	5185300000	45	NaN	25.8435	NaN	NaN	NaN	NaN	26.3616	NaN	NaN	26.0676	NaN	NaN	NaN	NaN	NaN	NaN	NaN	25.5624	NaN	NaN	NaN	NaN	26.0636	NaN	NaN	NaN	NaN	NaN	NaN	26.3487	25.7395	NaN	NaN	25.4959
O35379;E9Q1I5;B2RX12;J3QML2;B2RX12-3;B2RX12-2	O35379	Multidrug resistance-associated protein 1	Abcc1		28	28	28	24.4	24.4	24.4	171.18	0	94.983	16727000000	172	NaN	25.79	26.1721	NaN	25.5987	NaN	26.2695	NaN	26.5874	26.5155	25.7458	NaN	NaN	27.2402	26.2069	NaN	26.1692	25.9216	25.6641	NaN	NaN	26.5309	26.247	25.3155	NaN	26.4632	26.4225	NaN	27.0692	26.3976	26.1197	NaN	26.1336	26.1804
P70170-2;P70170;E9PUE8;P70170-3;B2RUS7;REV__P97393;REV__E9PYT0	P70170-2;P70170;E9PUE8;P70170-3	ATP-binding cassette sub-family C member 9	Abcc9		26	26	26	19.1	19.1	19.1	174.46	0	231.77	36413000000	351	27.6662	26.6919	27.197	26.9056	27.8767	27.8485	27.8728	27.2852	26.3529	27.3477	27.3492	27.2252	26.7183	27.4517	27.0939	27.2457	27.464	27.2521	27.1981	27.241	27.6517	27.4258	27.5153	26.958	26.9648	27.6242	27.5868	27.5266	27.6396	26.9924	27.3879	26.6611	26.3387	26.5416
P55096;A0A0G2JDI9;A0A0G2JGA4	P55096;A0A0G2JDI9	ATP-binding cassette sub-family D member 3	Abcd3		15	15	15	25.3	25.3	25.3	75.474	0	101.85	18096000000	158	NaN	26.4562	28.4053	26.664	NaN	25.7079	28.2783	25.8288	26.709	NaN	26.959	26.4465	27.4911	25.7089	27.1908	NaN	27.507	NaN	27.8138	26.0311	NaN	25.551	27.4288	NaN	26.8538	27.0215	26.8001	25.7764	27.8687	25.5934	27.3475	NaN	NaN	25.667
P61222	P61222	ATP-binding cassette sub-family E member 1	Abce1		27	27	27	51.9	51.9	51.9	67.314	0	323.31	124850000000	926	28.3307	29.0321	28.2904	28.4835	28.9925	29.6677	27.7759	28.4847	28.1915	29.3481	28.5198	29.2044	28.6737	28.9502	26.8968	28.4769	29.0092	28.9001	27.7537	28.296	28.6805	29.034	28.0487	28.1591	28.4943	29.1624	28.2088	29.1709	28.629	29.172	27.2226	28.2206	29.2516	29.4355
Q6P542	Q6P542	ATP-binding cassette sub-family F member 1	Abcf1		33	33	32	39.2	39.2	39.2	94.944	0	323.31	84780000000	668	29.0269	25.9208	28.1787	28.7049	28.6856	27.5236	27.6127	29.0323	29.968	24.9213	28.7502	28.5553	28.8768	25.6798	27.4587	29.3886	30.0089	25.6792	28.0662	29.6261	29.4956	26.1723	28.3868	30.0523	29.2688	25.9803	26.6464	28.6914	29.2875	26.4269	28.2122	29.8246	28.5883	26.4577
Q99LE6	Q99LE6	ATP-binding cassette sub-family F member 2	Abcf2		27	27	27	44.1	44.1	44.1	71.781	0	120.32	38922000000	419	27.9408	24.8721	26.7387	27.6755	28.6631	NaN	26.6753	27.8497	28.5329	25.4044	27.6638	28.506	28.5034	25.6188	25.352	27.2347	28.6639	25.7747	26.8393	27.99	28.4734	25.5141	27.4039	27.7513	28.1873	26.7512	27.0619	28.6336	28.7571	25.0029	26.0333	27.7906	28.7148	26.993
Q8K268	Q8K268	ATP-binding cassette sub-family F member 3	Abcf3		6	6	6	11	11	11	79.864	0	11.016	2095500000	26	NaN	NaN	NaN	NaN	25.9803	NaN	NaN	NaN	NaN	NaN	NaN	NaN	NaN	NaN	NaN	NaN	24.898	NaN	NaN	NaN	NaN	NaN	NaN	NaN	NaN	NaN	NaN	NaN	24.5512	23.7465	NaN	NaN	NaN	NaN
Q64343	Q64343	ATP-binding cassette sub-family G member 1	Abcg1		4	4	4	7.5	7.5	7.5	74.032	0	28.297	732180000	6	NaN	NaN	NaN	NaN	NaN	NaN	NaN	NaN	NaN	NaN	NaN	NaN	NaN	NaN	NaN	NaN	NaN	NaN	NaN	NaN	NaN	NaN	NaN	NaN	NaN	NaN	NaN	NaN	NaN	NaN	NaN	NaN	NaN	NaN
Q7TMS5;S4R2E1;D3Z150;D3YZX5;D3YVG8	Q7TMS5;S4R2E1;D3Z150	ATP-binding cassette sub-family G member 2	Abcg2		5	5	5	9.9	9.9	9.9	72.977	0	7.509	2469900000	29	NaN	NaN	NaN	NaN	NaN	NaN	NaN	NaN	NaN	NaN	NaN	NaN	NaN	NaN	NaN	NaN	24.5269	NaN	24.1657	NaN	NaN	NaN	25.404	NaN	NaN	23.6819	25.5735	NaN	NaN	NaN	NaN	NaN	NaN	NaN
Q6PE15-2;Q6PE15;F6X5P5	Q6PE15-2;Q6PE15;F6X5P5	Mycophenolic acid acyl-glucuronide esterase, mitochondrial	Abhd10		5	5	5	19.2	19.2	19.2	32.115	0	29.057	1785300000	29	NaN	25.0914	NaN	NaN	NaN	NaN	NaN	NaN	NaN	NaN	NaN	NaN	NaN	NaN	NaN	NaN	NaN	NaN	NaN	NaN	NaN	NaN	NaN	NaN	NaN	NaN	NaN	NaN	NaN	NaN	NaN	NaN	NaN	NaN
Q8K4F5;D3YYK0	Q8K4F5;D3YYK0	Alpha/beta hydrolase domain-containing protein 11	Abhd11		9	9	9	43.3	43.3	43.3	33.56	0	52.39	15659000000	99	NaN	26.6388	NaN	NaN	NaN	NaN	25.7297	25.8765	NaN	26.3226	NaN	27.531	NaN	26.9934	NaN	26.4355	NaN	27.602	NaN	26.3353	NaN	26.8694	NaN	NaN	NaN	NaN	25.2232	27.1442	26.611	26.5435	NaN	25.9953	NaN	27.0499
Q99LR1;Q99LR1-2;D6RFU2;D6RI21;F7BHM8	Q99LR1;Q99LR1-2	Monoacylglycerol lipase ABHD12	Abhd12		17	17	17	45.2	45.2	45.2	45.269	0	85.454	15477000000	183	26.0974	26.0779	26.8381	NaN	NaN	NaN	27.0358	25.5901	NaN	24.5234	26.7622	NaN	26.3996	25.4289	28.4073	26.1642	27.1382	26.3724	25.5138	NaN	25.9632	26.5244	27.1919	NaN	NaN	24.7742	27.8486	25.9744	26.1328	27.2687	27.5466	26.7483	NaN	25.5508
E9QN99;Q8VCR7;A0A087WPF8;A0A087WQN8;A0A087WSR2;A0A087WRJ2;A0A087WP24	E9QN99;Q8VCR7;A0A087WPF8;A0A087WQN8;A0A087WSR2;A0A087WRJ2;A0A087WP24	Alpha/beta hydrolase domain-containing protein 14B	Abhd14b		14	14	14	65.2	65.2	65.2	22.45	0	323.31	149110000000	790	27.1416	30.6126	29.0948	28.1683	27.7941	30.33	28.2293	29.5226	27.5672	30.2113	27.7427	29.9351	28.9505	30.2062	28.5752	29.9944	27.5955	30.3664	28.8623	29.049	29.1727	30.6342	26.9396	NaN	26.2907	29.8758	28.5543	29.6138	27.2007	29.8193	28.0395	28.4062	26.368	30.2651
Q9Z1Q2;G3UX11;Q80YU0	Q9Z1Q2	Abhydrolase domain-containing protein 16A	Abhd16a		12	12	12	25.4	25.4	25.4	63.085	0	134.27	13671000000	96	NaN	26.2148	25.89	25.2046	NaN	NaN	NaN	NaN	NaN	NaN	NaN	NaN	26.7354	25.75	27.1142	NaN	26.4611	NaN	NaN	NaN	NaN	27.1593	26.6212	NaN	NaN	25.1321	NaN	NaN	26.4848	NaN	25.8815	NaN	NaN	26.3225
Q9DBL9;Q9DBL9-2	Q9DBL9;Q9DBL9-2	1-acylglycerol-3-phosphate O-acyltransferase ABHD5	Abhd5		4	4	4	18.8	18.8	18.8	39.154	0	219.06	17661000000	152	25.4402	26.2228	26.5739	24.3446	NaN	NaN	27.0321	NaN	NaN	26.6451	26.3504	NaN	27.3241	26.9022	NaN	NaN	26.9167	27.6359	25.5595	26.1833	24.9434	26.3171	26.9951	24.8696	NaN	26.8707	26.4134	26.117	26.8241	26.4551	26.8864	25.7948	NaN	25.2136
Q8R2Y0;Q8R2Y0-2	Q8R2Y0;Q8R2Y0-2	Monoacylglycerol lipase ABHD6	Abhd6		4	4	4	13.4	13.4	13.4	38.204	0	16.062	2311900000	34	NaN	NaN	NaN	NaN	NaN	NaN	NaN	NaN	NaN	NaN	NaN	NaN	NaN	NaN	NaN	NaN	NaN	25.2352	24.1707	NaN	NaN	24.5333	NaN	NaN	NaN	25.1982	NaN	NaN	NaN	24.4107	NaN	NaN	NaN	NaN
Q8CBW3;Q8CBW3-4;B7ZCU2;B7ZCU5;B7ZCU4;B7ZCU3;B7ZCU0;J3QNK8;Q8CBW3-5;Q8CBW3-2;Q8CBW3-3;P62484;A0A087WRS3;A0A087WPP8;Q6AXH6;Q6AXD2;A0A087WNT3;A0A087WR90;A0A087WP64;A0A087WPE6;A0A087WNU9	Q8CBW3;Q8CBW3-4;B7ZCU2;B7ZCU5;B7ZCU4;B7ZCU3;B7ZCU0;J3QNK8;Q8CBW3-5;Q8CBW3-2;Q8CBW3-3	Abl interactor 1	Abi1		15	15	15	30.1	30.1	30.1	52.287	0	201.13	50799000000	426	26.5273	27.5519	27.7329	26.9389	26.8197	27.4812	27.4013	27.9313	27.056	27.3185	27.9537	27.345	27.2178	28.0365	27.9817	28.4558	26.3862	28.0839	27.9805	27.9512	27.0461	27.6555	27.4197	26.084	27.3852	27.8975	28.0962	27.422	26.6178	27.8001	27.7726	27.9125	26.1768	27.8801
Q59IW6;Q59IW9;Q59IW5;E9Q8E3	Q59IW6;Q59IW9;Q59IW5;E9Q8E3		Abi3bp		36	36	36	36.6	36.6	36.6	129.54	0	323.31	406360000000	1953	31.1712	29.0972	30.1269	30.4111	31.8603	29.5884	30.3073	31.2194	32.0708	29.6399	30.7832	31.0316	31.9579	30.3147	30.8769	31.4912	31.8666	29.6773	30.9916	31.2083	31.043	29.2052	29.644	30.5343	31.7064	29.7479	30.059	31.2125	31.2168	29.2818	30.5793	31.2197	31.5512	29.5721
P00520;P00520-4;P00520-2;P00520-3;B2RQ57;F8VQH0;Q4JIM5	P00520;P00520-4;P00520-2;P00520-3	Tyrosine-protein kinase ABL1	Abl1		8	8	8	10.6	10.6	10.6	122.67	0	9.0881	1681900000	14	NaN	NaN	NaN	NaN	NaN	NaN	NaN	NaN	NaN	NaN	NaN	NaN	26.1331	NaN	NaN	NaN	24.8851	NaN	NaN	NaN	NaN	NaN	NaN	NaN	NaN	NaN	NaN	NaN	NaN	NaN	NaN	NaN	NaN	NaN
E9Q9C7;E9Q9C1;E9Q9C4;Q8K4G5-4;Q8K4G5-5;F6YHE5	E9Q9C7;E9Q9C1;E9Q9C4;Q8K4G5-4	Actin-binding LIM protein 1	Ablim1		44	44	1	61.5	61.5	1.8	75.292	0	323.31	104870000000	1030	27.6423	27.7453	29.8157	29.3561	26.3048	24.5094	30.1923	29.6257	27.7387	27.8529	29.4661	29.5695	26.233	28.0069	30.8669	30.8678	25.5373	27.4891	30.1364	28.7232	26.727	27.1959	29.2283	28.6951	24.9907	26.9817	29.7819	28.4684	26.6206	27.8801	29.727	30.0343	27.4416	26.8826
Q5SSL4;E9PUE7;Q5SSL4-4;Q5SSL4-2;Q5SSL4-3;H3BJY3;H3BKV6;H3BKT3;Z4YN68	Q5SSL4;E9PUE7;Q5SSL4-4;Q5SSL4-2;Q5SSL4-3	Active breakpoint cluster region-related protein	Abr		20	20	16	25.4	25.4	22.2	97.666	0	52.166	22328000000	276	26.3376	25.5576	26.1609	26.6223	26.6217	25.5293	26.2164	27.1324	26.9301	25.876	26.8646	28.0053	27.2513	26.4214	NaN	26.9247	26.6807	26.1691	26.3962	26.8353	26.5896	25.7636	26.3571	26.8994	27.0931	25.8879	26.6175	27.8502	27.2734	26.123	26.3699	26.5122	27.1003	26.2437
E9QMV2;Q4KML4	E9QMV2;Q4KML4	Costars family protein ABRACL	Abracl		7	7	7	92.6	92.6	92.6	9.0583	0	310.28	57146000000	242	NaN	28.6539	NaN	NaN	NaN	29.2572	26.6606	NaN	NaN	27.7065	NaN	24.8268	25.7933	29.3167	26.3404	26.0981	26.6738	29.5848	27.8426	26.2668	26.1508	28.8522	NaN	NaN	24.8236	28.0915	28.5266	NaN	25.7703	28.3947	26.7882	26.5057	NaN	28.3787
Q921H8;H3BKL5;H3BJZ9;H3BKA1;H3BJC1;H3BJG8	Q921H8;H3BKL5;H3BJZ9	3-ketoacyl-CoA thiolase A, peroxisomal	Acaa1a		18	18	9	60.1	60.1	26.7	43.953	0	323.31	74738000000	559	NaN	29.238	27.9789	26.5047	25.4014	28.4521	27.727	NaN	25.7366	28.3858	26.7763	27.5792	26.0831	29.0376	27.0668	25.7554	26.0921	29.6874	26.7227	27.8319	27.0656	29.9314	29.4095	25.2473	26.4497	29.643	28.3683	27.5858	26.8908	30.1257	27.6477	26.8407	26.0768	28.4041
Q8VCH0	Q8VCH0	3-ketoacyl-CoA thiolase B, peroxisomal	Acaa1b		14	5	5	54	20.5	20.5	43.995	0	43.181	3410500000	15	NaN	25.2038	NaN	NaN	NaN	NaN	NaN	NaN	NaN	NaN	NaN	NaN	NaN	NaN	NaN	NaN	NaN	23.4406	NaN	NaN	NaN	NaN	NaN	NaN	NaN	24.0894	NaN	NaN	NaN	NaN	NaN	NaN	NaN	NaN
Q8BWT1	Q8BWT1	3-ketoacyl-CoA thiolase, mitochondrial	Acaa2		44	44	44	95.7	95.7	95.7	41.829	0	323.31	1739300000000	5101	32.5322	33.2775	32.4035	31.6642	31.8231	32.2641	31.6793	31.7122	32.0201	33.3905	31.9498	32.1924	31.777	33.4666	31.4922	31.557	32.2888	33.4676	32.1383	31.4471	31.682	33.2238	32.1404	31.156	31.9537	33.2781	32.1911	32.0597	32.4499	33.8421	32.3499	32.1733	32.3013	32.7803
Q5SWU9;V9GWS0;V9GWS1;V9GWR9	Q5SWU9	Acetyl-CoA carboxylase 1;Biotin carboxylase	Acaca		145	145	1	58.3	58.3	0.4	265.25	0	323.31	800110000000	5458	31.3847	32.0228	31.4492	32.0421	31.2512	31.299	30.7866	31.4135	31.4606	31.329	31.2473	32.1921	32.0659	31.4618	30.6103	31.3681	31.4993	31.7083	30.8234	31.5209	30.6159	31.6855	30.8582	30.856	31.1553	31.4908	30.9033	32.0804	31.8543	31.8174	31.0141	31.769	31.3807	31.6781
E9Q4Z2;D3Z0B3	E9Q4Z2	Acetyl-CoA carboxylase 2;Biotin carboxylase	Acacb		70	57	57	34.3	28.9	28.9	275.75	0	323.31	83756000000	971	28.16	29.1878	28.4407	28.6552	28.2026	27.9227	26.5701	27.5271	28.3785	28.218	28.0033	29.5352	29.3268	27.8175	26.443	27.9802	28.7366	28.6576	26.9416	28.265	26.2751	28.4629	27.2097	27.1734	27.9715	28.1272	26.3232	29.1588	28.6614	28.9907	26.8485	28.5427	28.2265	28.4016
Q8K370	Q8K370	Acyl-CoA dehydrogenase family member 10	Acad10		26	26	10	21.9	21.9	10.1	118.98	0	213.46	83038000000	581	26.6409	28.2172	29.4224	26.0197	24.5646	28.0544	30.2742	26.0188	25.9512	27.5516	29.6226	25.3797	27.4193	28.0684	30.9721	26.4119	27.6976	28.0396	30.2406	27.1174	26.1589	27.9508	29.3686	NaN	24.586	28.0474	29.9646	26.4187	27.2207	27.5953	30.3157	27.0864	27.3347	28.2405
Q80XL6;D3YTQ5;F6U473;A0A087WSI8	Q80XL6;D3YTQ5	Acyl-CoA dehydrogenase family member 11	Acad11		38	38	38	48.5	48.5	48.5	87.365	0	323.31	79512000000	672	26.7169	26.4247	31.7065	25.2555	27.7963	26.7669	30.9347	25.9628	27.4798	25.3217	30.0166	25.9192	28.1783	NaN	30.9915	26.0141	27.9114	25.223	31.4826	27.7549	28.2187	25.5482	31.4328	25.3766	28.413	25.7144	31.7707	27.6516	28.4319	26.2274	31.0997	27.5013	28.9991	25.9113
D3Z7X0;D3Z2B3;F6RGT6	D3Z7X0;D3Z2B3		Acad12		24	8	8	40.4	15.7	15.7	61.389	0	54.956	20844000000	253	NaN	26.7868	28.2961	NaN	NaN	NaN	28.4305	26.4018	NaN	NaN	27.0255	25.6846	NaN	25.6495	28.8791	NaN	NaN	25.9681	29.0892	NaN	NaN	26.2105	27.5711	NaN	NaN	26.6251	27.7746	NaN	NaN	NaN	28.1092	26.7784	NaN	26.3699
Q9D7B6;D3YTT4	Q9D7B6;D3YTT4	Isobutyryl-CoA dehydrogenase, mitochondrial	Acad8		22	22	22	62	62	62	45.019	0	323.31	68777000000	701	27.2691	28.1639	27.2155	25.6765	27.345	27.8815	27.1304	26.3067	27.0021	28.8742	27.7014	27.7311	28.1225	28.455	27.6849	27.1075	27.4271	28.7698	28.1237	27.287	26.3627	28.4175	27.3652	25.5022	27.3314	28.2997	27.9932	27.8033	28.075	28.8301	27.5882	NaN	27.3161	28.1556
Q8JZN5;A0A0G2JDY4;A0A0G2JF25	Q8JZN5	Acyl-CoA dehydrogenase family member 9, mitochondrial	Acad9		31	31	31	51	51	51	68.721	0	323.31	80929000000	596	26.5668	29.8206	28.0031	25.9712	24.4089	29.0108	28.6765	25.3641	25.6658	29.6076	27.7948	25.4908	25.9761	29.8321	28.6852	24.8005	26.42	30.1273	28.0907	27.2822	25.2448	29.7179	29.2653	26.3979	26.01	29.8502	28.0997	25.2589	26.6369	29.6152	28.7885	25.4896	26.4492	29.0051
P51174	P51174	Long-chain specific acyl-CoA dehydrogenase, mitochondrial	Acadl		31	31	31	61.6	61.6	61.6	47.907	0	323.31	2143800000000	3668	31.649	34.449	32.5712	30.804	30.3446	33.4271	31.4269	29.3795	30.7383	34.1332	31.3977	29.1411	30.7331	33.7838	30.7422	29.3332	30.5645	34.1077	31.8076	31.0265	30.6733	34.4943	32.516	30.3544	30.5271	34.4875	32.169	30.2894	30.3756	34.1259	31.9331	29.7876	30.8627	34.275
P45952;D6RFD7;D3Z2A5	P45952	Medium-chain specific acyl-CoA dehydrogenase, mitochondrial	Acadm		35	35	35	69.4	69.4	69.4	46.481	0	323.31	1391900000000	3711	31.2245	33.3032	32.2052	30.0583	30.7792	32.8072	31.5685	29.7797	31.1406	33.3384	31.488	29.8166	30.931	32.841	31.4076	29.6227	31.3312	33.2004	31.802	30.9434	30.7761	33.2679	32.1119	29.9113	31.4327	33.1903	31.8674	30.9881	31.5279	33.4055	31.9592	29.7918	31.5365	33.0127
Q07417;F6RAZ3	Q07417;F6RAZ3	Short-chain specific acyl-CoA dehydrogenase, mitochondrial	Acads		33	33	33	81.8	81.8	81.8	44.889	0	323.31	650070000000	2399	30.5178	32.3178	31.4728	29.5037	30.0398	32.1829	31.1207	28.1167	29.8492	32.4632	30.6591	29.0195	30.4237	31.8903	31.2226	28.8097	30.7061	32.4748	31.2439	30.0038	30.0869	32.22	31.217	28.4492	30.0617	32.4171	31.4123	29.423	31.1856	32.3198	31.1396	28.9979	30.9536	32.0331
Q9DBL1;E9Q5L3	Q9DBL1;E9Q5L3	Short/branched chain specific acyl-CoA dehydrogenase, mitochondrial	Acadsb		21	21	21	56.2	56.2	56.2	47.874	0	323.31	194110000000	1126	28.2366	29.5225	29.2991	28.3958	27.7784	29.061	28.7472	27.8145	28.0282	30.3075	29.3557	28.6242	28.8974	29.9878	28.9563	29.1516	28.6388	29.9399	29.3117	29.1165	27.8713	29.7218	29.6605	27.281	28.7726	30.4248	29.7454	29.6081	28.7027	30.2543	29.4808	29.0683	28.0154	29.801
P50544	P50544	Very long-chain specific acyl-CoA dehydrogenase, mitochondrial	Acadvl		61	61	1	85.4	85.4	3	70.875	0	323.31	1833800000000	6045	32.3185	33.6905	33.9746	32.1727	31.7125	32.7616	33.3689	31.6129	32.2112	33.482	33.0267	32.023	32.1003	33.1491	33.0459	32.0652	32.1701	33.5904	32.9225	32.1012	32.0625	33.5529	33.6621	31.7992	32.2604	33.6459	33.245	31.997	32.4041	33.8118	33.5169	32.451	31.9978	33.3823
Q61282	Q61282	Aggrecan core protein	Acan		38	38	38	14.5	14.5	14.5	221.94	0	323.31	218800000000	1143	29.9755	29.9087	NaN	26.5646	30.1636	28.7862	NaN	25.7229	30.1044	30.3619	27.1753	28.2055	30.1282	30.9921	28.4075	29.5917	29.9837	29.7777	26.0996	29.8544	30.463	29.9352	28.3772	29.0234	30.4996	30.2581	27.6184	29.4779	30.7325	30.612	29.2268	29.4265	29.1905	30.0006
Q6ZQK5;Q6ZQK5-2;Q8K2H4;Q6NXL5;Q8CI47;A2ADA6	Q6ZQK5;Q6ZQK5-2	Arf-GAP with coiled-coil, ANK repeat and PH domain-containing protein 2	Acap2		19	19	19	24.8	24.8	24.8	87.21	0	132.78	20378000000	163	NaN	26.7201	25.706	25.4951	NaN	NaN	26.0419	NaN	26.1553	25.9795	26.7445	26.7154	27.9036	26.1082	NaN	NaN	NaN	27.261	NaN	26.1074	NaN	26.707	NaN	NaN	26.7995	26.2059	NaN	27.0636	NaN	26.3055	NaN	NaN	26.3476	26.2648
Q8QZT1	Q8QZT1	Acetyl-CoA acetyltransferase, mitochondrial	Acat1		44	44	44	88.4	88.4	88.4	44.816	0	323.31	2560000000000	4918	32.1837	33.5293	34.862	33.0895	31.7109	32.8809	34.753	32.4268	31.8323	33.8558	34.132	32.2279	31.6077	32.9572	35.2121	33.0239	31.836	33.1118	35.2255	32.3749	31.8507	33.6333	34.6224	32.5996	31.9831	33.659	35.0751	32.6092	31.6319	33.7283	35.3669	33.506	32.0777	33.1198
Q8CAY6;G3XA25	Q8CAY6;G3XA25	Acetyl-CoA acetyltransferase, cytosolic	Acat2		22	22	6	78.1	78.1	32	41.297	0	323.31	157640000000	779	NaN	31.2617	26.2064	24.3458	NaN	29.124	24.9812	NaN	24.7668	31.2675	NaN	25.1209	24.3647	30.4962	24.8388	NaN	23.4435	31.1475	24.0313	25.3886	NaN	30.1986	25.4834	NaN	25.6824	30.6181	24.2933	23.7368	24.7164	30.4148	24.1134	25.9561	23.6862	29.3313
Q8BMP6	Q8BMP6	Golgi resident protein GCP60	Acbd3		13	13	13	34.9	34.9	34.9	60.18	0	308.61	41968000000	473	26.6763	26.7089	28.2103	27.3482	26.7079	27.0642	27.2236	NaN	26.9784	26.707	27.5013	27.1851	26.7691	26.7383	27.6037	27.1341	27.2633	26.7591	27.628	27.2317	27.3158	27.3106	27.6927	27.0616	27.1927	27.6721	28.0461	27.1205	26.7428	27.067	26.5133	27.8722	24.6271	27.4108
Q5XG73-2;Q5XG73-3;Q5XG73;E9QNH7;Z4YM84;Z4YN06	Q5XG73-2;Q5XG73-3;Q5XG73;E9QNH7	Acyl-CoA-binding domain-containing protein 5	Acbd5		9	9	9	21.6	21.6	21.6	52.369	0	26.586	3707400000	25	NaN	NaN	NaN	NaN	NaN	NaN	NaN	NaN	NaN	NaN	NaN	NaN	NaN	NaN	NaN	NaN	NaN	NaN	NaN	NaN	NaN	NaN	NaN	NaN	NaN	NaN	NaN	NaN	NaN	NaN	NaN	NaN	NaN	NaN
P09470;F6QCP8;P09470-2;D0G895	P09470;F6QCP8;P09470-2	Angiotensin-converting enzyme;Angiotensin-converting enzyme, soluble form	Ace		62	62	62	51	51	51	150.92	0	323.31	663730000000	2842	30.4295	31.3618	30.6279	29.7805	30.7549	31.9933	31.1829	29.4895	31.0384	32.0908	30.7735	29.2287	30.631	32.5098	31.4316	30.2276	31.4788	32.1917	30.8596	32.0266	30.7317	32.1388	31.3431	30.1	31.3935	32.1346	31.1975	30.0095	30.8355	31.7984	30.8469	30.3806	30.9259	31.6174
Q9JIX8-4;Q9JIX8;F6RJ39;B8JJ89	Q9JIX8-4;Q9JIX8;F6RJ39	Apoptotic chromatin condensation inducer in the nucleus	Acin1		50	50	30	42	42	23.9	146.3	0	323.31	141240000000	1173	28.8384	27.4832	28.7435	29.9642	29.5375	25.4915	28.5755	30.256	29.0352	24.3938	29.4521	30.6208	29.5127	26.9243	29.1006	30.6674	29.5235	27.1506	29.1732	29.6406	29.4872	27.168	28.6861	30.0892	28.9378	24.8531	28.6639	29.9835	28.3964	27.5133	28.7628	30.6866	28.7099	26.6444
Q3V117;Q3TS02	Q3V117		Acly		89	89	2	73.8	73.8	1.3	120.79	0	323.31	1617900000000	6679	32.0298	33.7125	32.1123	32.1943	31.4154	32.8367	31.6107	31.4909	31.4591	33.0825	31.5391	32.1862	32.4923	32.9096	30.8103	31.6697	31.8521	33.539	30.9736	31.6077	30.7965	33.0711	31.0345	30.8941	31.8019	33.0687	31.2589	32.111	31.9734	33.3134	30.6377	31.5896	31.6893	32.9059
P28271;Q811J3	P28271	Cytoplasmic aconitate hydratase	Aco1		60	60	60	64.7	64.7	64.7	98.124	0	323.31	325500000000	1776	27.9444	31.1626	28.1048	27.2417	27.1712	31.1243	25.6842	22.9268	26.6048	31.574	26.863	27.0954	28.1781	31.497	26.7238	26.9704	25.6873	31.5888	27.9435	27.6505	23.2004	31.1428	26.8466	24.7948	27.2808	31.9795	28.1302	26.4104	25.5828	31.8009	26.3117	25.8663	27.4757	31.421
Q99KI0	Q99KI0	Aconitate hydratase, mitochondrial	Aco2		81	81	81	75.6	75.6	75.6	85.462	0	323.31	5127900000000	8541	32.6656	35.6321	33.9484	31.6582	31.4113	34.6544	33.0784	30.472	32.0215	35.5747	32.9877	30.8415	32.0621	35.2067	33.049	31.0482	31.4805	35.5536	33.4918	32.3145	31.7811	35.4154	33.9664	31.1069	31.7762	35.3439	33.3492	31.4106	32.3379	35.4755	33.2577	31.0985	32.3815	35.1146
O55137;Q8BWN8;Q32Q92;Q32Q92-2	O55137	Acyl-coenzyme A thioesterase 1	Acot1		16	3	2	41.5	8.4	5.3	46.135	0	10.269	1845700000	17	NaN	NaN	NaN	NaN	NaN	NaN	NaN	NaN	NaN	NaN	NaN	NaN	NaN	NaN	NaN	NaN	NaN	NaN	NaN	NaN	NaN	NaN	NaN	NaN	NaN	25.4602	NaN	NaN	NaN	NaN	NaN	NaN	NaN	NaN
Q8VHQ9;A2AVR6;E0CYS0;E0CYA0;E0CXP8;F6SS52	Q8VHQ9;A2AVR6	Acyl-coenzyme A thioesterase 11	Acot11		22	22	22	35.5	35.5	35.5	67.354	0	323.31	62068000000	531	27.5162	28.2639	28.2991	28.7053	28.4954	27.1886	28.4419	28.7275	27.9137	27.7052	28.2903	29.3999	28.925	27.469	28.1151	27.4678	27.2481	27.9137	27.6553	27.9646	27.6985	28.2434	28.6661	28.2378	27.3459	27.3629	27.9364	28.495	28.2176	27.6213	27.8827	27.2234	27.1978	29.4879
Q9CQR4	Q9CQR4	Acyl-coenzyme A thioesterase 13;Acyl-coenzyme A thioesterase 13, N-terminally processed	Acot13		12	12	12	87.9	87.9	87.9	15.183	0	323.31	144510000000	725	27.0587	30.0364	28.553	26.5776	NaN	29.2748	28.0192	27.1986	27.7181	30.2603	28.985	28.4297	NaN	29.8312	27.5122	28.3614	26.8827	29.9491	27.9028	27.8566	26.9196	29.2896	28.0343	NaN	27.2645	30.1425	28.7905	28.384	NaN	30.4011	28.8122	27.6948	NaN	29.9001
Q9QYR9	Q9QYR9	Acyl-coenzyme A thioesterase 2, mitochondrial	Acot2		23	23	10	60.7	60.7	30	49.656	0	323.31	120500000000	598	24.3496	31.2373	27.6523	22.9496	NaN	29.1174	26.4245	22.9024	23.9469	30.731	25.456	24.065	25.1262	30.7561	23.5492	23.9623	24.8742	31.1687	NaN	26.3826	22.8263	30.6037	26.7782	22.6659	25.1154	31.0778	27.3269	23.8977	24.7969	31.0303	23.7413	NaN	24.4877	30.5411
Q91V12;E9PYH2	Q91V12;E9PYH2	Cytosolic acyl coenzyme A thioester hydrolase	Acot7		14	1	1	49.6	2.4	2.4	42.536	0.0090185	1.9878	969930000	4	NaN	NaN	NaN	NaN	NaN	NaN	NaN	NaN	NaN	NaN	NaN	NaN	NaN	NaN	NaN	NaN	NaN	NaN	NaN	NaN	NaN	NaN	NaN	NaN	NaN	NaN	NaN	NaN	NaN	NaN	NaN	NaN	NaN	NaN
Q91V12-2;Q91V12-4;Q91V12-3	Q91V12-2;Q91V12-4;Q91V12-3	Cytosolic acyl coenzyme A thioester hydrolase	Acot7		15	15	2	58	58	4.7	37.555	0	313.04	30079000000	247	NaN	27.895	26.9768	26.5541	NaN	27.2262	NaN	NaN	27.3695	27.3173	25.9175	26.5893	25.3342	26.9952	NaN	NaN	27.0516	26.71	26.0108	NaN	26.51	27.801	26.3538	NaN	27.1067	27.9263	26.5128	26.2653	26.0525	27.4708	NaN	NaN	NaN	27.2361
P58137;Q8BZR4;G3UXJ8	P58137;Q8BZR4	Acyl-coenzyme A thioesterase 8	Acot8		6	6	6	26.9	26.9	26.9	35.827	0	7.719	1315200000	13	NaN	NaN	NaN	NaN	NaN	NaN	NaN	NaN	NaN	NaN	NaN	NaN	NaN	NaN	NaN	NaN	NaN	NaN	NaN	NaN	NaN	NaN	NaN	NaN	NaN	NaN	NaN	NaN	NaN	NaN	NaN	NaN	NaN	NaN
Q9R0X4;Q32MW3	Q9R0X4	Acyl-coenzyme A thioesterase 9, mitochondrial	Acot9		31	31	31	69	69	69	50.56	0	323.31	357710000000	2039	28.9352	31.036	30.6472	29.0114	28.8088	30.2892	30.7741	29.1681	29.5739	31.108	30.9648	29.4495	29.7527	31.0542	30.4696	29.2896	29.0997	30.9727	30.3579	30.0268	28.9072	30.8973	30.7433	28.4961	29.0631	31.1299	31.1316	29.6086	29.4716	31.102	30.5774	29.4712	28.682	30.8195
Q9R0H0-2;Q9R0H0;A2A848	Q9R0H0-2;Q9R0H0;A2A848	Peroxisomal acyl-coenzyme A oxidase 1	Acox1		29	29	29	54.8	54.8	54.8	74.717	0	323.31	67544000000	463	25.2002	29.5613	27.4209	23.724	NaN	28.0262	27.1239	25.773	24.5822	29.8046	26.002	NaN	NaN	29.4914	24.143	NaN	NaN	30.2904	27.4805	24.732	24.928	29.9657	28.3881	NaN	24.6481	30.4937	27.7175	25.2104	22.6896	30.3842	26.129	NaN	26.8136	29.649
Q9EPL9;Q8C178;E9Q296;D3Z2N6	Q9EPL9;Q8C178;E9Q296	Peroxisomal acyl-coenzyme A oxidase 3;Acyl-coenzyme A oxidase	Acox3		11	11	11	18.1	18.1	18.1	78.403	0	31.114	5354200000	34	NaN	NaN	NaN	NaN	NaN	NaN	NaN	NaN	25.5102	24.9138	NaN	24.9639	NaN	26.3439	NaN	25.9222	NaN	NaN	NaN	NaN	25.3011	NaN	NaN	NaN	25.8317	NaN	NaN	NaN	25.5122	NaN	NaN	26.241	NaN	NaN
Q9D358	Q9D358	Low molecular weight phosphotyrosine protein phosphatase	Acp1		6	1	1	35.4	6.3	6.3	18.192	0.00033456	4.5739	4961300000	39	NaN	26.4005	NaN	NaN	NaN	NaN	NaN	NaN	NaN	25.8677	NaN	NaN	NaN	24.9084	NaN	NaN	NaN	NaN	NaN	NaN	NaN	25.5827	NaN	NaN	NaN	25.2033	NaN	NaN	NaN	25.5317	NaN	NaN	NaN	NaN
Q561M1;Q9D358-2	Q561M1;Q9D358-2	Low molecular weight phosphotyrosine protein phosphatase	Acp1		7	7	2	50	50	20.9	17.922	0	59.576	41490000000	234	NaN	28.6261	26.975	26.1577	NaN	27.2662	25.9141	25.1975	NaN	27.7025	NaN	NaN	NaN	28.8599	NaN	NaN	25.211	27.3126	26.6792	NaN	NaN	28.1749	25.2633	24.7938	NaN	28.8826	NaN	25.4	NaN	28.3075	25.3331	NaN	NaN	28.4815
P24638;B7ZCF5;B7ZCF4	P24638;B7ZCF5	Lysosomal acid phosphatase	Acp2		5	5	5	14.7	14.7	14.7	48.508	0.00017431	6.0005	2905000000	47	NaN	24.6609	NaN	NaN	NaN	25.2085	NaN	NaN	NaN	NaN	NaN	NaN	NaN	NaN	NaN	NaN	NaN	25.5839	NaN	NaN	NaN	25.3377	NaN	NaN	NaN	NaN	NaN	NaN	NaN	25.6699	NaN	NaN	NaN	25.405
Q05117	Q05117	Tartrate-resistant acid phosphatase type 5	Acp5		5	5	5	28.1	28.1	28.1	36.807	0	96.524	12104000000	108	26.0952	NaN	NaN	26.6942	NaN	NaN	26.3256	26.3956	NaN	NaN	25.8479	25.9589	NaN	NaN	NaN	NaN	NaN	NaN	NaN	26.9529	25.8696	25.602	26.4465	26.9092	NaN	NaN	26.3389	NaN	NaN	NaN	26.1902	27.906	NaN	25.2503
Q8BP40;Q8BP40-2	Q8BP40	Lysophosphatidic acid phosphatase type 6	Acp6		15	15	15	45	45	45	47.624	0	137.46	31582000000	193	NaN	28.0759	26.1847	NaN	NaN	28.0712	NaN	NaN	NaN	28.0575	NaN	NaN	NaN	27.4545	NaN	26.549	NaN	27.9338	26.2836	27.0643	28.9326	27.7744	26.8517	NaN	NaN	27.7284	26.6851	NaN	NaN	27.989	NaN	NaN	NaN	27.6762
Q8VCW8	Q8VCW8	Acyl-CoA synthetase family member 2, mitochondrial	Acsf2		25	25	25	41.3	41.3	41.3	67.95	0	323.31	74213000000	531	NaN	29.264	27.7801	27.3457	26.8768	27.7675	26.6991	26.0837	27.7345	28.9894	25.6355	27.761	27.6465	28.9409	26.9586	27.4022	26.0997	29.7439	26.2675	26.2407	NaN	29.2349	27.1666	NaN	NaN	29.0633	27.5619	27.9781	28.4084	29.4705	27.4328	27.1539	26.6893	28.7384
Q3URE1;Q3URE1-2	Q3URE1	Acyl-CoA synthetase family member 3, mitochondrial	Acsf3		20	20	20	41.3	41.3	41.3	65.076	0	88.914	16853000000	118	NaN	28.0321	26.4261	NaN	NaN	26.706	NaN	NaN	NaN	27.5802	NaN	NaN	NaN	27.6423	NaN	NaN	NaN	27.5798	NaN	NaN	NaN	26.8536	NaN	NaN	NaN	27.3671	NaN	NaN	NaN	28.2441	NaN	26.1258	NaN	27.9535
P41216;D3Z041;D3Z457;D3YVF6;F6WNZ2	P41216;D3Z041	Long-chain-fatty-acid--CoA ligase 1	Acsl1		69	68	65	77.8	76.8	76.8	77.951	0	323.31	1192200000000	4898	31.9607	32.8817	32.8481	31.5513	31.0515	32.1345	32.2129	30.9251	31.4436	32.8566	31.7196	31.8009	31.8967	32.6766	32.0047	31.4398	32.2788	33.1814	31.7135	31.8741	31.2235	32.7154	32.6413	30.649	31.327	33.0666	32.1734	31.7832	31.9457	33.0222	32.4059	31.6994	31.4733	32.1548
Q9CZW4;E9PUC2	Q9CZW4;E9PUC2	Long-chain-fatty-acid--CoA ligase 3	Acsl3		6	4	4	11	8.6	8.6	80.491	0.0003335	4.4783	20517000000	25	NaN	NaN	NaN	NaN	NaN	NaN	NaN	NaN	NaN	NaN	NaN	NaN	NaN	NaN	NaN	NaN	NaN	NaN	NaN	NaN	NaN	NaN	NaN	NaN	NaN	NaN	NaN	NaN	NaN	NaN	NaN	NaN	NaN	NaN
Q9QUJ7;Q9QUJ7-2	Q9QUJ7;Q9QUJ7-2	Long-chain-fatty-acid--CoA ligase 4	Acsl4		17	17	15	25.9	25.9	23.5	79.076	0	87.223	14363000000	121	NaN	NaN	NaN	NaN	NaN	NaN	NaN	NaN	27.8016	26.1591	26.5892	NaN	NaN	NaN	NaN	NaN	26.7317	25.789	25.9266	26.7955	NaN	26.1554	NaN	NaN	26.668	26.6199	NaN	25.8865	27.024	26.4939	27.3803	NaN	NaN	26.0815
Q8JZR0	Q8JZR0	Long-chain-fatty-acid--CoA ligase 5	Acsl5		30	27	27	43.9	43.9	43.9	76.205	0	188.57	36708000000	314	26.9328	28.6702	28.3073	26.9996	26.9416	26.9505	27.8536	26.7376	NaN	28.0385	26.7083	27.6242	NaN	27.6361	27.731	27.4067	27.182	27.974	27.8674	26.6931	26.8098	28.6001	29.0116	NaN	26.5109	28.2863	27.774	27.8096	28.5433	29.3979	28.6032	27.958	26.1934	28.4904
Q3UNX5;Q3UNX5-2	Q3UNX5;Q3UNX5-2	Acyl-coenzyme A synthetase ACSM3, mitochondrial	Acsm3		14	14	14	30.3	30.3	30.3	65.622	0	95.308	20397000000	146	26.4468	26.4887	NaN	NaN	NaN	26.7398	NaN	NaN	NaN	26.3528	NaN	25.5322	27.2762	25.6514	NaN	NaN	NaN	26.2816	NaN	NaN	NaN	27.3748	NaN	26.4902	NaN	26.9714	NaN	NaN	26.2492	27.2203	NaN	NaN	NaN	26.1212
Q99NB1	Q99NB1	Acetyl-coenzyme A synthetase 2-like, mitochondrial	Acss1		13	13	13	24.5	24.5	24.5	74.622	0	143.48	18337000000	127	NaN	27.5239	24.9933	27.683	NaN	25.8629	24.9357	NaN	NaN	26.712	NaN	26.7137	NaN	26.0527	NaN	NaN	NaN	26.4882	NaN	NaN	NaN	27.872	24.8707	NaN	NaN	26.9633	NaN	27.0418	NaN	28.0742	NaN	25.8041	NaN	27.5691
Q9QXG4;A2AQN4;A2AQN5;D6RHA7;F7CU63	Q9QXG4;A2AQN4;A2AQN5	Acetyl-coenzyme A synthetase, cytoplasmic	Acss2		17	17	17	27.8	27.8	27.8	78.861	0	312.81	52362000000	352	27.0043	29.0716	26.6873	25.0253	NaN	27.4664	NaN	NaN	NaN	28.6524	NaN	NaN	26.3709	28.1236	NaN	NaN	NaN	27.9838	NaN	NaN	NaN	28.9833	25.5507	NaN	NaN	28.7264	24.7781	24.5503	NaN	28.7253	NaN	NaN	NaN	28.4864
Q14DH7;Q14DH7-2;REV__F7DC70;REV__B1AR51	Q14DH7;Q14DH7-2	Acyl-CoA synthetase short-chain family member 3, mitochondrial	Acss3		18	18	18	34.5	34.5	34.5	74.517	0	129.19	13610000000	116	NaN	26.4362	NaN	NaN	NaN	26.7772	NaN	NaN	NaN	26.9652	NaN	NaN	NaN	26.3777	NaN	NaN	NaN	26.6642	NaN	NaN	NaN	26.6337	NaN	NaN	NaN	27.1228	NaN	NaN	NaN	27.2138	NaN	NaN	26.8893	26.6328
P68134	P68134	Actin, alpha skeletal muscle	Acta1		55	2	2	88.1	6.4	6.4	42.051	0	132	27431000000	172	NaN	24.7926	NaN	NaN	NaN	NaN	NaN	NaN	NaN	NaN	NaN	NaN	NaN	NaN	27.1634	29.2468	NaN	NaN	NaN	NaN	NaN	NaN	NaN	NaN	NaN	NaN	NaN	NaN	26.158	26.7691	28.7018	29.4005	NaN	NaN
P62737	P62737	Actin, aortic smooth muscle	Acta2		61	61	1	99.2	99.2	5	42.009	0	323.31	89519000000000	76228	37.8232	37.615	38.2479	38.2183	37.9576	37.1091	38.4186	38.5948	38.1551	37.8705	38.411	38.6362	38.1359	37.4881	38.892	38.8188	37.7729	37.7365	38.7049	38.4645	37.7134	37.4759	38.3184	38.5039	37.7238	37.7505	38.2712	38.1718	37.7979	37.4137	38.6252	38.4702	37.9181	37.338
E9Q5F4	E9Q5F4		Actb		37	2	2	99.6	10.2	10.2	29.442	0	42.294	3052900000	7	NaN	NaN	NaN	NaN	NaN	NaN	NaN	NaN	NaN	NaN	NaN	NaN	NaN	NaN	NaN	NaN	NaN	NaN	NaN	NaN	NaN	NaN	NaN	NaN	NaN	NaN	NaN	NaN	NaN	NaN	NaN	NaN	NaN	NaN
P60710;E9Q1F2;E9Q2D1	P60710;E9Q1F2	Actin, cytoplasmic 1;Actin, cytoplasmic 1, N-terminally processed	Actb		56	2	0	99.2	7.2	0	41.736	0	149.73	639460000000	1574	28.1428	27.4582	30.7594	29.7464	NaN	NaN	NaN	NaN	30.7481	31.2214	31.7828	32.9795	NaN	27.3545	32.017	32.5642	27.9756	28.696	NaN	28.5964	27.664	27.98	29.5544	29.8504	30.3287	30.5227	32.8488	31.7131	NaN	NaN	31.0958	30.0505	NaN	26.7852
Q8BFZ3	Q8BFZ3	Beta-actin-like protein 2	Actbl2		22	7	7	59	28.7	28.7	42.004	0	37.908	418620000000	410	28.9821	29.4023	30.6082	29.5883	29.8674	29.2592	31.749	31.3261	30.405	29.8065	32.6335	31.4158	31.776	31.1583	31.5684	33.318	29.7282	29.4606	30.9485	31.1961	30.5465	NaN	26.4517	31.4077	26.7681	30.6706	31.567	31.2511	31.124	30.6243	31.6398	31.9201	30.6461	29.37
P68033	P68033	Actin, alpha cardiac muscle 1	Actc1		60	2	0	94.2	7.7	0	42.019	0	192.76	2515600000000	1717	33.1816	33.0973	33.3317	33.1601	34.0699	33.1815	32.6091	33.9382	33.6069	33.8061	32.7667	30.7824	33.7252	33.2562	32.1779	27.5164	33.5542	33.644	33.4786	33.8368	33.2129	33.3553	33.0359	33.4862	32.9132	33.161	31.7263	32.5672	33.3332	32.9813	32.2304	31.9132	32.8385	33.0871
P63260;B1ATY1;G3UYG0;E9Q606	P63260	Actin, cytoplasmic 2;Actin, cytoplasmic 2, N-terminally processed	Actg1		56	27	2	99.5	70.9	4.8	41.792	0	323.31	17709000000000	19983	35.5054	35.4294	36.2936	36.2187	35.4125	34.9201	36.3027	36.3149	35.5017	35.4518	36.3777	36.7496	35.6381	35.4807	36.9865	37.4491	35.941	35.7447	36.8135	36.3637	35.3484	35.4498	36.2963	36.5306	35.4376	35.7276	36.4577	36.3327	35.5433	35.4874	36.7179	36.623	35.5525	35.1493
Q9Z2N8;D3YVN1;A0A0A6YWG8;A0A0A6YWR1;F8WI57;Q99MR0;D3Z4L2	Q9Z2N8;D3YVN1;A0A0A6YWG8	Actin-like protein 6A	Actl6a		15	15	15	43.4	43.4	43.4	47.447	0	323.31	51935000000	408	26.3427	27.5508	27.469	28.3496	NaN	27.8726	27.4044	28.1515	25.9587	27.6223	27.1138	29.1151	NaN	27.8937	27.1463	29.0303	26.5777	27.628	27.6646	27.9833	NaN	27.6873	27.611	28.226	26.3756	28.0566	26.287	28.0407	NaN	27.7494	26.9535	28.5142	NaN	27.7008
Q7TPR4	Q7TPR4	Alpha-actinin-1	Actn1		117	2	2	98.2	4.7	4.7	103.07	0	258.64	11114000000	119	25.8962	NaN	NaN	NaN	NaN	NaN	NaN	NaN	NaN	25.8065	26.0029	26.3852	NaN	26.1272	NaN	NaN	26.0998	26.0483	NaN	26.5229	NaN	NaN	NaN	NaN	25.7907	25.4708	27.0133	27.1787	27.2006	25.8011	26.7119	NaN	NaN	NaN
A1BN54;Q03717;A6H8H5	A1BN54		Actn1		122	122	6	98.2	98.2	4.2	102.72	0	323.31	18680000000000	29453	36.7025	35.0442	36.3318	36.3691	36.73	34.4532	36.0258	36.557	36.9783	35.5257	36.3677	36.6638	36.6574	35.3376	36.0757	36.4466	37.1032	34.9003	36.232	36.8213	36.9415	35.1874	36.1914	36.8338	36.7584	35.4871	36.0841	36.3634	36.7364	35.0764	35.7368	36.5641	36.396	34.6702
Q9JI91;D3YY95	Q9JI91	Alpha-actinin-2	Actn2		75	50	46	74.3	58.6	54.5	103.83	0	323.31	125760000000	826	28.1596	24.2894	25.3147	27.7926	NaN	22.5663	NaN	24.1212	28.2042	NaN	28.2096	28.8654	28.5386	23.462	27.4426	30.4665	25.5993	22.1887	25.6677	26.1178	25.7182	23.5663	24.5262	26.1769	NaN	25.1473	24.6777	25.6114	31.2754	23.8006	31.2761	32.8616	30.7526	22.98
O88990	O88990	Alpha-actinin-3	Actn3		67	45	45	71.2	55.6	55.6	103.04	0	323.31	40658000000	259	22.306	NaN	NaN	22.4339	NaN	NaN	NaN	NaN	24.5267	23.0372	NaN	NaN	23.6177	NaN	26.8094	29.6949	NaN	NaN	NaN	NaN	NaN	23.9286	24.3494	NaN	NaN	24.1649	NaN	NaN	28.8622	22.8977	25.4155	29.4996	28.3604	NaN
P57780;E9Q2W9	P57780;E9Q2W9	Alpha-actinin-4	Actn4		108	72	61	87.3	70	59.5	104.98	0	323.31	5188400000000	12317	35.0104	33.7593	34.2892	34.688	34.5935	33.0945	33.8458	34.4654	34.9189	33.9163	34.372	35.0148	34.565	33.7579	33.9288	34.6063	35.0748	33.6772	34.2955	34.7827	35.0759	33.9537	34.0635	34.8189	34.6602	34.0265	34.1359	34.6719	34.4967	33.8533	33.8982	34.6755	34.646	33.4302
Q9QZB7	Q9QZB7	Actin-related protein 10	Actr10		11	11	11	37.6	37.6	37.6	46.207	0	202.14	18433000000	228	26.05	26.4941	NaN	NaN	NaN	26.9487	NaN	NaN	27.3541	27.105	25.716	25.6567	NaN	27.2008	NaN	26.5743	NaN	26.6814	26.0634	25.9917	NaN	25.9085	NaN	NaN	NaN	26.9946	26.9264	26.2942	NaN	26.5098	26.0652	26.741	NaN	25.9571
P61164	P61164	Alpha-centractin	Actr1a		26	14	14	79	45.5	45.5	42.613	0	323.31	93231000000	735	27.2227	28.3597	28.8024	27.6685	27.7289	28.082	26.3233	27.8513	27.269	29.1219	28.919	28.7363	28.4415	28.607	29.1549	29.3869	27.8952	28.5821	28.5002	28.4533	26.4112	29.0381	28.8768	27.1573	26.932	29.0485	28.7597	28.0688	27.1045	28.7189	28.4827	28.0292	NaN	28.3807
Q8R5C5;E0CYB4;E0CZD4	Q8R5C5	Beta-centractin	Actr1b		26	26	14	80.1	80.1	48.4	42.281	0	323.31	250740000000	1289	28.9296	29.8055	29.6394	29.1189	27.932	30.1279	29.9496	29.2131	29.2784	30.5849	30.3675	30.3245	28.2588	30.4994	30.535	30.5283	28.3092	30.3552	29.9184	29.9468	28.5897	29.9586	29.5628	29.3761	28.5602	30.4592	30.7849	30.0813	28.9221	30.4412	30.2263	29.9975	27.5662	29.6749
P61161	P61161	Actin-related protein 2	Actr2		35	35	35	69.5	69.5	69.5	44.76	0	323.31	603810000000	2182	30.6899	31.6923	30.1974	30.0305	29.5434	31.9121	29.6495	29.704	30.5363	31.8403	30.5469	30.3833	30.1855	32.0112	30.3693	30.7086	30.3337	31.9986	30.6151	31.0223	29.596	31.6029	30.3661	29.8214	31.103	31.8322	30.5352	30.2686	30.6858	31.6967	30.376	30.4065	30.0864	31.5064
Q99JY9;A0A087WRA1;A0A087WQ14;A0A087WP86;A0A087WS98;A0A087WQ83;A0A087WPR6	Q99JY9	Actin-related protein 3	Actr3		39	39	34	85.2	85.2	78	47.357	0	323.31	633850000000	2563	30.1271	31.5934	30.5884	30.8158	30.085	31.7192	30.7485	30.5373	30.4468	31.8733	30.8556	30.7664	30.5082	32.0632	30.5021	30.7954	29.6453	32.0662	30.7703	31.0721	30.2513	31.6887	30.7475	30.5732	30.4625	31.8075	31.1685	30.6861	31.0295	31.8108	30.3891	30.7666	29.4586	31.5627
Q99JW2;A0A087WPX1;A0A087WRE0;A0A087WPV3	Q99JW2;A0A087WPX1	Aminoacylase-1	Acy1		17	17	17	52.5	52.5	52.5	45.78	0	214.34	21604000000	124	NaN	27.4285	26.9466	NaN	NaN	26.5789	NaN	NaN	NaN	28.0126	NaN	NaN	NaN	27.9859	NaN	NaN	NaN	27.9885	NaN	NaN	NaN	27.6304	NaN	NaN	NaN	27.9539	26.146	NaN	NaN	27.7725	NaN	NaN	NaN	27.3953
Q91XE4	Q91XE4	N-acyl-aromatic-L-amino acid amidohydrolase (carboxylate-forming)	Acy3		6	6	6	26.4	26.4	26.4	35.286	0	88.992	4799500000	28	NaN	NaN	NaN	NaN	NaN	NaN	NaN	NaN	NaN	NaN	NaN	NaN	NaN	NaN	NaN	NaN	NaN	25.7714	NaN	NaN	NaN	NaN	NaN	NaN	NaN	NaN	NaN	NaN	NaN	NaN	NaN	NaN	NaN	NaN
P56376;E9QJT5;Q8BMV3	P56376;E9QJT5	Acylphosphatase-1;Acylphosphatase	Acyp1		6	6	6	71.7	71.7	71.7	11.241	0	75.282	21873000000	116	NaN	27.6216	NaN	NaN	NaN	NaN	NaN	NaN	NaN	26.8825	NaN	NaN	NaN	28.2282	NaN	NaN	NaN	26.0157	NaN	NaN	NaN	27.4743	NaN	NaN	NaN	27.3557	24.5994	NaN	NaN	NaN	NaN	NaN	NaN	27.3361
P56375	P56375	Acylphosphatase-2	Acyp2		11	11	11	72.6	72.6	72.6	11.877	0	318.58	53701000000	306	NaN	29.2397	26.3706	NaN	NaN	28.0504	NaN	NaN	NaN	29.2818	NaN	NaN	NaN	28.246	NaN	NaN	NaN	28.929	26.5943	26.2747	NaN	28.8102	24.7887	NaN	NaN	28.8037	26.1624	NaN	23.1742	28.6602	NaN	NaN	NaN	28.8796
P03958	P03958	Adenosine deaminase	Ada		24	24	24	67	67	67	39.991	0	323.31	29050000000	228	25.2505	27.4473	NaN	NaN	NaN	26.332	NaN	NaN	NaN	27.8041	NaN	NaN	NaN	28.6504	NaN	NaN	NaN	27.5669	NaN	NaN	NaN	27.25	NaN	NaN	NaN	27.8477	NaN	NaN	NaN	28.4957	NaN	NaN	NaN	27.4607
O35598;E9PYF2;D3Z1E6	O35598;E9PYF2	Disintegrin and metalloproteinase domain-containing protein 10	Adam10		13	13	13	19.9	19.9	19.9	83.967	0	63.971	15383000000	134	NaN	25.9763	27.8031	NaN	NaN	27.173	NaN	NaN	NaN	26.6659	NaN	NaN	25.8653	NaN	NaN	NaN	NaN	27.1102	26.7846	NaN	NaN	26.1707	27.156	NaN	NaN	NaN	27.3404	NaN	25.7479	25.9942	NaN	NaN	NaN	27.4171
Q9R1V4;Q7TQG7	Q9R1V4;Q7TQG7	Disintegrin and metalloproteinase domain-containing protein 11	Adam11		3	3	3	5.4	5.4	5.4	84.134	0.00016926	4.9817	573080000	10	NaN	NaN	NaN	NaN	NaN	NaN	NaN	NaN	NaN	NaN	NaN	NaN	NaN	NaN	NaN	NaN	NaN	NaN	NaN	NaN	NaN	NaN	NaN	NaN	NaN	NaN	NaN	NaN	NaN	NaN	NaN	NaN	NaN	NaN
Q9Z0F8;E9PXU2;Q9Z0F8-2	Q9Z0F8;E9PXU2;Q9Z0F8-2	Disintegrin and metalloproteinase domain-containing protein 17	Adam17		10	10	10	11.1	11.1	11.1	93.055	0	15.353	9578100000	100	NaN	26.4062	26.3033	NaN	NaN	26.3894	26.7567	25.864	NaN	26.2722	26.1322	NaN	NaN	25.9805	26.4733	NaN	NaN	26.6588	26.5078	25.9611	NaN	26.2114	25.846	NaN	NaN	25.9933	26.5997	NaN	NaN	26.1612	26.1962	NaN	NaN	26.0556
Q61072;E9Q638	Q61072;E9Q638	Disintegrin and metalloproteinase domain-containing protein 9	Adam9		5	5	5	8.6	8.6	8.6	92.079	0	15.641	3630900000	30	NaN	NaN	NaN	NaN	NaN	NaN	NaN	NaN	NaN	NaN	NaN	NaN	NaN	NaN	NaN	NaN	NaN	NaN	NaN	NaN	NaN	NaN	NaN	NaN	NaN	NaN	NaN	NaN	NaN	NaN	NaN	NaN	NaN	NaN
P97857;E9PY08	P97857;E9PY08	A disintegrin and metalloproteinase with thrombospondin motifs 1	Adamts1		11	11	11	16.6	16.6	16.6	105.8	0	30.991	1827600000	32	NaN	NaN	NaN	NaN	NaN	NaN	NaN	NaN	NaN	NaN	NaN	NaN	NaN	NaN	NaN	NaN	NaN	NaN	NaN	NaN	NaN	NaN	NaN	NaN	NaN	NaN	NaN	NaN	NaN	NaN	NaN	NaN	NaN	NaN
Q8C9W3;G3X9D2;E9Q287;B2RXX5;E9PX39	Q8C9W3	A disintegrin and metalloproteinase with thrombospondin motifs 2	Adamts2		8	8	8	9.4	9.4	9.4	135.3	0	22.636	3785800000	23	NaN	NaN	NaN	NaN	NaN	NaN	NaN	NaN	NaN	NaN	NaN	NaN	NaN	NaN	NaN	NaN	NaN	NaN	NaN	NaN	NaN	NaN	NaN	NaN	NaN	NaN	NaN	25.7028	NaN	NaN	NaN	NaN	NaN	NaN
Q8BLI0;E9PWW5;B7ZCH8;A9Z1Z6;Q8BLI0-2	Q8BLI0;E9PWW5	ADAMTS-like protein 1	Adamtsl1		10	10	10	7.1	7.1	7.1	192.01	0	44.595	2498800000	22	NaN	NaN	NaN	NaN	NaN	NaN	NaN	NaN	NaN	NaN	NaN	NaN	NaN	NaN	NaN	NaN	NaN	NaN	NaN	NaN	NaN	NaN	NaN	NaN	NaN	NaN	NaN	NaN	NaN	NaN	NaN	NaN	NaN	NaN
G3UXC7;G3UWL5	G3UXC7		Adamtsl3		17	17	17	11.6	11.6	11.6	189.74	0	96.49	19818000000	170	26.8773	26.6065	27.1678	26.4781	26.7335	NaN	28.2544	26.0309	27.3259	NaN	27.0573	25.9822	27.6982	NaN	28.1543	26.1512	27.7751	NaN	28.2974	26.0143	27.7384	NaN	27.0314	26.1001	27.5758	NaN	27.605	27.2595	27.3859	27.1577	27.7309	NaN	27.4249	26.8641
Q80T21	Q80T21	ADAMTS-like protein 4	Adamtsl4		16	16	16	20.2	20.2	20.2	113.22	0	323.31	32677000000	176	27.5937	NaN	NaN	NaN	NaN	NaN	NaN	NaN	27.6919	NaN	27.5628	NaN	28.3439	NaN	27.5374	24.4278	27.5064	NaN	NaN	NaN	28.7734	NaN	NaN	26.8229	28.6752	NaN	NaN	NaN	27.2218	NaN	27.3433	NaN	27.3645	NaN
D3Z689;Q9CRC7	D3Z689		Adamtsl5		13	13	13	33	33	33	53.593	0	249.24	40818000000	352	28.3704	NaN	NaN	26.7243	28.5641	NaN	NaN	28.1951	27.6798	NaN	NaN	27.7333	29.6373	26.2669	NaN	28.8917	28.7628	NaN	27.5995	28.0686	27.8822	NaN	26.8494	28.2353	28.3623	NaN	NaN	27.023	28.7321	NaN	27.1826	29.0392	28.4066	NaN
Q91ZS8;Q91ZS8-5;Q91ZS8-4;Q91ZS8-3;Q91ZS8-2;Q91ZS8-6	Q91ZS8;Q91ZS8-5;Q91ZS8-4;Q91ZS8-3;Q91ZS8-2;Q91ZS8-6	Double-stranded RNA-specific editase 1	Adarb1		6	6	6	10.5	10.5	10.5	78	0	7.8268	4540400000	41	NaN	25.2056	NaN	24.9753	NaN	NaN	24.9307	NaN	NaN	23.5639	NaN	NaN	NaN	NaN	24.0304	22.4544	NaN	NaN	NaN	NaN	NaN	25.0187	NaN	NaN	NaN	NaN	24.2046	NaN	NaN	NaN	NaN	NaN	NaN	25.5865
Q9D0L4;Q9D0L4-2	Q9D0L4	Uncharacterized aarF domain-containing protein kinase 1	Adck1		9	9	9	25.1	25.1	25.1	59.735	0	29.637	7864000000	89	NaN	25.9141	26.039	NaN	NaN	NaN	25.9828	NaN	NaN	NaN	NaN	NaN	NaN	25.6898	NaN	NaN	NaN	25.8491	NaN	24.8237	NaN	25.9853	25.5981	NaN	NaN	25.4394	NaN	25.3603	NaN	25.3485	NaN	NaN	NaN	26.4824
Q60936;F7B1B6;Q60936-2;A0A0A6YXD9;A0A0A6YXI0;E0CYD3;E0CYT4;E0CYG7;E0CZ05;E0CXT4;E0CXR6;E0CYC1;E0CXR1;F6T0A8;E0CXI5	Q60936;F7B1B6;Q60936-2	Atypical kinase ADCK3, mitochondrial	Adck3		27	27	27	42	42	42	71.742	0	323.31	157260000000	1158	29.1472	28.8188	29.0163	29.4551	29.1949	28.4732	28.6325	28.9579	29.7466	28.4812	28.8183	30.1176	29.8045	27.856	28.4604	29.4152	29.711	28.7383	28.1737	29.2551	29.1836	28.901	29.127	28.7519	29.3354	28.3879	28.6267	29.3306	30.7142	29.1401	28.8065	29.8412	28.3573	28.2392
E9QLB8;Q566J8	E9QLB8;Q566J8	AarF domain-containing protein kinase 4	Adck4		7	7	7	17.1	17.1	17.1	59.178	0	18.286	3538100000	30	NaN	NaN	NaN	NaN	NaN	NaN	NaN	NaN	NaN	NaN	NaN	NaN	NaN	NaN	NaN	NaN	NaN	NaN	NaN	NaN	NaN	NaN	NaN	NaN	NaN	NaN	NaN	26.0211	NaN	NaN	NaN	NaN	NaN	NaN
P84309	P84309	Adenylate cyclase type 5	Adcy5		27	27	1	24.9	24.9	1.3	139.12	0	323.31	74788000000	806	28.4202	27.8809	27.7312	27.5566	29.1719	27.3509	28.5788	27.6633	29.6167	28.8256	28.2999	27.7519	29.3507	28.6962	28.4387	27.7925	28.9424	28.5671	28.1529	28.4051	28.3684	28.0824	28.4146	27.4809	28.6883	28.6009	27.7382	28.0629	29.1938	27.656	28.673	27.4147	28.1298	28.0215
Q01341;F8VQ52	Q01341;F8VQ52	Adenylate cyclase type 6	Adcy6		12	5	5	10.1	4.7	4.7	130.32	0.0022183	3.1742	3323100000	6	NaN	NaN	NaN	NaN	NaN	NaN	NaN	NaN	NaN	NaN	NaN	NaN	NaN	NaN	NaN	NaN	NaN	NaN	NaN	NaN	NaN	NaN	NaN	NaN	NaN	NaN	NaN	NaN	NaN	NaN	NaN	NaN	NaN	NaN
P51829	P51829	Adenylate cyclase type 7	Adcy7		8	7	7	11.6	10.1	10.1	122.71	0	50.088	3363300000	39	NaN	NaN	NaN	NaN	NaN	NaN	NaN	NaN	NaN	NaN	NaN	NaN	NaN	NaN	NaN	NaN	NaN	NaN	NaN	NaN	NaN	NaN	NaN	NaN	NaN	NaN	25.1416	NaN	NaN	NaN	NaN	NaN	NaN	NaN
Q9QYC0;Q9QYC0-2;F8WHZ9;F8WGR0;F6RDR0	Q9QYC0;Q9QYC0-2;F8WHZ9;F8WGR0	Alpha-adducin	Add1		26	26	2	49.8	49.8	3.3	80.646	0	323.31	142600000000	1078	29.5868	29.0512	29.7915	29.4232	29.2091	27.7227	28.6979	29.6231	29.9123	28.9142	29.3005	29.6417	30.0683	27.993	29.2804	30.2296	29.2972	28.2043	28.343	28.9643	29.6149	28.4688	29.0124	28.9573	29.7174	28.4422	28.9333	29.3258	29.8585	28.9566	28.8065	29.3079	28.8616	28.445
Q9QYB8;Q9QYB8-2;Q9QYB8-3	Q9QYB8;Q9QYB8-2;Q9QYB8-3	Beta-adducin	Add2		11	10	10	17.8	16.7	16.7	80.641	0	38.625	7649700000	74	26.6954	25.5288	25.1549	26.2121	NaN	NaN	NaN	NaN	NaN	NaN	25.7417	25.9819	NaN	25.2218	NaN	25.5755	NaN	NaN	NaN	25.7778	NaN	NaN	24.819	25.7647	NaN	NaN	NaN	NaN	NaN	NaN	NaN	25.6442	26.1751	NaN
Q9QYB5-2;Q9QYB5	Q9QYB5-2;Q9QYB5	Gamma-adducin	Add3		34	34	34	50.1	50.1	50.1	75.406	0	323.31	172020000000	1355	29.4788	28.4742	29.9369	29.6399	29.5115	27.5113	28.9522	29.2766	30.1235	28.4848	29.7406	29.6597	30.3283	28.518	29.548	30.1147	30.2329	29.3121	28.8678	29.3904	29.7099	27.8649	29.4313	29.222	29.7599	28.9122	29.6624	30.0458	29.7769	28.935	28.9134	29.6867	30.0116	28.2367
A0A0D9SEG8;Q9Z0M6-2	A0A0D9SEG8;Q9Z0M6-2	CD97 antigen	Adgre5;Cd97		15	15	2	23.6	23.6	4.7	80.417	0	323.31	40978000000	543	25.6382	27.1643	26.7229	27.0187	26.4658	27.6363	27.3816	27.1515	26.498	28.5942	27.4962	27.4403	27.466	28.29	27.279	28.166	27.3772	28.2525	26.8654	27.4631	25.7957	27.334	27.4152	26.5687	27.2014	28.4478	27.4629	26.9995	27.3501	27.998	27.9016	27.2562	26.3329	27.3777
P00329	P00329	Alcohol dehydrogenase 1	Adh1		25	25	24	66.7	66.7	64.5	39.771	0	323.31	271620000000	1121	27.8355	31.419	28.7988	27.2497	26.8615	31.1872	27.5564	27.2839	27.7868	31.0541	28.2008	28.4498	27.4293	31.2745	27.6339	26.3493	28.1324	31.6587	28.2385	27.9735	26.6348	30.966	27.8056	NaN	28.213	31.4261	28.1884	28.4725	26.0492	31.1066	25.7535	25.2763	28.2594	30.7015
P28474;A0A0G2JGS3	P28474	Alcohol dehydrogenase class-3	Adh5		29	29	27	77	77	77	39.547	0	323.31	308210000000	1136	27.5724	31.3151	29.1037	27.4991	NaN	29.7233	27.0497	23.3431	24.667	31.6786	27.6755	26.2487	27.2226	31.8658	26.9739	25.484	NaN	31.4819	28.8129	27.6305	26.2952	30.9419	27.6536	24.8983	NaN	32.0217	29.2586	26.3679	24.3294	31.2699	26.6577	NaN	27.0116	30.6027
Q64437	Q64437	Alcohol dehydrogenase class 4 mu/sigma chain	Adh7		21	18	18	70.3	68.2	68.2	39.904	0	199.32	24947000000	145	NaN	28.0719	NaN	NaN	NaN	NaN	NaN	NaN	NaN	27.5867	NaN	NaN	NaN	29.0869	NaN	NaN	NaN	28.7582	NaN	NaN	NaN	27.2766	NaN	NaN	NaN	27.8105	NaN	NaN	NaN	NaN	NaN	NaN	NaN	27.2164
Q8R0N6;A0A087WRE7;Q8R0N6-2	Q8R0N6;A0A087WRE7;Q8R0N6-2	Hydroxyacid-oxoacid transhydrogenase, mitochondrial	Adhfe1		18	18	18	58.7	58.7	58.7	49.937	0	323.31	62096000000	328	NaN	27.9644	25.3811	NaN	NaN	27.0267	NaN	NaN	NaN	28.48	NaN	NaN	NaN	27.2566	NaN	NaN	25.1046	28.3442	24.1469	NaN	NaN	28.3466	NaN	NaN	NaN	28.8046	24.7549	NaN	NaN	28.4305	NaN	25.1144	NaN	27.2522
Q99JT9;F7ARY2	Q99JT9	1,2-dihydroxy-3-keto-5-methylthiopentene dioxygenase	Adi1		3	3	3	19.6	19.6	19.6	21.523	0	31.932	757870000	7	NaN	NaN	NaN	NaN	NaN	NaN	NaN	NaN	NaN	NaN	NaN	NaN	NaN	NaN	NaN	NaN	NaN	NaN	NaN	NaN	NaN	NaN	NaN	NaN	NaN	NaN	NaN	NaN	NaN	NaN	NaN	NaN	NaN	NaN
Q60994;E9PWU4	Q60994	Adiponectin	Adipoq		9	9	9	30.4	30.4	30.4	26.809	0	272.55	264700000000	638	NaN	30.6725	29.9263	28.0259	28.9151	31.0079	30.85	28.1703	28.2145	30.8273	30.0372	28.4007	27.3569	31.1195	30.5227	30.0439	28.3776	30.5349	30.6929	29.5583	27.578	30.5566	29.9586	27.9744	28.1667	31.1198	30.5027	27.9266	28.8022	30.8302	30.5761	28.67	28.2307	30.6016
P55264	P55264	Adenosine kinase	Adk		28	28	3	70.9	70.9	11.6	40.148	0	323.31	237920000000	1117	26.7222	31.3486	28.0886	25.2192	24.3153	30.1678	25.405	23.6848	NaN	31.0751	25.7813	22.0472	24.5749	31.1877	22.4162	NaN	23.49	31.0293	26.9454	27.6698	22.5996	30.9555	22.8154	NaN	25.8934	31.2396	26.9584	NaN	24.4533	31.1182	24.3467	NaN	23.0579	30.7891
A2BDX0;Q9Z103	A2BDX0;Q9Z103	Activity-dependent neuroprotector homeobox protein	Adnp		21	21	21	22.3	22.3	22.3	124.31	0	114.11	18164000000	161	25.9455	26.4645	26.3488	27.1952	NaN	NaN	26.1719	27.0002	26.9182	NaN	26.0641	27.947	25.6358	NaN	NaN	26.9803	NaN	NaN	25.7358	27.144	NaN	26.512	25.8958	27.5529	NaN	NaN	24.5766	26.9174	NaN	NaN	25.5757	27.3416	25.5851	25.5189
Q6PDY2	Q6PDY2	2-aminoethanethiol dioxygenase	Ado		5	5	5	19.9	19.9	19.9	28.372	0	7.119	8479000000	32	NaN	26.1986	25.2372	NaN	NaN	NaN	25.7299	NaN	NaN	NaN	NaN	NaN	NaN	26.1816	25.8179	NaN	NaN	26.0745	25.0238	NaN	NaN	26.8424	25.1579	NaN	NaN	27.147	NaN	NaN	NaN	26.4279	NaN	NaN	NaN	27.2309
Q8VDL4;Q8VDL4-3;Q8VDL4-2	Q8VDL4;Q8VDL4-3	ADP-dependent glucokinase	Adpgk		7	7	7	20.6	20.6	20.6	53.902	0	20.135	6811000000	61	NaN	25.586	25.4574	NaN	NaN	NaN	NaN	NaN	NaN	25.8241	NaN	NaN	NaN	NaN	25.4242	NaN	NaN	25.5668	24.9541	NaN	NaN	25.5039	25.6422	NaN	NaN	25.4127	25.3562	NaN	NaN	25.9504	25.5676	NaN	NaN	NaN
P54923	P54923	[Protein ADP-ribosylarginine] hydrolase	Adprh		12	12	12	33.7	33.7	33.7	40.068	0	190.87	30213000000	283	NaN	26.8251	25.9741	25.4827	26.4292	27.1069	NaN	26.0045	26.0619	26.9892	NaN	27.2135	27.6166	27.7218	25.4979	26.5606	25.5983	27.7312	26.3351	25.9773	NaN	27.2623	NaN	NaN	26.1025	27.4515	26.572	27.1809	26.4651	27.3442	24.5741	NaN	26.5707	27.178
Q8CG72;Q8CG72-2	Q8CG72;Q8CG72-2	Poly(ADP-ribose) glycohydrolase ARH3	Adprhl2		6	6	6	21.4	21.4	21.4	39.414	0	79.356	13452000000	94	NaN	25.5668	NaN	NaN	NaN	27.6398	NaN	NaN	NaN	27.3705	NaN	NaN	NaN	26.8824	NaN	25.6444	NaN	26.03	NaN	NaN	NaN	26.5445	NaN	NaN	NaN	27.2634	NaN	NaN	NaN	NaN	NaN	NaN	NaN	27.4768
Q99MK8;Q7TS64;E9PW16;E9Q419;Q3UYH7;F6QY34;F7AEX1;F6Y9P3;Q8BVT9;A0A0G2JEW1;Q8BX71	Q99MK8;Q7TS64;E9PW16;E9Q419	Beta-adrenergic receptor kinase 1	Adrbk1		16	16	16	25.8	25.8	25.8	79.638	0	55.69	19616000000	162	26.5865	25.3258	25.7792	25.4455	NaN	NaN	25.8639	25.4399	26.9605	NaN	26.136	26.5511	28.0719	24.9942	NaN	25.8088	26.5799	24.8779	NaN	26.106	25.6224	25.7549	25.6177	26.6578	26.6927	25.937	25.9595	27.1444	28.3494	25.6656	NaN	26.4196	26.7843	25.7785
Q9JKV1;A0A0A6YVU8;D3YUD8	Q9JKV1;A0A0A6YVU8;D3YUD8	Proteasomal ubiquitin receptor ADRM1	Adrm1;Gm9774		5	5	5	17.2	17.2	17.2	42.06	0	51.609	5498500000	59	NaN	NaN	NaN	NaN	NaN	NaN	NaN	NaN	NaN	27.0698	NaN	NaN	NaN	26.2882	25.077	NaN	NaN	25.903	25.5955	NaN	NaN	NaN	NaN	NaN	NaN	26.2601	26.6321	NaN	NaN	26.9544	25.7982	NaN	NaN	NaN
P54822;E9Q3T7;E9Q242;E9Q0A0;A0A0G2JFI8;A0A0G2JFL8	P54822;E9Q3T7;E9Q242	Adenylosuccinate lyase	Adsl		24	24	24	68.6	68.6	68.6	54.866	0	323.31	132190000000	600	27.8476	30.1813	26.4973	25.0177	26.9692	29.0561	NaN	NaN	28.0884	30.3595	28.502	28.5769	25.9718	30.3921	NaN	NaN	27.835	30.0856	24.8396	25.8012	NaN	29.7651	24.3905	24.0597	27.5436	30.1131	26.9247	25.0495	25.8807	30.1577	NaN	25.6618	25.041	28.6115
P46664	P46664	Adenylosuccinate synthetase isozyme 2	Adss		26	26	24	56.4	56.4	51.3	50.02	0	316.36	50909000000	368	NaN	28.674	25.8344	25.2292	NaN	28.8933	24.5342	NaN	NaN	28.7984	24.9153	24.1151	27.4447	28.8685	NaN	NaN	24.8879	28.8597	26.2357	24.3102	NaN	28.7197	25.0681	NaN	NaN	28.1962	NaN	24.7127	NaN	28.123	NaN	NaN	NaN	28.513
P28650;J3QN31;P28650-2	P28650;J3QN31;P28650-2	Adenylosuccinate synthetase isozyme 1	Adssl1		22	20	20	53.6	48.6	48.6	50.254	0	287.3	32604000000	285	NaN	28.7197	25.7868	25.6239	NaN	27.0922	NaN	NaN	NaN	28.5197	NaN	NaN	24.0385	28.8171	24.3712	25.6749	24.4399	29.1718	24.2227	25.3654	NaN	27.6308	25.1116	NaN	NaN	27.6977	NaN	25.0966	NaN	27.8752	NaN	23.8671	NaN	26.7195
Q640N1	Q640N1	Adipocyte enhancer-binding protein 1	Aebp1		57	57	18	46	46	11.5	128.36	0	323.31	1498200000000	4939	33.0221	30.7457	33.3055	33.1644	33.2928	30.261	33.0534	32.9931	33.6008	31.0182	33.1689	32.5584	33.6269	31.3875	34.1509	33.8311	33.6293	30.9497	33.7961	33.196	33.4789	30.8689	33.626	33.1346	33.4551	30.5121	32.5893	32.5379	33.56	31.399	33.6418	33.5	32.7961	31.2941
P63002;P63002-2	P63002;P63002-2	Amino-terminal enhancer of split	Aes		2	2	2	12.2	12.2	12.2	22	0	14.083	10076000000	54	NaN	27.1284	NaN	NaN	NaN	NaN	NaN	NaN	NaN	NaN	NaN	NaN	NaN	NaN	NaN	NaN	NaN	25.7726	NaN	NaN	NaN	NaN	NaN	NaN	NaN	25.3402	NaN	NaN	NaN	NaN	NaN	NaN	NaN	26.9775
Q80YS6;E9Q8X9;Q8BZI0;Q8BZI0-2	Q80YS6;E9Q8X9	Actin filament-associated protein 1	Afap1		21	21	21	32.8	32.8	32.8	80.614	0	133.06	32211000000	338	28.082	NaN	26.5932	26.7539	27.8182	NaN	26.3134	27.4826	27.2771	25.882	25.6939	27.0469	27.1432	NaN	26.8603	27.4798	28.1311	NaN	26.6136	27.5452	28.0611	24.9109	26.1959	27.4492	27.8742	NaN	NaN	27.8826	27.0811	24.6133	25.5338	27.611	27.0483	26.0376
Q920A7;Q920A7-2	Q920A7	AFG3-like protein 1	Afg3l1		11	7	7	15.8	12.5	12.5	87.046	0	12.042	3233000000	34	NaN	NaN	25.5054	NaN	NaN	NaN	26.6946	NaN	NaN	NaN	25.5031	NaN	NaN	NaN	26.2945	24.7438	NaN	NaN	25.4648	NaN	NaN	NaN	26.1911	NaN	NaN	NaN	NaN	NaN	NaN	NaN	NaN	25.0465	NaN	24.7791
Q8JZQ2	Q8JZQ2	AFG3-like protein 2	Afg3l2		33	32	28	40.5	39.5	36.3	89.518	0	311.73	166410000000	1044	29.4768	29.7584	30.0823	29.2633	28.0959	28.7546	30.491	28.9328	28.6008	29.8177	29.9593	29.216	28.8241	29.5995	30.3475	28.6811	29.0186	29.4154	29.7049	29.3107	28.8028	30.0242	30.3285	28.7521	28.9311	30.0396	30.4209	29.0526	28.9024	29.6909	29.9252	29.2048	28.8401	29.6873
O89020;O89020-3;O89020-2;CON__REFSEQ:XP_585019	O89020;O89020-3;O89020-2	Afamin	Afm		20	20	20	37.8	37.8	37.8	69.378	0	142.51	30028000000	126	NaN	26.8065	26.0599	NaN	NaN	26.5902	NaN	NaN	NaN	27.9644	24.936	NaN	NaN	26.5228	NaN	NaN	NaN	27.9601	26.2291	NaN	NaN	26.253	NaN	NaN	NaN	27.2194	NaN	NaN	NaN	26.2965	NaN	NaN	NaN	24.9206
Q80WT5;Q80WT5-2;H3BJH7;H3BKM5	Q80WT5;Q80WT5-2;H3BJH7	Aftiphilin	Aftph		3	3	3	4	4	4	101.13	0	9.7339	3469200000	20	NaN	24.7233	NaN	NaN	NaN	NaN	NaN	NaN	NaN	NaN	NaN	NaN	NaN	NaN	NaN	NaN	NaN	NaN	NaN	NaN	NaN	NaN	NaN	NaN	NaN	NaN	NaN	NaN	NaN	NaN	NaN	NaN	NaN	NaN
Q64191	Q64191	N(4)-(beta-N-acetylglucosaminyl)-L-asparaginase;Glycosylasparaginase alpha chain;Glycosylasparaginase beta chain	Aga		6	6	6	26.9	26.9	26.9	37.022	0	166.35	5709600000	60	NaN	26.1014	NaN	NaN	NaN	NaN	NaN	NaN	NaN	25.9489	NaN	NaN	NaN	NaN	NaN	NaN	NaN	25.9368	NaN	NaN	NaN	NaN	NaN	NaN	NaN	26.231	NaN	NaN	NaN	NaN	NaN	NaN	NaN	NaN
Q8VHH5;F8VQE9;A0A0G2JDW1;Q8VHH5-2;A0A0G2JER6	Q8VHH5;F8VQE9;A0A0G2JDW1;Q8VHH5-2	Arf-GAP with GTPase, ANK repeat and PH domain-containing protein 3	Agap3		5	5	3	6.7	6.7	4.1	97.964	0.00016946	5.0288	3597600000	36	24.9993	NaN	NaN	NaN	25.5684	NaN	NaN	NaN	NaN	NaN	25.5045	NaN	NaN	NaN	NaN	NaN	25.0853	NaN	NaN	NaN	NaN	NaN	NaN	NaN	25.2803	NaN	NaN	25.2402	NaN	NaN	NaN	NaN	25.4147	NaN
Q8K2K6;A0A087WNV1;A0A087WSR7;A0A087WR52;Q8K2K6-3;Q8K2K6-1;Q8K2K6-2;A0A087WRL1	Q8K2K6;A0A087WNV1;A0A087WSR7;A0A087WR52;Q8K2K6-3;Q8K2K6-1;Q8K2K6-2;A0A087WRL1	Arf-GAP domain and FG repeat-containing protein 1	Agfg1		13	13	11	32.4	32.4	30.5	58.042	0	323.31	33309000000	270	25.7138	27.4151	NaN	NaN	NaN	26.7345	NaN	NaN	26.3371	27.7632	25.7168	NaN	NaN	28.3784	27.232	27.4268	NaN	27.7992	26.7727	26.2009	NaN	27.0901	NaN	NaN	26.0413	27.5013	NaN	NaN	NaN	28.2287	NaN	NaN	NaN	27.8438
Q80WC7;Q3TBU7;Q3U2K8;Q80WC7-2	Q80WC7;Q3TBU7;Q3U2K8;Q80WC7-2	Arf-GAP domain and FG repeat-containing protein 2	Agfg2		4	2	2	6.7	4.4	4.4	48.967	0.0042043	2.762	2037500000	21	NaN	NaN	NaN	NaN	NaN	NaN	NaN	NaN	NaN	NaN	NaN	NaN	NaN	NaN	NaN	NaN	NaN	NaN	NaN	NaN	NaN	NaN	NaN	NaN	NaN	NaN	NaN	NaN	NaN	NaN	NaN	NaN	NaN	NaN
Q9ESW4;Q9ESW4-2	Q9ESW4	Acylglycerol kinase, mitochondrial	Agk		24	24	24	60.6	60.6	60.6	46.975	0	170.2	45647000000	372	26.9745	26.8317	27.9286	25.4402	27.6982	26.6726	28.2977	25.4867	27.0226	27.2177	28.5638	25.9141	28.2606	27.3476	29.4727	26.633	28.625	27.7068	27.8171	27.6144	27.5379	26.5507	27.8181	NaN	27.47	26.9313	29.2268	26.1274	27.7659	27.1224	28.5106	NaN	28.2645	26.6893
F8VPN4;A0A0G2JGI9;F6XXE6;E0CYU6;E0CX86;F7CSZ6	F8VPN4;A0A0G2JGI9		Agl		58	58	58	42.1	42.1	42.1	174.29	0	323.31	106150000000	835	26.0769	29.6273	27.4562	27.0935	26.5215	29.1768	25.8146	NaN	27.1955	29.8264	27.0692	26.3595	28.8031	29.8146	24.704	25.1267	27.9263	29.5555	24.7111	27.7989	27.044	29.7625	26.4572	25.6327	27.4436	29.9157	26.157	26.0212	28.2473	30.0859	25.142	25.5314	28.0432	29.424
Q8CJG1;H3BJ70;Q8CJF8-2;H3BL59;A3KFX7	Q8CJG1;H3BJ70	Protein argonaute-1	Ago1		29	20	12	34.7	24	14	97.213	0	89.884	19743000000	252	NaN	26.6804	26.4911	25.4445	25.3929	26.0512	26.177	25.9536	26.8107	26.5331	26.6783	26.516	26.9916	26.4951	26.3439	26.0986	26.9795	26.2602	25.4106	26.191	25.4453	26.182	26.2786	26.0836	26.8684	26.553	25.9953	26.5978	27.2505	26.4839	NaN	NaN	NaN	27.4301
Q8CJG0	Q8CJG0	Protein argonaute-2	Ago2		41	41	31	47.2	47.2	36.3	97.303	0	323.31	124880000000	1316	29.3165	29.1439	28.52	28.3325	29.2824	28.6299	28.9607	26.4924	29.3157	29.2458	28.3995	28.6793	29.1784	29.3674	28.9105	28.0064	29.2094	29.0534	28.8514	28.549	29.6891	28.7887	28.661	28.0987	29.1976	28.9366	28.7554	28.8206	28.567	29.2071	28.5007	27.926	29.4795	29.07
Q8CJF9;A3KFX6	Q8CJF9	Protein argonaute-3	Ago3		21	7	6	27	9.1	7.7	97.276	0	18.346	6655900000	88	NaN	NaN	25.475	NaN	NaN	NaN	25.3364	NaN	NaN	25.3427	25.7244	26.174	NaN	24.5379	25.2761	NaN	NaN	25.0226	NaN	NaN	25.3586	NaN	25.9345	NaN	25.907	NaN	25.2114	NaN	NaN	NaN	NaN	NaN	25.4017	NaN
Q8K3K7	Q8K3K7	1-acyl-sn-glycerol-3-phosphate acyltransferase beta	Agpat2		9	9	9	30.2	30.2	30.2	31.01	0	190.53	90172000000	454	27.2102	29.4813	30.0426	27.9013	26.2394	27.6371	29.9376	26.9672	27.5095	29.9442	28.7913	28.461	27.5379	28.7465	27.6399	27.333	28.6587	29.8328	28.5406	28.019	26.2575	29.299	28.9146	26.7205	27.6346	29.8781	28.5561	27.7169	28.7242	29.5119	28.9151	26.449	26.2657	28.2463
Q9D517	Q9D517	1-acyl-sn-glycerol-3-phosphate acyltransferase gamma	Agpat3		8	8	8	18.4	18.4	18.4	43.295	0	70.886	25339000000	218	NaN	26.8592	28.475	25.8212	25.5391	26.8355	27.7942	25.2121	26.2028	27.1517	26.8184	NaN	NaN	26.4978	26.8196	NaN	NaN	26.7331	26.7234	NaN	25.5943	27.4363	28.2129	NaN	27.3903	26.6195	27.1349	NaN	26.1688	27.6674	26.8901	25.6653	NaN	26.8872
Q8K4X7	Q8K4X7	1-acyl-sn-glycerol-3-phosphate acyltransferase delta	Agpat4		6	6	6	10.8	10.8	10.8	43.81	0	31.003	5613900000	64	NaN	25.684	NaN	NaN	NaN	NaN	26.387	NaN	NaN	NaN	NaN	NaN	NaN	NaN	26.0176	NaN	NaN	26.0417	NaN	NaN	NaN	25.6871	26.094	NaN	NaN	26.2165	25.2152	NaN	NaN	26.0304	NaN	NaN	NaN	NaN
Q9D1E8;F8WGD9	Q9D1E8;F8WGD9	1-acyl-sn-glycerol-3-phosphate acyltransferase epsilon	Agpat5		3	3	3	9.6	9.6	9.6	42.202	0.0013102	3.9294	1505300000	28	NaN	NaN	NaN	NaN	NaN	NaN	25.2474	NaN	NaN	NaN	NaN	NaN	NaN	NaN	25.2909	NaN	NaN	NaN	NaN	NaN	NaN	NaN	NaN	NaN	NaN	NaN	NaN	NaN	NaN	NaN	NaN	NaN	NaN	NaN
Q8C0I1;H3BKN2;A2AL50;A2AL49	Q8C0I1;H3BKN2;A2AL50;A2AL49	Alkyldihydroxyacetonephosphate synthase, peroxisomal	Agps		4	4	4	8.2	8.2	8.2	71.683	0	6.3269	1127800000	15	NaN	NaN	NaN	NaN	NaN	NaN	NaN	NaN	NaN	24.6222	NaN	NaN	NaN	NaN	NaN	NaN	NaN	24.1268	NaN	NaN	NaN	NaN	NaN	NaN	NaN	NaN	NaN	NaN	NaN	NaN	NaN	NaN	NaN	NaN
M0QWP1;Z4YK85;A2ASQ1-3;A2ASQ1-2;A2ASQ1;Z4YJS5	M0QWP1;Z4YK85;A2ASQ1-3;A2ASQ1-2;A2ASQ1	Agrin;Agrin N-terminal 110 kDa subunit;Agrin C-terminal 110 kDa subunit;Agrin C-terminal 90 kDa fragment;Agrin C-terminal 22 kDa fragment	Agrn		65	65	65	39.1	39.1	39.1	216.65	0	323.31	205360000000	1594	30.1756	29.129	27.6532	29.1815	29.7689	27.009	26.8071	28.4554	30.762	29.4648	29.4706	28.8625	30.6309	29.7679	28.0057	29.6525	31.0827	28.8031	27.6543	29.7039	30.3143	28.6652	27.7292	29.6273	30.7879	29.4037	28.553	30.0178	30.6723	29.1194	27.7433	29.5325	30.3665	28.8009
P11859;Q3UTR7	P11859;Q3UTR7	Angiotensinogen;Angiotensin-1;Angiotensin-2;Angiotensin-3;Angiotensin-4;Angiotensin 1-9;Angiotensin 1-7;Angiotensin 1-5;Angiotensin 1-4	Agt		6	6	6	17	17	17	51.99	0	59.425	3866700000	36	NaN	25.7624	NaN	NaN	NaN	25.9209	NaN	NaN	NaN	26.3802	NaN	NaN	NaN	25.5764	NaN	NaN	NaN	24.7469	NaN	NaN	NaN	NaN	NaN	NaN	NaN	26.0395	NaN	NaN	NaN	26.0569	NaN	NaN	NaN	24.0925
Q8CJF7;F6SJR1;F6QTR3;F6S6E4	Q8CJF7	Protein ELYS	Ahctf1		40	40	40	24	24	24	247.64	0	236.57	46914000000	371	26.0991	NaN	26.9843	27.9829	27.8201	NaN	25.8486	28.6086	27.2118	NaN	27.3389	29.2177	NaN	27.5874	28.2545	29.5802	27.7914	26.7782	27.0973	28.8067	26.4463	26.6999	26.3297	28.3147	25.6754	27.4051	25.4663	28.9271	26.1839	NaN	27.0624	28.3669	27.1764	NaN
P50247;A2ALT5	P50247	Adenosylhomocysteinase	Ahcy		34	34	34	71.3	71.3	71.3	47.688	0	323.31	373470000000	1064	24.6247	31.9062	27.3104	23.2651	24.0025	30.3866	26.4684	NaN	26.2543	31.7153	26.0587	NaN	24.1036	32.7755	26.1191	22.0781	23.9527	32.258	22.5921	27.2708	23.2884	31.4096	25.1167	NaN	23.7711	32.3176	28.4984	23.9632	23.9128	31.4628	25.1241	NaN	NaN	31.1993
Q80SW1;D3Z2Q0;F7ATQ6	Q80SW1	Putative adenosylhomocysteinase 2	Ahcyl1		35	35	21	64.5	64.5	45.1	58.951	0	323.31	118420000000	794	27.3178	29.4491	26.9485	27.4122	28.2036	29.2487	27.8706	26.7013	27.4265	29.602	27.7056	28.6207	28.3717	29.8313	27.1689	28.3174	28.5122	29.6155	26.0389	27.5704	27.7586	29.3287	27.4997	27.6611	27.5998	29.6382	27.576	27.7168	28.6245	29.2415	27.0238	27.9899	26.8419	29.4628
Q68FL4;F8WGT1;F8WI65;Q68FL4-2;H3BKT5;E9PX77;D3YX97;H3BL31;D3YYM7	Q68FL4;F8WGT1;F8WI65;Q68FL4-2;H3BKT5	Putative adenosylhomocysteinase 3;Adenosylhomocysteinase	Ahcyl2		22	8	8	38.2	18.1	18.1	66.899	0	135.39	4925600000	58	NaN	25.1879	NaN	NaN	NaN	NaN	NaN	NaN	NaN	NaN	NaN	NaN	NaN	NaN	NaN	NaN	NaN	24.9716	NaN	NaN	NaN	25.4734	NaN	NaN	NaN	NaN	NaN	NaN	NaN	NaN	NaN	NaN	NaN	NaN
Q6PAL7	Q6PAL7	AT-hook DNA-binding motif-containing protein 1	Ahdc1		10	10	10	9.3	9.3	9.3	168.08	0	19.99	2006300000	28	NaN	NaN	NaN	NaN	NaN	NaN	NaN	25.7186	NaN	NaN	NaN	NaN	NaN	NaN	NaN	NaN	NaN	NaN	NaN	NaN	NaN	NaN	NaN	25.2693	NaN	NaN	NaN	NaN	NaN	NaN	NaN	NaN	NaN	NaN
E9Q616;G5E8K8	E9Q616		Ahnak		612	612	612	93	93	93	604.25	0	323.31	17652000000000	65057	36.0825	35.6115	36.3396	36.4012	35.8325	35.2226	35.5558	35.9603	36.3668	35.956	36.2234	36.3674	36.2638	36.2296	36.2377	37.1352	36.0465	36.0834	36.0341	36.4454	35.7712	35.6752	36.0667	36.0846	35.8572	35.9912	36.3551	36.298	35.7951	36.1643	35.8509	36.6677	35.6506	35.4969
F7DBB3;Q3URZ6	F7DBB3		Ahnak2		57	29	27	56	25.1	24.1	166.49	0	269.71	76039000000	591	27.9106	28.4862	27.9087	28.9876	28.6515	27.7006	26.3871	28.7706	28.7147	27.9962	27.5584	28.7511	28.7002	28.9672	28.7554	29.1843	28.8495	28.6609	27.4704	28.7825	28.1134	28.3874	27.2942	28.5888	28.2928	28.7077	27.897	29.0535	27.7938	29.097	28.0918	29.0668	27.6924	28.335
E9PYB0	E9PYB0		Ahnak2		59	59	26	74.3	74.3	17.4	182.7	0	323.31	816040000000	3693	31.3325	31.6889	32.0417	32.299	31.4342	30.7786	31.4369	32.2241	31.5061	31.7045	31.5146	32.4076	32.0322	32.227	31.786	33.1688	31.2662	31.7713	31.9144	32.1421	31.0613	31.8563	31.8696	31.8181	31.1527	32.1979	31.9497	32.1333	31.3391	32.0294	31.57	32.4509	31.277	31.6145
Q8BK64	Q8BK64	Activator of 90 kDa heat shock protein ATPase homolog 1	Ahsa1		25	25	25	77.8	77.8	77.8	38.117	0	323.31	87862000000	630	27.7646	28.0726	28.1	28.0752	27.9436	28.2792	27.2344	27.6715	28.897	28.4739	27.9073	29.7887	29.9761	28.4249	28.116	28.3921	29.1363	28.4752	28.9011	28.917	27.4206	27.1316	27.9287	26.3495	28.5476	28.0977	28.1242	29.0343	29.2553	28.8792	28.2912	28.8091	28.1313	27.984
Q8N9S3-2;Q8N9S3;F6S1R2;Q8N9S3-3;A2AF81;A2AF82	Q8N9S3-2;Q8N9S3;F6S1R2;Q8N9S3-3;A2AF81;A2AF82	Activator of 90 kDa heat shock protein ATPase homolog 2	Ahsa2		8	8	8	26.5	26.5	26.5	32.015	0.00082645	4.2148	12627000000	20	NaN	NaN	NaN	NaN	NaN	NaN	NaN	NaN	28.3035	NaN	NaN	26.3794	NaN	NaN	NaN	NaN	NaN	NaN	NaN	NaN	NaN	NaN	NaN	NaN	NaN	NaN	26.7723	28.3191	NaN	NaN	NaN	NaN	NaN	NaN
P29699;CON__P12763	P29699	Alpha-2-HS-glycoprotein	Ahsg		17	17	17	55.4	55.4	55.4	37.325	0	323.31	533230000000	1317	28.8449	31.2795	30.0625	27.9995	23.2957	30.4223	28.6687	27.4108	26.3024	31.6606	28.9335	27.0862	24.6147	30.8184	28.2731	27.3424	25.8083	31.4301	29.5844	28.746	27.7056	31.4333	29.6097	29.2163	26.14	31.8317	29.4127	27.9484	27.2473	30.6682	28.6573	27.0341	NaN	31.7227
A2AS37	A2AS37		AI182371		7	7	7	19.4	19.4	19.4	40.431	0	9.3742	2871400000	27	NaN	25.4705	NaN	NaN	NaN	NaN	NaN	NaN	NaN	26.2444	NaN	NaN	NaN	NaN	NaN	NaN	NaN	26.1467	NaN	NaN	NaN	25.7754	NaN	NaN	NaN	25.8916	NaN	NaN	NaN	25.7546	NaN	NaN	NaN	NaN
E9QNR6;Q8VD62	E9QNR6;Q8VD62	UPF0696 protein C11orf68 homolog	AI837181;Bles03		9	9	9	31.2	31.2	31.2	31.845	0	84.324	17133000000	148	NaN	26.7461	NaN	NaN	NaN	26.9607	NaN	NaN	NaN	27.1021	NaN	26.7321	NaN	27.8884	NaN	27.0004	NaN	27.3162	NaN	25.4905	25.6024	26.7607	NaN	NaN	26.3572	25.9603	NaN	NaN	27.4102	26.7334	NaN	NaN	NaN	26.6756
Q8C4Q6;Q8C4Q6-2	Q8C4Q6;Q8C4Q6-2	Axin interactor, dorsalization-associated protein	Aida		11	11	11	38	38	38	34.888	0	74.367	11431000000	135	26.6422	26.1033	24.7801	NaN	NaN	NaN	NaN	NaN	NaN	26.3413	25.2353	NaN	NaN	25.7536	NaN	25.6978	NaN	24.8825	NaN	NaN	26.2115	NaN	25.1071	26.3076	26.8466	25.6072	26.5328	25.2791	NaN	24.819	25.2977	NaN	NaN	26.5129
O70200;G3UYJ2	O70200	Allograft inflammatory factor 1	Aif1		7	7	7	49	49	49	16.91	0	120.5	14665000000	147	NaN	NaN	26.2155	NaN	NaN	NaN	28.131	27.8679	NaN	NaN	27.8326	NaN	NaN	NaN	27.9784	26.7853	NaN	NaN	28.4016	25.6408	NaN	NaN	27.8593	NaN	NaN	NaN	28.1081	NaN	NaN	NaN	27.1541	27.0994	NaN	NaN
Q9EQX4;A0A0A6YWH2	Q9EQX4;A0A0A6YWH2	Allograft inflammatory factor 1-like	Aif1l		5	5	5	42.7	42.7	42.7	17.024	0.00016992	5.105	1765900000	16	NaN	NaN	NaN	NaN	NaN	NaN	NaN	NaN	NaN	NaN	NaN	NaN	NaN	NaN	NaN	NaN	NaN	NaN	25.7095	NaN	NaN	NaN	NaN	NaN	NaN	NaN	24.774	NaN	NaN	NaN	NaN	NaN	NaN	NaN
Q9Z0X1;B1AU25	Q9Z0X1;B1AU25	Apoptosis-inducing factor 1, mitochondrial	Aifm1		38	38	38	56.2	56.2	56.2	66.765	0	323.31	425790000000	2168	30.5583	31.1795	31.6937	30.2169	29.9993	30.596	31.2334	29.8261	29.2185	30.8786	31.0299	30.1642	29.4944	30.9076	31.4749	30.8514	29.8504	30.8788	31.1555	30.1084	29.6487	30.9651	31.7942	29.7524	29.6151	30.6359	31.5981	30.2997	29.8698	31.5245	31.5123	31.278	28.835	31.2027
Q8BUE4	Q8BUE4	Apoptosis-inducing factor 2	Aifm2		18	18	2	50.1	50.1	6.7	40.634	0	109.8	38281000000	248	27.8545	27.3957	28.0469	27.2492	27.3669	27.5546	26.6887	27.6079	27.7299	26.9225	27.3651	28.0102	28.2802	27.4436	27.6816	28.0822	28.1557	26.4379	27.4222	27.2923	28.2604	26.6914	27.4135	27.436	27.4335	27.7025	27.2178	27.5517	28.5048	26.7545	27.4933	28.3679	27.6346	27.5346
P31230;Q3UZG4;A0A0G2JDW6;A0A0G2JDV0;A0A0G2JEU9;A0A0G2JDH0	P31230;Q3UZG4	Aminoacyl tRNA synthase complex-interacting multifunctional protein 1;Endothelial monocyte-activating polypeptide 2	Aimp1		25	25	25	78.1	78.1	78.1	33.997	0	323.31	138560000000	972	29.348	28.5905	29.9837	29.2004	28.2606	28.3328	29.9379	29.3145	28.8479	28.8246	29.9364	28.9463	29.5042	28.4685	28.901	29.6569	28.8389	28.7722	29.4195	29.4778	29.0747	28.5332	29.2501	29.1756	29.1231	28.5794	29.4354	29.168	28.2176	28.4481	28.4139	28.9317	29.237	28.3714
Q8R010	Q8R010	Aminoacyl tRNA synthase complex-interacting multifunctional protein 2	Aimp2		12	12	2	62.8	62.8	9.7	35.377	0	323.31	69095000000	525	28.2807	27.5553	28.5812	28.9461	29.3173	27.2946	28.9554	28.6607	27.731	27.1532	28.3072	28.9283	27.6596	27.3978	28.6643	28.7098	27.5128	27.1242	28.8314	27.9832	28.5827	29.124	27.9652	30.0411	27.0263	27.1628	28.2162	28.3663	27.3702	27.8957	27.8179	28.6017	28.0357	28.3957
O08915;D3YW40	O08915;D3YW40	AH receptor-interacting protein	Aip		18	18	18	58.2	58.2	58.2	37.605	0	323.31	67803000000	719	26.8348	28.2144	28.0881	27.7808	27.4902	28.1213	27.9051	27.9046	28.3178	28.1784	27.6214	28.6902	28.4105	28.1575	27.5676	29.3847	27.5122	27.7772	28.2606	27.7622	26.5352	28.0381	26.4381	27.2966	27.7755	27.4931	27.3833	27.8204	28.1946	28.3303	27.6286	28.2472	27.6464	28.0769
Q9R0Y5;Q9R0Y5-2;Z4YN97;A0A0A6YXW8	Q9R0Y5;Q9R0Y5-2	Adenylate kinase isoenzyme 1	Ak1		28	28	28	92.3	92.3	92.3	21.539	0	323.31	398170000000	1581	29.0083	31.8786	30.4858	28.7863	28.0719	30.3836	28.0306	27.8796	28.6194	31.8455	29.6838	29.6464	29.184	31.3397	29.473	28.9463	28.9443	32.3466	29.8524	29.4981	27.9931	31.2341	28.4451	23.2731	28.9489	31.384	30.1635	29.069	28.7823	31.6403	29.0322	28.5786	27.6284	30.7229
Q9WTP6;Q9WTP6-2;F7BP55	Q9WTP6;Q9WTP6-2	Adenylate kinase 2, mitochondrial;Adenylate kinase 2, mitochondrial, N-terminally processed	Ak2		20	20	20	75.7	75.7	75.7	26.468	0	323.31	211820000000	1106	27.9002	30.3502	29.9241	28.4629	27.757	29.3719	29.0305	27.5686	28.0729	30.3286	29.0608	29.1126	27.4623	30.016	28.9729	27.9844	24.8865	30.7441	29.2947	28.7804	25.4504	30.2128	29.5242	27.2617	27.9168	30.9666	29.5008	29.0106	27.0554	30.5957	29.3981	27.798	27.0385	29.8191
Q9WTP7;F6RP11	Q9WTP7	GTP:AMP phosphotransferase AK3, mitochondrial	Ak3		28	28	28	86.3	86.3	86.3	25.426	0	323.31	607980000000	2709	30.0578	30.6578	31.8013	30.7624	30.1044	30.2241	31.3913	31.1668	30.6449	31.1934	31.6334	31.8227	30.725	30.9066	31.8194	32.2507	30.465	31.0314	31.9026	31.417	29.4106	30.8527	31.1581	30.0108	30.2864	30.9867	31.9661	31.6059	30.6622	31.1594	31.7443	31.5336	29.6039	30.4705
Q9WUR9;A2ARF6;F6TEU8	Q9WUR9;A2ARF6;F6TEU8	Adenylate kinase 4, mitochondrial	Ak4		4	4	4	19.3	19.3	19.3	25.061	0.00017106	5.3673	4416700000	74	NaN	24.7784	25.0923	24.9047	NaN	NaN	25.2445	24.813	NaN	24.5733	NaN	25.5597	NaN	25.6749	26.0601	25.6578	NaN	NaN	24.5378	NaN	NaN	25.5199	24.7774	NaN	NaN	25.3988	25.1092	NaN	NaN	NaN	26.0943	24.8549	NaN	NaN
O08715;O08715-4;O08715-2;O08715-5;O08715-3;O08715-6	O08715;O08715-4;O08715-2;O08715-5;O08715-3;O08715-6	A-kinase anchor protein 1, mitochondrial	Akap1		11	11	11	17.2	17.2	17.2	92.194	0	53.067	11743000000	97	NaN	25.6089	25.7455	NaN	NaN	NaN	NaN	25.7425	25.6241	NaN	25.5959	NaN	NaN	NaN	26.1822	26.5241	NaN	25.4915	NaN	NaN	NaN	25.6403	25.1042	26.283	NaN	24.9778	NaN	NaN	NaN	26.3086	25.6946	NaN	26.3284	NaN
O88845;O88845-2;O88845-3	O88845;O88845-2;O88845-3	A-kinase anchor protein 10, mitochondrial	Akap10		10	10	10	23.9	23.9	23.9	73.631	0	24.843	17486000000	29	NaN	NaN	NaN	NaN	NaN	NaN	NaN	NaN	NaN	NaN	NaN	24.9001	NaN	NaN	NaN	25.8749	NaN	NaN	NaN	NaN	NaN	NaN	NaN	NaN	NaN	NaN	NaN	NaN	NaN	NaN	NaN	NaN	NaN	NaN
Q9WTQ5;Q9WTQ5-2	Q9WTQ5;Q9WTQ5-2	A-kinase anchor protein 12	Akap12		69	69	69	47.7	47.7	47.7	180.69	0	323.31	197620000000	1743	27.6795	30.4228	29.8705	28.6876	28.317	28.0433	29.0596	28.5443	27.4237	30.1219	28.3418	27.6512	25.5059	30.4917	28.8543	28.3918	26.3625	30.0933	28.7719	28.3405	27.6048	30.4079	28.1701	26.0662	26.7231	30.429	28.8288	27.3258	26.5384	30.4105	27.7521	28.078	24.979	29.778
E9Q474;E9Q394;E9PVD4;F6VCM8;F6RPP1	E9Q474;E9Q394;E9PVD4		Akap13		29	29	29	15.5	15.5	15.5	306	0	185.61	30779000000	118	27.5452	NaN	NaN	NaN	NaN	NaN	NaN	NaN	28.3348	27.394	27.6087	NaN	27.4054	NaN	NaN	NaN	27.7628	27.0098	NaN	26.7812	27.6627	NaN	NaN	28.1009	27.9802	26.9193	NaN	27.6793	25.9532	NaN	NaN	NaN	NaN	NaN
A2API8;O54931-2;F7AA26;O54931-5;O54931;O54931-3;O54931-4;A2APJ1;A2API9	A2API8;O54931-2;F7AA26;O54931-5;O54931;O54931-3;O54931-4	A-kinase anchor protein 2	Akap2;Pakap		25	25	25	33	33	33	101.6	0	323.31	67525000000	576	26.7374	28.8045	27.9637	28.1371	28.276	NaN	26.9888	27.9138	28.4768	28.6123	28.1913	27.9519	26.9261	28.9017	27.18	27.2647	27.6792	28.4013	27.8089	28.0552	28.2069	28.3341	27.8167	28.4758	27.4139	28.6407	27.3859	27.9232	27.3114	29.1911	26.2395	28.3428	28.3542	28.8677
H3BIV5;D3YVF0	H3BIV5;D3YVF0	A-kinase anchor protein 5	Akap5		10	10	10	27.8	27.8	27.8	80.202	0	23.182	3384700000	35	NaN	NaN	26.0273	NaN	NaN	NaN	NaN	NaN	NaN	NaN	NaN	NaN	NaN	NaN	25.5533	NaN	NaN	NaN	NaN	NaN	NaN	NaN	NaN	NaN	NaN	NaN	NaN	NaN	NaN	NaN	NaN	NaN	NaN	NaN
Q9DBR0	Q9DBR0	A-kinase anchor protein 8	Akap8		17	17	17	34.2	34.2	34.2	76.293	0	174.97	20941000000	289	NaN	26.5633	27.32	27.2046	NaN	26.2933	26.8586	27.4071	25.4714	26.4364	27.0477	27.4344	26.2213	25.9208	26.64	28.0434	27.6707	25.5008	26.3038	27.123	26.8026	25.9019	26.7871	27.6471	NaN	NaN	26.9428	26.0536	27.8535	25.4115	26.2567	27.2158	NaN	26.8019
Q9R0L7;Q5RL57	Q9R0L7;Q5RL57	A-kinase anchor protein 8-like	Akap8l		7	7	7	12.6	12.6	12.6	71.453	0	32.289	2239800000	22	NaN	NaN	NaN	NaN	NaN	NaN	NaN	NaN	NaN	NaN	NaN	NaN	NaN	NaN	NaN	NaN	NaN	NaN	NaN	NaN	NaN	NaN	NaN	NaN	NaN	NaN	NaN	NaN	NaN	NaN	NaN	25.6202	NaN	NaN
E9QQ10;Q70FJ1;Q70FJ1-3;Q70FJ1-2;H3BLL7;G3UX24	E9QQ10;Q70FJ1;Q70FJ1-3;Q70FJ1-2	A-kinase anchor protein 9	Akap9		48	48	48	15.4	15.4	15.4	434.13	0	147.63	122630000000	133	28.8006	29.49	29.5398	29.5722	29.6304	29.3302	NaN	30.0771	30.0788	NaN	29.1281	29.3127	29.5825	NaN	30.2366	NaN	29.8558	NaN	26.9577	30.0565	29.5402	NaN	29.8211	28.7139	28.6471	NaN	NaN	28.9274	29.5549	NaN	28.8016	29.2408	28.8859	NaN
Q9JII6;B1AXW3	Q9JII6;B1AXW3	Alcohol dehydrogenase [NADP(+)]	Akr1a1		26	26	26	76	76	76	36.586	0	323.31	441710000000	1517	28.3736	31.8365	29.5495	28.403	26.1412	31.2334	28.4162	27.0372	28.168	31.8623	28.6533	28.1403	27.9424	31.8453	27.9401	27.6246	27.2362	31.7783	29.5241	28.7986	28.1046	31.6506	28.5559	27.3348	28.0536	32.0546	29.3843	27.9167	28.224	31.6826	27.981	27.7995	26.3088	31.7915
P45376;D3YVJ7	P45376	Aldose reductase	Akr1b1		27	27	27	70.6	70.6	70.6	35.732	0	323.31	1073400000000	2010	29.4911	33.3478	31.1807	29.6978	28.7419	32.224	30.0931	29.4415	29.9147	33.4854	30.6662	30.5239	30.0587	33.4113	29.5938	29.5789	28.656	33.2392	31.1961	30.5356	28.8384	33.2084	29.8736	28.5369	29.1067	33.1643	31.1748	30.0594	28.4069	33.0709	29.7256	29.2549	29.5226	33.4664
G5E895;D3Z494;S4R2G9	G5E895;D3Z494;S4R2G9		Akr1b10		20	14	11	69	51.6	48.1	35.848	0	323.31	61098000000	321	25.1714	28.4067	25.782	24.0202	NaN	28.2677	25.1409	24.5558	22.832	28.2055	24.148	24.3675	NaN	29.6853	25.1031	25.432	22.7291	30.3146	23.6194	25.4366	NaN	27.6581	23.6485	NaN	23.3431	29.5846	25.8575	NaN	NaN	29.5256	25.6564	NaN	23.6117	27.2793
P21300	P21300	Aldose reductase-related protein 1	Akr1b7		10	2	2	20.3	3.8	3.8	35.988	0.00017194	5.5319	3463600000	36	NaN	NaN	NaN	NaN	NaN	NaN	NaN	NaN	NaN	NaN	NaN	NaN	NaN	NaN	NaN	NaN	NaN	NaN	NaN	NaN	NaN	NaN	NaN	NaN	NaN	NaN	NaN	NaN	NaN	25.3631	NaN	NaN	NaN	NaN
P45377	P45377	Aldose reductase-related protein 2	Akr1b8		22	22	14	68	68	47.8	36.12	0	323.31	170650000000	534	NaN	31.1758	28.7379	25.7364	25.6809	27.8446	26.8248	25.9813	26.0097	30.7522	26.7935	NaN	24.9686	29.3191	24.3895	26.3327	23.9007	29.5972	25.2007	26.0828	NaN	29.9828	27.7345	NaN	NaN	30.8232	26.4876	26.8445	24.7281	30.4962	25.0749	NaN	NaN	30.7576
Q8VC28;Q9JLI0;D6RGB1	Q8VC28;Q9JLI0	Aldo-keto reductase family 1 member C13	Akr1c13;Akr1c12		3	3	3	15.5	15.5	15.5	37.057	0	10.643	10864000000	12	NaN	NaN	NaN	NaN	NaN	NaN	NaN	NaN	NaN	NaN	NaN	NaN	NaN	NaN	NaN	NaN	NaN	NaN	NaN	NaN	NaN	NaN	NaN	NaN	NaN	NaN	NaN	NaN	NaN	NaN	NaN	NaN	NaN	NaN
Q91WT7;Q8K023;Q8K023-2	Q91WT7		Akr1c14		7	7	7	32.8	32.8	32.8	37.188	0	113.42	6951300000	67	NaN	NaN	NaN	NaN	NaN	NaN	NaN	NaN	NaN	NaN	NaN	NaN	NaN	25.2918	NaN	NaN	NaN	NaN	NaN	NaN	NaN	NaN	NaN	NaN	NaN	NaN	NaN	NaN	NaN	NaN	NaN	NaN	NaN	NaN
Q9DCT1;Q8CEB6	Q9DCT1;Q8CEB6	1,5-anhydro-D-fructose reductase	Akr1e2;Akr1e1		17	17	17	58.1	58.1	58.1	34.46	0	149.29	47658000000	255	NaN	27.4786	26.0397	NaN	NaN	27.7789	25.1768	25.572	26.2362	29.0457	25.9008	NaN	26.1005	29.1742	25.2309	25.8745	26.1581	29.0001	26.4021	26.113	NaN	28.4271	25.4827	25.222	26.0747	28.9623	26.7322	NaN	26.9824	28.4608	NaN	NaN	NaN	28.0395
Q8CG76	Q8CG76	Aflatoxin B1 aldehyde reductase member 2	Akr7a2		13	13	13	36.2	36.2	36.2	40.612	0	170	55709000000	317	27.2297	29.1403	26.8345	25.7745	27.4923	27.261	27.6058	26.9861	27.6474	28.4767	28.5591	27.7734	28.0179	28.8497	26.7624	27.7279	26.3056	28.7703	27.2306	26.5945	NaN	28.4867	27.2001	26.6238	NaN	28.2109	28.3657	NaN	27.4431	28.9367	27.617	27.578	27.2267	28.1027
P31750;D3Z783;D3YXX3;D3YYP9	P31750;D3Z783	RAC-alpha serine/threonine-protein kinase	Akt1		17	11	11	41.9	27.5	27.5	55.707	0	110.54	12676000000	147	25.7123	25.9853	NaN	NaN	24.0582	NaN	NaN	NaN	26.2923	NaN	NaN	NaN	26.6366	NaN	NaN	NaN	25.3529	26.2081	NaN	25.9571	NaN	NaN	NaN	NaN	26.4577	26.4421	NaN	26.0339	25.4094	25.4512	NaN	NaN	NaN	24.3825
Q9D1F4;E9QKI5;E9QKI4;F6R8S6;D3Z4W3;D3Z4R0;D3YWZ1	Q9D1F4;E9QKI5;E9QKI4;F6R8S6	Proline-rich AKT1 substrate 1	Akt1s1		4	4	4	17.5	17.5	17.5	27.483	0	9.6582	5029700000	36	NaN	26.1184	NaN	NaN	NaN	NaN	NaN	NaN	NaN	25.6778	NaN	NaN	NaN	NaN	NaN	NaN	NaN	NaN	NaN	NaN	NaN	26.1275	25.7851	NaN	NaN	NaN	NaN	NaN	NaN	NaN	NaN	NaN	NaN	NaN
Q60823;F8WHG5;D3Z3N2;D3YXM7;D3Z490;D3Z5X2;D3Z0M3;D3YZJ5	Q60823;F8WHG5;D3Z3N2;D3YXM7	RAC-beta serine/threonine-protein kinase	Akt2		23	23	17	54.5	54.5	40.1	55.741	0	235.93	39235000000	409	26.3016	27.5116	27.0547	27.413	28.031	27.256	26.6034	26.6878	27.0642	27.1615	26.4294	28.0435	28.0342	27.1321	26.9124	26.9064	26.3254	27.9046	26.3391	27.4341	26.0908	27.444	26.4973	26.3361	27.1272	27.6356	26.6299	27.7952	26.6191	27.4764	26.6576	27.0399	26.4593	26.8145
Q9WUA6;Q9WUA6-2	Q9WUA6;Q9WUA6-2	RAC-gamma serine/threonine-protein kinase	Akt3		15	10	10	37.2	26.1	26.1	55.714	0	70.68	7717900000	82	NaN	25.4105	24.923	25.1289	NaN	NaN	NaN	25.8455	NaN	26.0435	NaN	26.5361	NaN	NaN	NaN	NaN	NaN	25.254	NaN	24.5692	NaN	24.7026	NaN	NaN	NaN	26.1292	NaN	26.3461	NaN	NaN	NaN	NaN	NaN	25.2168
P10518	P10518	Delta-aminolevulinic acid dehydratase	Alad		10	10	10	39.4	39.4	39.4	36.023	0	162.88	12377000000	102	NaN	26.4452	NaN	NaN	NaN	27.2121	NaN	NaN	NaN	26.5398	NaN	NaN	NaN	26.3529	NaN	NaN	NaN	27.2409	NaN	NaN	NaN	27.3723	NaN	NaN	NaN	27.2586	NaN	NaN	NaN	26.6555	NaN	NaN	NaN	26.6013
P07724	P07724	Serum albumin	Alb		107	107	102	93.9	93.9	93.4	68.692	0	323.31	17490000000000	15106	33.9742	37.0996	35.5553	33.2402	32.4613	36.6454	34.0758	32.1521	32.708	37.2835	34.6633	32.3348	32.6386	36.5929	34.3549	32.8455	32.1663	36.969	35.4896	34.1198	33.1322	36.5269	34.2361	32.7062	32.6204	36.5967	34.6366	32.6825	32.353	36.9026	34.6762	32.5548	34.1995	37.0906
Q61490;E9Q3Q6;E9Q4G8;F6QH25;Q5MPX5	Q61490;E9Q3Q6;E9Q4G8;F6QH25	CD166 antigen	Alcam		17	17	17	32.8	32.8	32.8	65.091	0	195.86	36597000000	322	NaN	27.8985	27.4139	NaN	24.5226	28.2633	26.6205	NaN	NaN	28.0885	26.807	NaN	27.0016	27.9806	27.3492	NaN	NaN	28.1248	26.9138	26.5333	NaN	27.6505	26.7216	NaN	26.0958	28.3777	27.9666	NaN	NaN	NaN	27.6845	NaN	NaN	27.7184
Q9Z110;Q9Z110-2;D3Z0B4;H3BKJ8;H3BLE8;H3BKK0	Q9Z110;Q9Z110-2	Delta-1-pyrroline-5-carboxylate synthase;Glutamate 5-kinase;Gamma-glutamyl phosphate reductase	Aldh18a1		27	27	27	42.3	42.3	42.3	87.265	0	323.31	47706000000	575	26.2919	27.0033	26.1511	26.1539	27.3922	27.4182	26.6569	26.4045	26.5881	26.6518	26.3288	27.4768	28.1312	27.2645	26.0174	27.0543	27.7605	27.7452	26.4927	26.7326	26.7922	27.4637	26.4586	25.4825	26.2904	27.2511	26.4508	27.6862	27.994	27.1479	25.9097	26.8779	27.4917	27.072
P24549	P24549	Retinal dehydrogenase 1	Aldh1a1		34	32	20	65.1	63.3	43.9	54.467	0	323.31	125180000000	796	25.8012	31.0122	27.6386	24.1029	NaN	27.9447	24.7273	NaN	26.4575	31.3839	26.0605	23.2341	NaN	30.5181	NaN	NaN	23.7794	31.0339	24.9396	24.718	NaN	29.9867	25.9125	NaN	25.9629	30.5704	26.228	NaN	27.1446	30.4838	28.1873	25.0721	23.6376	28.5909
O35945	O35945	Aldehyde dehydrogenase, cytosolic 1	Aldh1a7		28	14	14	52.7	31.5	31.5	54.587	0	232.8	23630000000	162	NaN	28.1759	NaN	NaN	NaN	26.9119	NaN	NaN	NaN	28.0352	NaN	NaN	NaN	27.9032	NaN	NaN	NaN	27.8026	NaN	NaN	NaN	26.3958	NaN	NaN	NaN	27.7004	NaN	27.3422	NaN	27.3025	NaN	NaN	NaN	27.1447
Q9CZS1;G3UYH1	Q9CZS1	Aldehyde dehydrogenase X, mitochondrial	Aldh1b1		16	14	12	32.2	30.4	28.7	57.552	0	240.77	16542000000	94	NaN	25.8029	NaN	NaN	25.8691	26.3166	NaN	NaN	NaN	26.6115	NaN	NaN	NaN	26.9311	NaN	NaN	NaN	26.5536	NaN	NaN	NaN	26.9401	25.1852	NaN	NaN	27.165	NaN	NaN	NaN	27.6372	NaN	NaN	NaN	27.3102
Q8R0Y6	Q8R0Y6	Cytosolic 10-formyltetrahydrofolate dehydrogenase	Aldh1l1		44	44	39	55	55	51.8	98.708	0	323.31	62942000000	522	NaN	29.1779	24.1749	23.48	NaN	24.816	25.6614	NaN	NaN	28.2013	NaN	24.6826	24.6276	28.2754	24.6386	NaN	NaN	29.1287	24.1943	NaN	NaN	29.1463	25.1762	24.2298	24.796	29.1717	24.032	NaN	NaN	29.1346	24.9965	NaN	NaN	27.4611
Q8K009;D3Z6B9	Q8K009;D3Z6B9	Mitochondrial 10-formyltetrahydrofolate dehydrogenase	Aldh1l2		37	32	32	45.9	42.7	42.7	101.59	0	323.31	46415000000	413	25.1237	27.2527	25.4114	NaN	NaN	26.6295	26.4667	NaN	NaN	28.2369	26.7533	28.0231	26.3716	26.7069	24.8909	25.1871	25.2355	27.2705	24.458	23.8117	26.4779	27.3374	25.811	26.1693	26.4387	27.5961	26.3192	25.5035	26.4942	27.3907	25.542	23.8596	NaN	25.7448
P47738;A0A0G2JEU1;A0A0G2JF60;A0A0G2JFQ0;D3YYF3	P47738;A0A0G2JEU1	Aldehyde dehydrogenase, mitochondrial	Aldh2		50	50	47	72.6	72.6	70.9	56.537	0	323.31	2283000000000	4759	30.8671	33.9761	32.8052	30.9425	30.567	33.4295	32.5706	28.7892	30.5195	34.5681	32.8669	29.819	31.1942	34.2462	32.6101	29.6814	31.2804	34.5352	32.295	32.5326	30.4454	33.8817	33.0238	29.9309	31.0997	34.3801	33.3137	31.126	31.0093	34.0937	32.5148	30.0017	30.8415	33.3371
P47739;B1ATI6	P47739	Aldehyde dehydrogenase, dimeric NADP-preferring	Aldh3a1		17	15	14	34	31.8	30	50.48	0	270.89	27293000000	214	NaN	27.5304	NaN	NaN	NaN	27.154	NaN	NaN	NaN	27.4146	NaN	NaN	NaN	27.5087	NaN	NaN	NaN	27.6682	NaN	NaN	NaN	26.8667	NaN	NaN	27.3249	27.1044	NaN	NaN	NaN	27.2829	NaN	NaN	NaN	27.2959
B1ATI0;P47740;B1AV77	B1ATI0;P47740;B1AV77	Aldehyde dehydrogenase;Fatty aldehyde dehydrogenase	Aldh3a2		27	27	25	62.6	62.6	62.6	59.276	0	323.31	105200000000	787	27.6611	28.5456	29.2524	27.1162	26.5899	28.8189	30.0909	26.3168	28.2638	29.2454	30.3133	27.3498	28.0114	30.2541	30.6615	26.7941	28.7939	29.4765	29.8554	28.8683	26.1452	28.6516	30.099	25.8587	28.4229	28.6782	30.28	28.1559	28.8645	28.7092	30.3688	27.7989	27.1163	29.0339
Q80VQ0;J3QMK6;E9Q3E1	Q80VQ0	Aldehyde dehydrogenase family 3 member B1	Aldh3b1		4	3	3	8.8	7.1	7.1	52.292	0	29.401	2338200000	23	NaN	NaN	NaN	NaN	NaN	NaN	NaN	NaN	NaN	NaN	NaN	NaN	NaN	NaN	NaN	NaN	NaN	NaN	NaN	NaN	NaN	NaN	25.0764	NaN	NaN	NaN	NaN	NaN	NaN	NaN	NaN	NaN	NaN	NaN
Q8CHT0	Q8CHT0	Delta-1-pyrroline-5-carboxylate dehydrogenase, mitochondrial	Aldh4a1		31	31	31	58.5	58.5	58.5	61.84	0	323.31	200610000000	909	25.3331	30.8627	29.0184	25.9606	27.4508	29.0144	28.9475	26.8264	28.0021	30.7656	29.0621	28.0141	25.9501	30.4275	27.5993	27.814	25.9516	30.3639	26.2859	27.305	25.19	30.6415	28.6076	26.1009	27.5582	30.86	29.2652	27.7084	25.5936	30.5211	27.694	26.3875	NaN	30.304
Q8BWF0	Q8BWF0	Succinate-semialdehyde dehydrogenase, mitochondrial	Aldh5a1		17	17	17	34.2	34.2	34.2	55.968	0	118.49	61851000000	309	NaN	29.0259	25.7357	NaN	27.6297	27.1796	25.666	NaN	NaN	29.627	26.1886	NaN	NaN	29.1487	24.323	NaN	24.9434	29.1695	25.9667	25.4918	NaN	28.6172	26.7356	NaN	NaN	28.6113	26.9298	26.6744	NaN	28.4615	29.193	NaN	NaN	29.4527
Q9EQ20	Q9EQ20	Methylmalonate-semialdehyde dehydrogenase [acylating], mitochondrial	Aldh6a1		49	49	49	77.6	77.6	77.6	57.915	0	323.31	773140000000	3181	30.4278	31.6918	31.125	30.1427	29.8187	31.6233	30.4596	29.3097	30.1809	31.7721	30.8994	30.9644	30.5064	32.0691	29.6939	29.4796	29.3825	32.1149	30.0607	30.4411	29.4008	31.7011	31.125	30.0133	30.1415	32.1768	31.3828	31.2927	29.9614	32.014	30.0642	29.3885	29.7852	31.6167
Q9DBF1;Q9DBF1-2;G3UYR8;G3UY72;E9Q1H3;E9Q1G1	Q9DBF1;Q9DBF1-2;G3UYR8	Alpha-aminoadipic semialdehyde dehydrogenase	Aldh7a1		30	30	30	61.4	61.4	61.4	58.861	0	323.31	205410000000	964	24.762	31.504	27.9578	26.7231	23.4621	30.4621	25.6332	NaN	24.3949	30.9863	24.291	24.1044	25.1736	31.1696	26.6944	NaN	23.6689	30.9645	25.7357	26.4573	25.1625	30.8412	25.9386	24.3923	25.7818	31.1075	27.132	25.1305	NaN	30.9821	24.5275	23.2456	NaN	31.2352
Q9JLJ2;Q3U367	Q9JLJ2;Q3U367	4-trimethylaminobutyraldehyde dehydrogenase	Aldh9a1		29	29	29	58.1	58.1	58.1	53.514	0	323.31	181650000000	906	27.4306	30.8228	28.2711	26.9463	25.3408	29.8308	27.4034	27.6139	25.0976	31.2389	28.1928	28.9205	27.2715	30.8393	26.3504	25.0405	25.3396	31.1587	26.9466	28.4446	26.7074	30.6136	27.6619	24.2969	26.1221	30.9607	28.4623	29.0629	27.3942	30.7355	26.8356	26.4992	25.2949	30.36
P05064;A6ZI44;D3YWI1;D3YV98;D3Z510;A6ZI47	P05064;A6ZI44;D3YWI1	Fructose-bisphosphate aldolase A;Fructose-bisphosphate aldolase	Aldoa		51	51	13	97.8	97.8	45.3	39.355	0	323.31	3380000000000	5417	32.208	35.1618	32.98	31.6638	31.3895	33.8163	31.761	30.4578	31.8351	35.1291	31.726	30.8077	31.5891	34.9653	31.4595	30.791	31.6661	34.892	33.1312	32.4609	32.1824	34.595	32.3252	31.208	31.7625	34.8973	32.8374	31.9733	31.2218	34.9513	31.5609	30.8633	32.1608	34.8038
Q91Y97	Q91Y97	Fructose-bisphosphate aldolase B	Aldob		15	14	14	53.6	51.6	51.6	39.507	0	221.39	7858400000	54	NaN	28.4077	NaN	NaN	NaN	NaN	NaN	NaN	NaN	25.4937	NaN	NaN	NaN	NaN	NaN	NaN	NaN	NaN	NaN	NaN	NaN	NaN	NaN	NaN	NaN	26.9878	NaN	NaN	NaN	26.2686	NaN	NaN	NaN	26.6839
Q9DBE8;F6RBY3	Q9DBE8;F6RBY3	Alpha-1,3/1,6-mannosyltransferase ALG2	Alg2		11	11	11	34.9	34.9	34.9	47.404	0	58.255	9038800000	89	NaN	NaN	25.9938	NaN	NaN	NaN	NaN	NaN	NaN	NaN	NaN	NaN	25.6774	25.6518	NaN	NaN	26.5269	25.0033	NaN	NaN	25.0033	25.2906	26.2693	NaN	26.477	24.9466	25.9156	25.7842	25.7585	25.5503	NaN	NaN	NaN	26.0727
Q9DB25;D6RCG2	Q9DB25	Dolichyl-phosphate beta-glucosyltransferase	Alg5		7	7	7	27.5	27.5	27.5	36.79	0	107.77	16399000000	195	26.1693	26.4015	26.3492	NaN	NaN	26.4813	26.2008	NaN	25.8074	26.7809	25.9759	NaN	26.8591	25.8688	26.977	NaN	26.6956	25.9187	25.9685	NaN	25.3364	26.7482	26.7167	NaN	NaN	26.9132	26.2611	25.8754	NaN	25.6743	NaN	NaN	NaN	26.3538
P39655;Q8C587	P39655;Q8C587	Arachidonate 12-lipoxygenase, 12S-type	Alox12		6	6	6	13.9	13.9	13.9	75.389	0	32.866	55626000000	39	NaN	NaN	NaN	NaN	NaN	NaN	NaN	NaN	NaN	NaN	NaN	NaN	NaN	NaN	NaN	NaN	NaN	NaN	NaN	NaN	NaN	NaN	NaN	NaN	NaN	NaN	NaN	NaN	NaN	NaN	NaN	NaN	NaN	NaN
P48999;E9QA93;E9Q6H6	P48999;E9QA93;E9Q6H6	Arachidonate 5-lipoxygenase	Alox5		6	6	6	8.8	8.8	8.8	77.966	0	21.895	3220400000	20	NaN	NaN	NaN	NaN	NaN	NaN	NaN	NaN	NaN	NaN	NaN	NaN	NaN	NaN	NaN	NaN	NaN	NaN	NaN	NaN	NaN	NaN	NaN	NaN	NaN	25.7326	NaN	NaN	NaN	NaN	NaN	NaN	24.6769	NaN
P09242;E9Q7P8;B1AXF5;B1AXF6	P09242;E9Q7P8	Alkaline phosphatase, tissue-nonspecific isozyme;Alkaline phosphatase	Alpl		19	19	19	37.6	37.6	37.6	57.514	0	323.31	24839000000	150	NaN	NaN	26.8304	NaN	NaN	NaN	24.4219	NaN	NaN	24.8213	25.5443	NaN	NaN	25.4284	26.6795	NaN	NaN	25.1621	27.2235	26.3847	26.2038	26.7769	28.5994	27.829	25.6811	27.1395	28.7175	26.4596	26.446	27.2829	27.8082	27.8941	27.0655	NaN
O08583;O08583-2;Q9JJW6-2;Q9JJW6;G3X9I4	O08583;O08583-2;Q9JJW6-2	THO complex subunit 4;Aly/REF export factor 2	Alyref;Alyref2		15	15	15	54.9	54.9	54.9	26.94	0	323.31	260090000000	1003	29.6264	27.9118	29.5147	30.9684	26.9254	NaN	29.7062	31.8633	28.9676	27.8747	29.4909	31.336	28.6103	27.3086	29.3483	31.379	28.8428	27.5667	29.5526	30.5609	29.8223	27.4213	28.9587	30.4978	28.1246	28.5196	28.9608	30.9288	28.6419	27.9197	29.524	32.1767	27.4343	28.6436
O09174	O09174	Alpha-methylacyl-CoA racemase	Amacr		7	7	7	26.8	26.8	26.8	41.704	0	85.188	8533200000	61	NaN	26.3094	NaN	NaN	NaN	26.2284	NaN	NaN	NaN	25.994	NaN	NaN	NaN	25.9564	NaN	NaN	NaN	26.5658	NaN	NaN	NaN	26.3955	NaN	NaN	NaN	26.6718	NaN	NaN	NaN	26.841	NaN	NaN	NaN	26.1275
Q07456;CON__P00978	Q07456	Protein AMBP;Alpha-1-microglobulin;Inter-alpha-trypsin inhibitor light chain;Trypstatin	Ambp		14	14	14	39.8	39.8	39.8	39.029	0	223.39	40152000000	352	28.8265	27.9489	NaN	NaN	30.2219	24.8961	26.6486	26.4407	29.1925	27.8852	25.6266	NaN	28.0978	25.9001	NaN	27.3417	28.3297	25.4314	24.1258	24.554	30.8854	28.2985	28.596	27.0272	29.9449	26.7471	26.0585	27.5587	27.3541	26.6816	26.8644	26.0167	27.3935	28.6128
Q8JZV7;F6UP77;F7CUP3	Q8JZV7;F6UP77	Putative N-acetylglucosamine-6-phosphate deacetylase	Amdhd2		5	5	5	17.1	17.1	17.1	43.5	0	24.994	2826400000	22	NaN	NaN	NaN	NaN	NaN	NaN	NaN	NaN	NaN	NaN	NaN	NaN	NaN	NaN	NaN	NaN	NaN	NaN	NaN	NaN	NaN	25.4916	NaN	NaN	NaN	NaN	NaN	NaN	NaN	NaN	NaN	NaN	NaN	NaN
Q3V1D3;A0A0G2JFD4;H3BIY4;H3BLC7	Q3V1D3;A0A0G2JFD4	AMP deaminase 1	Ampd1		16	14	14	30.6	28.7	28.7	86.104	0	49.019	1316700000	29	NaN	NaN	NaN	NaN	NaN	NaN	NaN	NaN	NaN	NaN	NaN	NaN	27.0636	NaN	26.47	NaN	NaN	NaN	NaN	NaN	NaN	NaN	NaN	NaN	NaN	NaN	NaN	NaN	NaN	NaN	NaN	NaN	NaN	NaN
Q9DBT5;A2AE27	Q9DBT5;A2AE27	AMP deaminase 2	Ampd2		30	30	30	38.1	38.1	38.1	92.023	0	63.694	18524000000	194	26.6132	26.1437	26.1471	25.8288	NaN	27.0138	27.6543	26.6661	26.5336	26.4615	26.6468	NaN	NaN	26.0587	25.8205	26.6054	25.3748	26.1979	26.2961	26.2778	26.1818	25.8739	25.0411	26.5556	26.1349	26.3644	25.3121	26.7752	NaN	26.5552	25.3978	26.6956	NaN	26.5653
O08739;D3YU73;F6XQD0;D3Z4N3	O08739	AMP deaminase 3	Ampd3		23	23	21	34.1	34.1	30.3	88.651	0	100.75	17653000000	165	26.7769	27.6675	26.7008	27.3713	27.0538	NaN	26.8801	26.3861	26.308	27.1194	27.3323	NaN	25.718	26.3679	26.0912	26.4887	NaN	27.5692	26.6487	26.4297	26.448	27.0196	25.9241	26.1761	NaN	26.6246	26.7868	27.0616	NaN	NaN	26.1494	26.1332	NaN	26.7035
P00687;D3YYQ5	P00687;D3YYQ5	Alpha-amylase 1;Alpha-amylase	Amy1		7	7	3	18.6	18.6	8.8	57.643	0	16.202	1651700000	32	NaN	NaN	NaN	NaN	NaN	NaN	NaN	NaN	NaN	NaN	NaN	NaN	NaN	24.7111	NaN	NaN	NaN	NaN	NaN	NaN	NaN	NaN	NaN	NaN	NaN	NaN	NaN	NaN	NaN	24.0194	NaN	NaN	NaN	NaN
P53995;A2ATQ5;Q6PG65	P53995;A2ATQ5	Anaphase-promoting complex subunit 1	Anapc1		15	15	15	9.1	9.1	9.1	215.99	0	23.366	10116000000	118	25.6139	24.9315	25.6465	25.6157	26.7137	25.541	25.7632	25.6928	26.1939	NaN	25.101	25.7184	NaN	NaN	NaN	25.8726	25.7561	25.0587	NaN	NaN	24.927	NaN	24.9957	25.7349	26.2006	25.5286	NaN	26.6095	NaN	NaN	NaN	NaN	25.9957	25.3658
Q91W96;A0A0G2JF77	Q91W96	Anaphase-promoting complex subunit 4	Anapc4		9	9	9	12.4	12.4	12.4	91.707	0	46.572	5458000000	50	NaN	NaN	NaN	NaN	24.4058	NaN	NaN	NaN	NaN	25.2815	24.2467	NaN	NaN	NaN	NaN	NaN	26.0693	NaN	NaN	NaN	NaN	24.8548	NaN	NaN	NaN	NaN	NaN	NaN	NaN	NaN	NaN	NaN	NaN	NaN
Q8BTZ4;A0A0G2JE03;Q3UFC2;Q3TWF7;A0A0G2JDM7;Q8BTZ4-2;A0A0G2JDE8;A0A0G2JFH0;A0A0G2JG78;A0A0G2JGE5	Q8BTZ4;A0A0G2JE03;Q3UFC2;Q3TWF7;A0A0G2JDM7;Q8BTZ4-2;A0A0G2JDE8;A0A0G2JFH0	Anaphase-promoting complex subunit 5	Anapc5		11	11	11	17.2	17.2	17.2	83.097	0	28.015	3437100000	25	NaN	NaN	NaN	NaN	NaN	NaN	NaN	NaN	NaN	NaN	NaN	NaN	NaN	NaN	NaN	NaN	NaN	NaN	NaN	NaN	NaN	NaN	NaN	NaN	NaN	NaN	NaN	NaN	NaN	NaN	NaN	NaN	NaN	NaN
Q9WVM3;D3YU58	Q9WVM3;D3YU58	Anaphase-promoting complex subunit 7	Anapc7		13	13	13	25	25	25	63.02	0	33.255	9890300000	49	NaN	26.0242	25.9001	26.046	26.8782	NaN	25.8355	26.1566	NaN	NaN	25.5944	26.2501	26.1873	25.7933	NaN	25.9148	25.3191	NaN	NaN	NaN	NaN	NaN	NaN	26.0662	NaN	25.4315	24.953	26.1044	25.9676	25.6219	NaN	NaN	NaN	26.0887
P21570	P21570	Angiogenin	Ang		4	4	4	26.9	26.9	26.9	16.228	0	11.842	35299000000	270	29.2225	NaN	26.9365	NaN	NaN	NaN	28.4176	NaN	NaN	24.8844	27.4501	NaN	NaN	26.2037	26.0571	25.0801	NaN	23.9762	26.4238	24.8158	NaN	29.4518	30.1599	27.2728	NaN	27.1577	28.5079	NaN	NaN	26.5009	27.484	24.5763	NaN	NaN
Q9R045;A0A0A6YXQ1;Q8R0Z6	Q9R045	Angiopoietin-related protein 2	Angptl2		22	22	20	45.4	45.4	42.6	57.105	0	323.31	49566000000	405	28.9446	NaN	26.1151	28.5487	28.1155	NaN	25.4716	NaN	29.6798	NaN	27.0077	27.3988	28.2383	27.4597	25.9179	27.2464	29.7847	NaN	26.0083	26.7619	28.8405	NaN	26.4645	26.915	29.4145	NaN	26.2345	26.1507	27.9682	NaN	25.8778	26.8151	28.3259	23.529
Q02357;E9QNT8;G8JL84;D3Z5M4;Q0VGY9;Q02357-5;Q02357-3;Q02357-4;Q02357-6;Q02357-2;G5E8J2;B7ZW98;D3YTV8;F7D1P5;G3UY11;D6RJ51	Q02357;E9QNT8;G8JL84;D3Z5M4;Q0VGY9;Q02357-5;Q02357-3;Q02357-4;Q02357-6;Q02357-2;G5E8J2;B7ZW98;D3YTV8;F7D1P5;G3UY11	Ankyrin-1	Ank1		66	62	61	44	42.6	42.3	204.22	0	323.31	145930000000	1582	29.5975	26.418	29.6999	28.7525	28.9279	26.1976	29.2828	27.143	30.3359	29.5146	30.9068	29.7405	29.5116	27.4904	29.2244	29.0326	30.0488	28.7821	29.6096	28.6123	28.4245	24.9165	29.1146	28.5058	29.6659	27.7137	29.0161	28.8717	29.2205	24.6582	28.9848	29.1281	29.4575	24.8213
S4R291;Q8C8R3-4;S4R245;Q8C8R3-3;S4R2R5;S4R2Q9	S4R291;Q8C8R3-4;S4R245	Ankyrin-2	Ank2		72	3	3	20.6	0.7	0.7	432.25	0.0060139	2.5139	643470000	10	NaN	NaN	NaN	NaN	NaN	NaN	NaN	NaN	NaN	NaN	NaN	NaN	NaN	NaN	NaN	NaN	NaN	NaN	NaN	NaN	NaN	NaN	NaN	NaN	NaN	NaN	NaN	NaN	NaN	NaN	NaN	NaN	NaN	NaN
Q8C8R3-2;S4R1F9;S4R249;Q8C8R3;S4R285;S4R2D0;Q8C8R3-5;S4R2H6;S4R2F3;S4R2T7;S4R1J9;S4R1V6;S4R2B2;S4R2D6;Q8C8R3-6;Q8C8R3-7;S4R1I1;Q8C8R3-8;S4R1M4;S4R1B7;S4R1U2	Q8C8R3-2;S4R1F9;S4R249;Q8C8R3;S4R285;S4R2D0;Q8C8R3-5;S4R2H6;S4R2F3;S4R2T7;S4R1J9	Ankyrin-2	Ank2		73	73	4	21.6	21.6	1.6	428.76	0	323.31	113140000000	1149	29.0926	28.5103	28.662	28.2972	29.1282	28.3458	28.2612	28.5413	29.0128	28.7783	28.508	27.7365	28.8002	28.806	28.4979	27.0553	29.5349	28.5838	28.6406	27.7375	28.8468	27.884	28.3218	27.8914	29.2845	29.0104	28.432	28.3212	29.5686	28.8126	28.3156	28.1747	29.3459	28.2006
S4R2K9;G5E8K5;G5E8K3;G5E8K2;G5E8K5-2;S4R1S2;S4R2S8;G5E8K5-3;S4R236;G5E8K5-6;S4R1X7;S4R2C1;S4R187;S4R2F5;S4R2J6;S4R165;G5E8K5-5;G5E8K5-4;G3X971;S4R229;W4VSQ0;Q3UVY0;S4R1U4;S4R278;S4R208;S4R162	S4R2K9;G5E8K5;G5E8K3;G5E8K2;G5E8K5-2;S4R1S2;S4R2S8;G5E8K5-3	Ankyrin-3	Ank3		34	23	16	15.7	12.5	9.3	284.64	0	92.907	11014000000	65	27.1402	NaN	NaN	NaN	NaN	NaN	NaN	NaN	25.7014	NaN	NaN	NaN	NaN	NaN	NaN	NaN	27.5294	NaN	NaN	NaN	25.9786	NaN	NaN	NaN	26.4564	NaN	NaN	NaN	26.4163	NaN	NaN	NaN	26.2364	NaN
Q810B6;Q810B6-2	Q810B6	Rabankyrin-5	Ankfy1		32	32	32	37.7	37.7	37.7	128.65	0	323.31	30895000000	332	NaN	27.1119	NaN	NaN	26.6524	27.0037	26.1055	26.5574	26.4058	26.9588	26.4462	26.9887	26.3129	27.2556	NaN	NaN	26.6022	27.4856	26.1215	26.7634	25.9301	27.3667	25.3095	26.7221	27.0894	26.2965	26.3868	26.9158	27.5019	27.0986	NaN	26.5482	26.6863	27.3013
E9PUR0;E9Q1M6;F6YYD3;F7DD37;F6RRY0;F7DE17;F6SI14;F6RUI8	E9PUR0;E9Q1M6		Ankhd1		16	9	9	8.7	4.7	4.7	269.67	0	17.278	2453900000	41	NaN	NaN	NaN	NaN	NaN	NaN	NaN	NaN	25.0868	NaN	NaN	NaN	NaN	NaN	NaN	NaN	25.6071	NaN	NaN	NaN	25.7527	NaN	NaN	NaN	25.2609	NaN	NaN	NaN	NaN	NaN	NaN	NaN	25.8749	NaN
Q6P1H6;Q6P1H6-2;Q6P1H6-3;Q6P1H6-4	Q6P1H6;Q6P1H6-2;Q6P1H6-3;Q6P1H6-4	Ankyrin repeat and LEM domain-containing protein 2	Ankle2		9	9	9	14	14	14	106.2	0	55.269	17437000000	83	NaN	NaN	NaN	NaN	26.1167	NaN	NaN	NaN	NaN	NaN	NaN	26.7802	27.0295	26.0227	NaN	NaN	26.5204	25.7909	NaN	NaN	NaN	NaN	NaN	NaN	27.0082	NaN	25.6644	25.1283	27.0227	27.2793	NaN	NaN	NaN	27.5449
Q3TPE9;Q3TPE9-2	Q3TPE9;Q3TPE9-2	Ankyrin repeat and MYND domain-containing protein 2	Ankmy2		8	8	8	20	20	20	48.774	0	34.668	10978000000	106	NaN	25.5656	NaN	NaN	NaN	NaN	26.1992	NaN	NaN	NaN	26.148	26.6614	27.6634	NaN	NaN	NaN	NaN	24.9781	NaN	NaN	NaN	NaN	25.8672	NaN	NaN	26.1786	26.2062	26.0355	NaN	NaN	NaN	NaN	NaN	25.5855
Q80UP5;F7B209;Q6PD24	Q80UP5;F7B209	Ankyrin repeat domain-containing protein 13A	Ankrd13a		7	7	7	11.9	11.9	11.9	67.177	0	23.862	7133800000	137	NaN	NaN	NaN	NaN	NaN	NaN	NaN	NaN	25.1917	NaN	NaN	26.0174	NaN	24.1312	24.7443	25.599	NaN	25.2202	NaN	24.4866	NaN	NaN	NaN	NaN	NaN	24.5026	24.5804	26.5008	NaN	24.1551	NaN	24.6499	NaN	25.5853
Q99NH0;A0A0G2JDZ9;E9QKG6;E9Q804;Q99NH0-2;Q99NH0-3;F7C545	Q99NH0;A0A0G2JDZ9;E9QKG6;E9Q804;Q99NH0-2;Q99NH0-3	Ankyrin repeat domain-containing protein 17	Ankrd17		18	18	11	10.1	10.1	6.2	274.21	0	79.009	7388300000	86	NaN	NaN	NaN	NaN	25.8344	NaN	NaN	NaN	25.8285	NaN	NaN	25.0372	26.5645	25.1621	NaN	25.4322	26.4074	NaN	NaN	NaN	25.7726	NaN	NaN	NaN	25.8848	NaN	NaN	NaN	NaN	24.7487	NaN	NaN	NaN	NaN
Q3UMR0;Q3UMR0-2;Q3UMR0-3;A0A087WPF2;A0A087WS06	Q3UMR0;Q3UMR0-2;Q3UMR0-3	Ankyrin repeat domain-containing protein 27	Ankrd27		6	6	6	7	7	7	116.81	0.00099108	4.192	2183900000	29	NaN	NaN	NaN	NaN	NaN	NaN	NaN	NaN	25.3393	NaN	NaN	NaN	25.4807	NaN	NaN	NaN	24.884	NaN	NaN	NaN	NaN	NaN	NaN	NaN	25.3495	NaN	NaN	NaN	NaN	NaN	NaN	NaN	NaN	NaN
E9Q9D8;D6RGN5;F6ZWU2	E9Q9D8		Ankrd35		12	12	12	17.4	17.4	17.4	109.39	0	82.937	5422800000	35	NaN	NaN	NaN	NaN	26.245	NaN	NaN	NaN	25.7981	NaN	NaN	26.099	NaN	NaN	NaN	NaN	25.9778	NaN	25.2278	NaN	NaN	NaN	NaN	NaN	25.7264	NaN	NaN	NaN	NaN	NaN	NaN	NaN	NaN	NaN
B2RXR6;E9QNQ2;J3QK13;J3QK37;J3QNJ4	B2RXR6;E9QNQ2;J3QK13	Serine/threonine-protein phosphatase 6 regulatory ankyrin repeat subunit B	Ankrd44		16	16	15	21.3	21.3	20.3	107.38	0	74.203	11981000000	107	26.0243	25.7346	25.0527	NaN	26.8373	NaN	NaN	26.335	NaN	25.5107	25.9185	26.6367	NaN	25.9064	NaN	25.647	NaN	25.9583	NaN	25.8206	26.3219	25.4588	25.3647	NaN	NaN	25.9039	25.8532	27.1145	25.8613	25.6932	NaN	25.8211	NaN	25.9269
P59672;Q3UHP6;P59672-2	P59672;Q3UHP6;P59672-2	Ankyrin repeat and SAM domain-containing protein 1A	Anks1a;Anks1		7	7	7	8.9	8.9	8.9	125.24	0	14.505	2962300000	23	NaN	24.5141	NaN	NaN	NaN	NaN	NaN	NaN	NaN	NaN	NaN	25.5997	NaN	NaN	NaN	NaN	25.4057	NaN	NaN	NaN	NaN	NaN	NaN	NaN	NaN	NaN	NaN	NaN	NaN	NaN	NaN	25.8071	NaN	NaN
Q8BHY3;D3Z035;G8JL82;A0A0A0MQF2;Q8BHY3-2;D3YYA4;F6R6E1	Q8BHY3;D3Z035;G8JL82;A0A0A0MQF2;Q8BHY3-2;D3YYA4;F6R6E1	Anoctamin-1;Anoctamin	Ano1		6	6	6	6.2	6.2	6.2	110.91	0	6.7707	6366000000	24	NaN	NaN	NaN	NaN	NaN	NaN	NaN	NaN	NaN	26.1798	NaN	NaN	NaN	25.3336	25.913	NaN	NaN	25.6194	NaN	NaN	NaN	NaN	NaN	NaN	NaN	25.8332	NaN	NaN	NaN	25.8102	NaN	NaN	NaN	NaN
Q8BH79-2;Q8BH79;Q8BH79-4;Q8BH79-3	Q8BH79-2;Q8BH79;Q8BH79-4;Q8BH79-3	Anoctamin-10	Ano10		15	15	15	28.3	28.3	28.3	69.262	0	297.21	50229000000	434	27.3627	26.9698	27.3709	26.2793	27.2252	27.6665	26.4988	NaN	28.0884	28.451	27.5848	27.2362	28.3007	28.5209	28.0013	26.541	28.1354	28.2147	27.6834	27.5551	26.8077	27.1676	27.9934	NaN	27.7597	28.0393	27.7367	27.8713	29.2069	27.9905	28.3985	27.0248	27.9856	26.9674
Q6P9J9;Q6P9J9-2	Q6P9J9	Anoctamin-6	Ano6		15	15	15	17.8	17.8	17.8	106.25	0	323.31	61791000000	475	28.1576	28.6876	28.4824	27.1664	28.5703	27.3212	29.3249	27.7691	28.1075	28.3359	27.6974	26.6807	27.9354	27.322	28.3388	27.1449	27.8059	27.8079	26.7689	27.0503	28.5945	28.3792	28.6607	27.5151	27.6479	27.8491	28.3821	27.2432	27.0265	27.7017	27.3519	26.13	27.7512	27.8723
O35381;D3YYE1;D3Z7M9;F6UFG6;Q64G17	O35381;D3YYE1;D3Z7M9;F6UFG6	Acidic leucine-rich nuclear phosphoprotein 32 family member A	Anp32a		21	21	19	59.9	59.9	56.7	28.537	0	323.31	229920000000	641	25.3554	31.1556	28.2948	24.8896	25.084	28.8887	25.7206	NaN	23.6363	31.3851	26.6984	22.8512	22.8422	30.8585	25.4186	NaN	23.3452	29.4582	27.9581	NaN	NaN	31.3054	29.8763	24.3039	NaN	30.8456	28.5174	25.7791	NaN	30.5594	27.1242	24.6331	NaN	31.2086
Q9EST5;Q9EST5-2	Q9EST5;Q9EST5-2	Acidic leucine-rich nuclear phosphoprotein 32 family member B	Anp32b		9	7	7	23.2	20.2	20.2	31.078	0	175.01	39109000000	203	NaN	28.1262	NaN	NaN	NaN	27.6688	NaN	NaN	NaN	28.4617	NaN	NaN	NaN	29.4623	25.7314	NaN	25.2503	28.3392	26.154	NaN	NaN	27.9243	27.5236	NaN	NaN	28.2348	27.0734	NaN	NaN	29.3905	26.1345	27.2391	NaN	27.9458
P97822;P97822-2;E9Q5H2;E9PZF5;E9Q2G1;E9Q0X5;E9PVI5;A0A0G2JEK9;E9Q5H9	P97822;P97822-2;E9Q5H2;E9PZF5	Acidic leucine-rich nuclear phosphoprotein 32 family member E	Anp32e		9	9	9	30.4	30.4	30.4	29.622	0	141.99	36391000000	152	NaN	27.8251	25.92	NaN	NaN	28.3652	NaN	NaN	NaN	28.1015	NaN	NaN	NaN	26.9035	NaN	NaN	NaN	28.1177	NaN	NaN	NaN	28.6131	NaN	NaN	NaN	28.4383	26.3283	NaN	NaN	NaN	NaN	NaN	NaN	28.2996
P97449	P97449	Aminopeptidase N	Anpep		51	51	51	49.2	49.2	49.2	109.65	0	323.31	511710000000	3030	30.2035	31.2907	31.2488	29.968	29.7213	31.402	31.2682	29.7588	29.93	31.2774	30.9822	29.8614	30.5114	31.688	31.6033	30.4968	31.1533	31.6505	31.0948	30.3889	29.5876	31.3433	31.9163	30.2196	30.6496	31.5281	31.4211	30.1388	30.7857	31.5611	31.6287	30.5438	29.8617	31.2771
Q6DFX2;A0A0G2JE26	Q6DFX2;A0A0G2JE26	Anthrax toxin receptor 2	Antxr2		4	4	4	10.3	10.3	10.3	53.184	0	28.493	3227800000	28	NaN	25.4449	NaN	NaN	NaN	NaN	NaN	NaN	NaN	NaN	NaN	NaN	NaN	25.6386	NaN	NaN	NaN	NaN	NaN	NaN	NaN	NaN	NaN	NaN	NaN	25.4351	25.8534	NaN	NaN	NaN	NaN	NaN	NaN	NaN
P10107	P10107	Annexin A1	Anxa1		52	52	51	93.9	93.9	93.9	38.734	0	323.31	2794200000000	6281	32.1957	33.5011	33.1912	32.7855	32.0197	33.0917	32.8429	32.4832	32.3073	33.7433	33.2633	34.0514	32.0314	33.9013	33.2159	33.7264	31.4702	34.0091	33.6674	33.6069	32.7543	33.9652	34.3666	32.9386	32.5333	34.1253	33.9884	33.6439	32.37	33.9111	33.4476	33.3973	31.641	33.5684
P97384;D3Z7U0	P97384;D3Z7U0	Annexin A11;Annexin	Anxa11		43	43	43	54.9	54.9	54.9	54.079	0	323.31	1099800000000	4070	31.6374	32.6583	32.0389	31.7985	31.4503	32.4586	31.6057	31.5442	31.4123	32.5851	31.837	32.5329	32.4187	32.5271	31.6373	31.877	31.6935	32.8048	31.4612	31.9768	31.4022	32.283	32.6286	31.1649	31.3266	32.3543	32.0952	32.0424	31.9199	32.0366	32.1779	31.6674	31.495	32.1172
P07356;B0V2N7;B0V2N5;B0V2N8;REV__F6WNG1;REV__Q8BND4	P07356;B0V2N7;B0V2N5;B0V2N8	Annexin A2;Annexin	Anxa2		59	59	59	91.4	91.4	91.4	38.676	0	323.31	5027000000000	7513	33.9345	34.8245	34.0333	33.2162	33.3157	34.8128	33.6635	32.7424	33.7164	34.8212	33.6113	32.9931	33.4723	34.9174	34.017	33.3608	33.7376	34.8865	34.0862	33.8519	33.749	34.6576	35.1017	33.1905	33.9902	34.8801	34.172	33.6527	34.226	34.6992	34.8431	33.5337	33.3924	34.4756
O35639;Q3TET3;A0A0G2JDV9;A0A0G2JGL7	O35639	Annexin A3	Anxa3		50	50	50	96	96	96	36.384	0	323.31	934150000000	3172	30.3896	32.4202	31.2702	30.6862	29.7779	32.2421	30.4488	30.3467	29.9863	32.6596	30.8625	31.7466	30.6718	32.5693	30.7456	31.5662	29.2805	32.7072	31.5597	31.089	28.9213	32.3483	31.8248	29.3301	29.881	32.6821	31.2157	31.431	30.0536	32.5049	30.963	30.9748	29.9567	32.2607
P97429;D3Z0S1;F7ANV6;S4R1F2	P97429;D3Z0S1;F7ANV6;S4R1F2	Annexin A4;Annexin	Anxa4		40	39	39	90.3	90.3	90.3	35.915	0	323.31	625360000000	2294	30.0331	31.8155	31.6145	30.948	29.9263	30.2672	30.0659	30.9723	30.0629	32.0785	31.4894	31.842	30.3358	31.9734	30.352	30.5866	29.9202	32.2261	30.7897	31.6268	29.9664	31.9826	32.1942	29.6784	30.6324	32.2693	31.7171	31.5999	30.4206	31.8451	31.6335	30.8749	30.0637	31.7875
P48036;A0A0G2JGQ0	P48036	Annexin A5	Anxa5		46	46	46	93.1	93.1	93.1	35.752	0	323.31	4371000000000	5753	31.9565	34.7778	33.65	32.2775	31.2226	34.8569	33.1247	32.6285	31.9244	35.2214	33.72	33.319	31.6415	34.8459	33.1216	32.469	31.6213	35.1396	33.6508	33.6303	31.4645	34.7109	34.9064	31.513	31.7256	35.294	34.0936	33.036	31.8459	34.9316	33.1723	33.2315	32.2015	34.8395
P14824	P14824	Annexin A6	Anxa6		96	96	1	93	93	6.1	75.884	0	323.31	6813400000000	13060	33.2269	35.32	34.4175	33.9263	32.7764	34.948	33.9583	33.9632	33.4332	35.6843	34.2741	34.5519	33.9374	35.7973	33.813	34.0575	33.3153	35.4552	33.8745	34.5453	33.0235	35.1715	35.1399	32.9473	33.3768	35.5683	34.5797	34.3595	33.4183	35.2269	34.8154	33.7271	32.6683	34.8737
F8WIT2	F8WIT2	Annexin	Anxa6		96	1	1	93	5.2	5.2	75.288	0	100.47	17530000000	109	NaN	26.9015	26.5542	NaN	NaN	NaN	NaN	NaN	NaN	27.7105	NaN	NaN	NaN	NaN	NaN	NaN	NaN	27.1882	NaN	NaN	NaN	26.266	27.9234	NaN	NaN	NaN	NaN	NaN	NaN	NaN	NaN	NaN	NaN	NaN
Q07076	Q07076	Annexin A7	Anxa7		34	34	34	57.7	57.7	57.7	49.925	0	323.31	568180000000	2761	30.48	31.5332	31.088	30.6133	30.7329	30.7062	30.6832	31.0543	30.6282	31.0833	31.1938	31.7202	31.0329	31.5097	30.9719	31.8992	30.5428	31.2892	30.6027	31.1468	30.6309	31.4191	31.6661	29.9845	30.6325	31.3143	31.1472	31.6523	30.7373	31.6714	30.9966	30.8001	30.203	31.5054
O35640;Q921D0	O35640;Q921D0	Annexin A8;Annexin	Anxa8		14	14	14	48	48	48	36.724	0	203.47	15841000000	111	NaN	25.5033	NaN	NaN	NaN	NaN	NaN	NaN	NaN	NaN	NaN	NaN	NaN	NaN	NaN	NaN	NaN	25.2764	NaN	NaN	25.6378	27.0501	NaN	24.7	26.5774	28.6118	25.5423	26.4311	25.5224	27.6146	NaN	25.3282	24.6055	27.8443
O70423;O70423-2;A2A4I8;Q812C9;A2A4I9	O70423;O70423-2;A2A4I8	Membrane primary amine oxidase	Aoc3		36	36	36	52.4	52.4	52.4	84.533	0	323.31	2416300000000	4866	32.6267	33.4498	33.3143	32.3826	32.7156	33.1486	33.4979	30.9952	32.7439	33.9647	32.9542	31.7087	33.2846	34.3993	33.5652	32.2576	33.7706	33.6948	32.627	33.1579	32.4794	33.344	33.2689	31.2029	32.4551	33.5413	33.0943	31.9441	33.4421	34.0185	33.4329	32.2859	32.4192	33.3868
G3X8P9;O54754	G3X8P9;O54754	Aldehyde oxidase 1	Aox1		28	28	28	26	26	26	146.65	0	301.89	28519000000	215	NaN	27.4793	NaN	NaN	NaN	28.3863	NaN	NaN	NaN	28.0107	NaN	NaN	NaN	28.3377	NaN	NaN	NaN	28.658	25.2503	NaN	NaN	27.7411	NaN	NaN	NaN	28.3423	25.2038	24.9841	NaN	27.8018	NaN	NaN	NaN	27.8933
O35643;Q5SVG5;Q5SVG4	O35643;Q5SVG5;Q5SVG4	AP-1 complex subunit beta-1	Ap1b1		52	26	26	59.3	36.3	36.3	103.93	0	323.31	120190000000	767	27.8556	28.7614	28.6667	28.1481	28.7698	28.6913	29.1678	28.171	28.9598	29.1193	28.4918	28.5833	28.8077	29.2648	28.4222	28.8845	29.3096	29.4871	29.0987	28.6241	28.0841	29.0368	28.718	27.6314	28.4883	29.0477	28.5321	28.8006	29.2971	29.029	28.4631	28.3505	28.9734	28.3939
P22892;Q8CBB7;O88512	P22892;Q8CBB7	AP-1 complex subunit gamma-1	Ap1g1		23	23	23	32.6	32.6	32.6	91.349	0	323.31	44128000000	500	26.0961	28.0399	26.4199	27.0346	NaN	28.0958	27.754	26.9018	27.4042	27.8926	26.9425	27.5782	27.0318	28.0407	27.0882	26.3239	26.5983	28.2129	26.1978	27.522	26.4132	28.073	27.1429	25.7394	26.8947	28.1241	26.8181	27.5149	27.5084	27.7305	27.0446	26.818	26.5488	28.4001
P35585;D3YZ71;Q9WVP1;S4R1Q4;Q9WVP1-2	P35585	AP-1 complex subunit mu-1	Ap1m1		24	24	24	59.8	59.8	59.8	48.542	0	201.1	29596000000	302	NaN	26.7557	25.9688	25.5625	26.9517	NaN	26.0302	26.671	NaN	26.6432	25.6623	27.0888	NaN	26.3342	26.9553	26.6426	26.8461	27.4851	26.7862	25.7159	26.0459	26.2717	NaN	NaN	NaN	27.1614	26.5951	26.5845	27.1839	27.2861	26.3306	26.8413	NaN	27.2806
P61967;D3Z0D6;D3YXN0;D3Z268	P61967;D3Z0D6;D3YXN0;D3Z268	AP-1 complex subunit sigma-1A	Ap1s1		5	2	2	27.2	15.8	15.8	18.733	0	100.02	1948000000	16	NaN	NaN	NaN	NaN	NaN	NaN	NaN	NaN	NaN	NaN	NaN	NaN	NaN	NaN	NaN	NaN	NaN	NaN	NaN	NaN	NaN	NaN	NaN	NaN	NaN	NaN	NaN	NaN	NaN	NaN	NaN	NaN	NaN	NaN
Q3TIV9;Q9DB50;Q8BW87;B1B0F6;Q7TN05	Q3TIV9;Q9DB50;Q8BW87;B1B0F6	AP-1 complex subunit sigma-2	Ap1s2		6	6	3	32.5	32.5	21	18.615	0	97.704	7922600000	57	25.9487	NaN	NaN	NaN	NaN	NaN	NaN	27.0044	NaN	NaN	NaN	NaN	NaN	26.8136	NaN	NaN	NaN	26.0487	NaN	NaN	NaN	NaN	NaN	NaN	NaN	25.8609	NaN	NaN	NaN	26.3355	NaN	NaN	NaN	NaN
P17426;P17426-2;F6TPX8;F6VSP9	P17426;P17426-2	AP-2 complex subunit alpha-1	Ap2a1		62	62	46	68.4	68.4	53.2	107.66	0	323.31	440480000000	3029	30.3414	29.6326	31.2694	30.6243	31.1395	30.3049	32.3064	31.1803	31.2205	30.1272	31.1355	30.9685	31.136	30.5833	32.0079	31.1127	31.406	30.1278	31.5948	30.8978	30.9	29.9051	31.1097	30.5372	31.0629	30.0642	30.9718	30.9025	31.2867	30.1914	31.2008	31.0437	31.017	30.2727
P17427;E9PWD0	P17427	AP-2 complex subunit alpha-2	Ap2a2		58	42	42	64.3	47.7	47.7	104.02	0	323.31	262720000000	2147	29.5499	29.5895	30.3811	29.7858	30.106	29.4436	30.9711	29.6861	30.2811	29.8363	30.0034	29.947	29.8695	29.8616	30.6526	30.4586	30.4772	30.1019	30.1621	30.0359	30.0606	29.8488	30.5672	29.7801	30.1539	30.0316	29.7196	29.8356	30.736	29.7657	30.2052	29.958	30.165	29.4565
Q9DBG3;Q9DBG3-2;H3BIY9;H3BKM0;H3BJ06;Q5SWR0	Q9DBG3;Q9DBG3-2;H3BIY9;H3BKM0	AP-2 complex subunit beta;AP complex subunit beta	Ap2b1		58	58	32	54.6	54.6	32.3	104.58	0	323.31	1004500000000	5011	31.1792	31.3255	32.4606	31.8271	31.6107	31.202	33.2011	32.1421	32.1219	31.4568	32.5914	32.395	31.8689	31.7692	32.8593	32.8993	32.198	31.5927	32.83	31.9913	31.5303	31.674	32.576	31.7717	32.079	31.5573	32.5284	32.4075	31.7688	31.6923	32.1034	32.017	31.587	31.4405
P84091;Q3TWV4	P84091;Q3TWV4	AP-2 complex subunit mu	Ap2m1		39	39	39	76.3	76.3	76.3	49.654	0	323.31	485660000000	2286	30.9466	30.5159	31.8097	30.9103	31.0892	29.8141	32.5166	30.8697	31.1488	30.5682	31.6012	31.503	31.143	30.7457	32.1604	31.5696	31.2092	30.5258	31.9009	30.8914	31.0523	30.4838	31.8759	30.6137	31.4175	30.6086	31.3598	31.3955	31.2575	30.6943	31.7165	31.1493	30.5734	30.6096
P62743	P62743	AP-2 complex subunit sigma	Ap2s1		9	9	9	52.8	52.8	52.8	17.018	0	99.941	29814000000	252	26.2913	26.2866	25.933	NaN	26.1048	26.046	NaN	27.5031	26.504	25.8447	27.0203	26.7478	27.364	26.8397	NaN	26.8199	28.1166	26.7948	25.5663	25.5593	27.0544	26.7593	26.6026	26.4615	26.2138	26.9523	27.4197	27.0514	25.2601	26.5766	26.9733	27.5136	NaN	NaN
Q9Z1T1;Q9JME5	Q9Z1T1	AP-3 complex subunit beta-1	Ap3b1		49	49	49	42	42	42	122.74	0	323.31	195340000000	1223	29.3535	28.3695	30.4816	30.0041	30.1938	28.6167	31.1154	29.918	30.1574	27.3984	30.564	30.1667	30.4675	27.6708	30.4143	30.3244	30.644	28.5478	29.9701	29.6964	30.0218	29.1398	30.6811	29.7844	30.3885	27.2957	29.917	30.1141	30.4057	28.5272	30.3649	29.5088	30.329	28.7775
O54774	O54774	AP-3 complex subunit delta-1	Ap3d1		53	53	53	46.5	46.5	46.5	135.08	0	323.31	123550000000	1106	29.0877	27.1353	28.9723	29.0769	29.3168	27.22	29.2662	28.9507	30.2113	26.1482	29.4579	29.2226	29.7971	25.818	29.0019	28.6229	30.0992	27.2089	29.3364	29.6144	29.8017	26.8427	29.0848	29.6494	29.4471	25.6749	28.4712	29.3463	29.9683	27.0091	29.6711	28.5172	29.6879	26.6061
Q9JKC8;H7BWY2;D3YWU3;D3YXV9;D6RI63	Q9JKC8;H7BWY2	AP-3 complex subunit mu-1	Ap3m1		18	18	15	54.5	54.5	47.4	46.936	0	323.31	60404000000	657	27.899	27.1061	28.0776	27.8006	28.2889	27.2562	28.6527	27.4492	28.4352	26.9611	28.3338	28.5376	28.3649	26.7256	28.0984	27.3333	28.8925	27.1072	27.9962	27.2956	28.3893	26.8735	28.5617	27.9318	28.8089	26.9427	27.8126	28.3048	28.8862	26.8471	28.1104	26.7556	28.8806	27.8634
Q8R2R9	Q8R2R9	AP-3 complex subunit mu-2	Ap3m2		6	3	3	18.2	11	11	46.916	0	16.529	4749200000	25	NaN	NaN	NaN	NaN	NaN	NaN	NaN	NaN	NaN	NaN	NaN	NaN	NaN	24.2598	NaN	NaN	26.0435	24.6176	NaN	NaN	NaN	NaN	NaN	NaN	NaN	NaN	NaN	NaN	NaN	NaN	NaN	NaN	NaN	NaN
Q9DCR2	Q9DCR2	AP-3 complex subunit sigma-1	Ap3s1		5	5	5	22.8	22.8	22.8	21.732	0	11.247	8112600000	42	NaN	NaN	26.5574	NaN	NaN	NaN	NaN	NaN	NaN	NaN	NaN	NaN	NaN	NaN	25.9162	NaN	NaN	NaN	NaN	NaN	NaN	NaN	26.6798	26.503	NaN	25.5303	NaN	NaN	NaN	NaN	NaN	NaN	NaN	NaN
Q80V94;H3BK54;H3BKM4;H3BL03;A2ASB3	Q80V94;H3BK54	AP-4 complex subunit epsilon-1	Ap4e1		4	4	4	3.8	3.8	3.8	124.84	0	7.5572	884760000	8	NaN	NaN	NaN	NaN	NaN	NaN	NaN	NaN	NaN	NaN	NaN	NaN	NaN	NaN	NaN	NaN	NaN	NaN	NaN	NaN	NaN	NaN	NaN	NaN	NaN	NaN	NaN	NaN	NaN	NaN	NaN	NaN	NaN	NaN
P12246	P12246	Serum amyloid P-component	Apcs		9	9	9	37.9	37.9	37.9	26.247	0	317.84	23623000000	100	NaN	NaN	NaN	NaN	NaN	NaN	NaN	NaN	NaN	NaN	NaN	NaN	NaN	NaN	NaN	24.8746	NaN	26.1359	NaN	NaN	NaN	28.502	NaN	NaN	28.2959	30.6785	27.6687	27.7475	NaN	NaN	NaN	24.9431	NaN	NaN
Q8R146;Q8R146-2;A0A0A6YXV0	Q8R146;Q8R146-2	Acylamino-acid-releasing enzyme	Apeh		28	28	28	58.7	58.7	58.7	81.58	0	323.31	68655000000	382	24.8068	28.4783	25.1228	25.0529	NaN	28.9493	NaN	NaN	NaN	30.203	24.9143	NaN	NaN	30.7291	NaN	NaN	NaN	29.9194	26.1426	25.5294	NaN	28.9411	24.4912	NaN	25.6902	28.5515	23.5186	NaN	NaN	29.1165	NaN	NaN	24.4452	28.5739
P28352;F6QA74;D3Z124;D3Z6R9	P28352;F6QA74;D3Z124	DNA-(apurinic or apyrimidinic site) lyase;DNA-(apurinic or apyrimidinic site) lyase, mitochondrial	Apex1		18	18	18	69.1	69.1	69.1	35.49	0	300.22	28319000000	265	26.5271	26.4409	27.0619	26.5125	26.872	NaN	NaN	27.4671	27.2354	NaN	27.2272	26.9754	27.2502	26.4955	27.137	27.6196	27.2636	26.7225	27.0331	26.0295	26.8143	26.5246	27.5359	26.5288	26.427	26.3966	27.7111	NaN	27.2369	27.024	26.6588	27.1147	26.9725	27.1055
O35841	O35841	Apoptosis inhibitor 5	Api5		24	24	24	50.6	50.6	50.6	56.784	0	323.31	93598000000	922	27.8931	27.1741	29.4855	29.4549	28.5598	27.1599	28.9359	29.1535	28.7529	27.3164	29.2071	29.1534	29.0372	27.0627	29.3424	29.1971	28.5011	28.0609	29.2454	28.9237	28.4093	27.3535	29.1642	29.3535	28.1465	27.6227	29.0371	28.9037	28.1625	26.0238	28.9486	28.9414	27.7336	27.1284
Q9WVQ5	Q9WVQ5	Methylthioribulose-1-phosphate dehydratase	Apip		13	13	13	70.1	70.1	70.1	26.949	0	323.31	43143000000	284	NaN	29.4725	NaN	NaN	NaN	NaN	25.3442	25.7065	NaN	29.1607	NaN	NaN	NaN	27.7286	NaN	NaN	NaN	28.3618	25.3067	24.7905	NaN	29.0409	24.842	NaN	NaN	26.8241	NaN	NaN	NaN	28.292	NaN	NaN	NaN	28.4311
Q60709;Q06335;Q06335-2	Q60709;Q06335;Q06335-2	Amyloid-like protein 2	Aplp2		14	12	12	19.2	18	18	85.247	0	82.345	20604000000	224	25.3986	27.0447	27.5549	26.4433	NaN	26.5083	27.1317	26.3242	NaN	27.5234	26.6234	26.2772	NaN	27.66	26.8363	NaN	NaN	27.5386	26.6691	25.9157	NaN	27.6617	26.7624	25.5632	NaN	27.4629	26.6947	NaN	NaN	27.2642	26.8073	26.5275	NaN	27.3644
Q9D7N9	Q9D7N9	Adipocyte plasma membrane-associated protein	Apmap		19	19	19	52.8	52.8	52.8	46.434	0	163.44	125330000000	745	27.6421	29.7695	28.7711	26.9709	27.2936	29.4431	28.8346	27.1163	26.6037	29.2791	28.1409	25.4974	27.8788	29.6921	29.2174	27.8123	28.4417	29.9299	29.0594	28.4283	27.1384	29.6848	29.8769	27.3458	27.6455	29.8709	29.0768	27.5011	28.2737	29.6676	29.6339	26.8071	27.3728	29.5998
Q00623;CON__P15497	Q00623	Apolipoprotein A-I;Proapolipoprotein A-I;Truncated apolipoprotein A-I	Apoa1		40	40	40	83.3	83.3	83.3	30.615	0	323.31	2047600000000	3680	30.5087	33.7236	32.9495	29.8895	28.7528	33.007	32.6326	30.1943	30.2657	34.9731	33.0752	30.4364	28.3641	33.8682	32.8255	31.0856	29.8588	34.1623	33.0404	31.0872	29.9631	33.5387	32.94	30.8015	30.3665	34.2964	33.4295	30.9239	30.6051	33.6861	32.6859	31.2481	30.39	33.9955
Q8K4Z3	Q8K4Z3	NAD(P)H-hydrate epimerase	Apoa1bp		12	12	12	51.1	51.1	51.1	30.972	0	323.31	114920000000	462	NaN	29.2584	26.8271	26.1347	NaN	29.5512	27.8289	NaN	24.6745	29.7136	24.9497	NaN	NaN	30.0845	25.4309	24.5286	23.3433	30.2911	NaN	27.7904	NaN	29.5351	26.5326	NaN	24.7835	30.3119	26.861	26.1434	NaN	29.4859	25.3089	NaN	NaN	28.6423
P09813	P09813	Apolipoprotein A-II;Proapolipoprotein A-II	Apoa2		4	4	4	39.2	39.2	39.2	11.309	0	107.62	192050000000	268	NaN	31.0521	29.5004	NaN	NaN	NaN	29.7012	NaN	NaN	NaN	NaN	NaN	NaN	NaN	NaN	NaN	NaN	31.1189	NaN	NaN	NaN	30.5511	26.6861	24.7279	NaN	NaN	NaN	NaN	NaN	NaN	NaN	NaN	NaN	31.1574
P06728	P06728	Apolipoprotein A-IV	Apoa4		55	55	55	86.8	86.8	86.8	45.029	0	323.31	1507900000000	4070	30.9864	34.1328	33.5568	30.5819	29.7291	33.3534	33.1425	29.8435	30.3051	34.6685	33.6039	30.8283	29.8448	33.8889	33.1459	31.211	30.2977	34.5778	33.3723	31.9919	31.0162	34.1225	33.4864	31.1835	30.8519	34.2987	33.969	31.0828	29.8429	33.902	33.282	31.9475	30.9887	33.9089
E9Q414;E9Q1Y3;E9Q4G4;F7A3M3;CON__ENSEMBL:ENSBTAP00000032840	E9Q414;E9Q1Y3	Apolipoprotein B-100;Apolipoprotein B-48	Apob		156	156	156	34.8	34.8	34.8	509.43	0	323.31	502390000000	3174	31.2406	31.2184	30.9071	30.954	32.1264	30.4335	31.5487	30.93	32.1986	32.7246	32.6558	33.0786	32.004	30.9102	30.9835	30.9313	32.501	31.9668	31.6986	31.3578	33.2902	32.0323	32.0541	32.1451	33.5731	32.3335	32.6441	33.1458	32.521	31.1962	31.6536	30.8917	32.3793	31.7551
Q9WV35	Q9WV35	Probable C->U-editing enzyme APOBEC-2	Apobec2		5	5	5	25	25	25	25.66	0	23.911	1355900000	10	NaN	NaN	NaN	NaN	NaN	NaN	NaN	NaN	NaN	NaN	NaN	NaN	NaN	NaN	NaN	NaN	NaN	25.4802	NaN	24.3507	NaN	NaN	NaN	NaN	NaN	NaN	NaN	NaN	NaN	NaN	NaN	NaN	NaN	NaN
P34928	P34928	Apolipoprotein C-I;Truncated apolipoprotein C-I	Apoc1		10	10	10	43.2	43.2	43.2	9.6963	0	33.438	90479000000	250	NaN	31.714	31.0601	26.6984	NaN	27.8421	31.3847	26.4217	NaN	30.9612	29.8441	NaN	NaN	29.0561	27.878	NaN	NaN	29.2907	27.8566	23.611	NaN	30.6734	31.3645	NaN	NaN	29.9424	28.8983	NaN	NaN	29.36	26.3313	NaN	25.6844	31.4526
Q05020;D3YXE8	Q05020;D3YXE8	Apolipoprotein C-II	Apoc2		2	2	2	33	33	33	10.741	0	143.43	6272400000	50	NaN	NaN	NaN	NaN	26.7339	NaN	NaN	NaN	NaN	26.108	NaN	NaN	NaN	NaN	NaN	NaN	NaN	NaN	NaN	NaN	24.8681	NaN	NaN	NaN	NaN	25.5037	NaN	NaN	NaN	NaN	NaN	NaN	25.8813	NaN
P33622;E9QP56	P33622;E9QP56	Apolipoprotein C-III	Apoc3		5	5	5	55.6	55.6	55.6	10.982	0	315.77	34844000000	257	NaN	28.4611	27.4973	NaN	NaN	29.282	NaN	NaN	NaN	29.6219	29.0028	NaN	NaN	28.2645	NaN	NaN	NaN	29.1899	27.4052	25.8531	25.0331	28.527	27.6116	NaN	NaN	28.545	28.4015	NaN	NaN	27.4005	NaN	NaN	NaN	28.23
P51910	P51910	Apolipoprotein D	Apod		10	10	10	42.9	42.9	42.9	21.53	0	178.14	6339500000	41	NaN	NaN	NaN	NaN	NaN	NaN	NaN	NaN	NaN	NaN	NaN	NaN	NaN	NaN	NaN	NaN	NaN	25.3526	NaN	NaN	NaN	NaN	NaN	NaN	NaN	26.5669	NaN	NaN	NaN	NaN	NaN	NaN	NaN	25.7906
P08226;G3UWN5;G3UZM8;E9Q327	P08226;G3UWN5	Apolipoprotein E	Apoe		21	21	21	62.4	62.4	62.4	35.866	0	215.14	49785000000	285	NaN	NaN	NaN	NaN	NaN	NaN	NaN	NaN	NaN	NaN	NaN	NaN	NaN	NaN	NaN	NaN	NaN	NaN	NaN	NaN	NaN	NaN	NaN	NaN	NaN	NaN	NaN	NaN	NaN	NaN	NaN	NaN	26.5805	NaN
Q91V80	Q91V80	Apolipoprotein F	Apof		3	3	3	12.7	12.7	12.7	34.359	0	76.68	8646000000	112	26.3211	NaN	NaN	NaN	26.7227	NaN	NaN	NaN	27.6409	NaN	NaN	NaN	26.7345	NaN	NaN	NaN	26.4593	NaN	NaN	24.8916	27.2266	24.0543	NaN	NaN	27.6001	NaN	24.6812	NaN	26.7005	NaN	NaN	NaN	27.2544	NaN
Q01339;I7HJR3;I7HPW5;CON__P17690	Q01339	Beta-2-glycoprotein 1	Apoh		26	26	26	63.5	63.5	63.5	38.618	0	323.31	126100000000	724	NaN	28.1072	28.4683	NaN	NaN	26.5322	27.8867	NaN	NaN	29.8696	27.9222	NaN	NaN	28.5597	27.1727	NaN	NaN	28.6297	28.3948	27.568	NaN	28.6583	29.3079	NaN	25.4387	28.3327	28.25	25.3365	NaN	28.7072	28.5113	NaN	NaN	28.1109
Q9DCZ4;Q9DCZ4-3;Q9DCZ4-2	Q9DCZ4;Q9DCZ4-3;Q9DCZ4-2	Apolipoprotein O	Apoo		7	7	7	31.8	31.8	31.8	22.604	0	69.391	14372000000	126	NaN	26.8696	NaN	NaN	NaN	26.3099	25.0321	NaN	NaN	26.3877	26.7671	NaN	NaN	NaN	26.3425	NaN	26.8075	27.2177	27.0295	25.5285	NaN	26.8289	NaN	NaN	NaN	NaN	26.4845	NaN	NaN	27.3994	NaN	NaN	26.3712	26.3676
Q78IK4;B1AV14	Q78IK4;B1AV14	MICOS complex subunit Mic27	Apool		25	25	25	78.5	78.5	78.5	29.26	0	259.02	156590000000	1132	28.2953	29.3392	30.9666	29.0037	27.7115	27.8074	30.1727	28.4485	27.6814	29.2131	30.2545	27.7888	27.668	29.192	31.1513	29.1785	28.1822	29.1967	30.3117	28.6086	28.6987	29.6005	31.0634	28.0303	27.407	29.3175	31.1701	28.2841	27.7646	29.3148	29.9911	28.9591	27.6393	29.6305
P12023;P12023-3;P12023-2	P12023;P12023-3;P12023-2	Amyloid beta A4 protein;N-APP;Soluble APP-alpha;Soluble APP-beta;C99;Beta-amyloid protein 42;Beta-amyloid protein 40;C83;P3(42);P3(40);C80;Gamma-secretase C-terminal fragment 59;Gamma-secretase C-terminal fragment 57;Gamma-secretase C-terminal fragment 50;C31	App		31	31	29	38.7	38.7	37.5	86.721	0	323.31	214650000000	1143	27.9321	30.7475	30.9597	29.01	27.6226	26.2151	30.6647	28.0878	27.0714	31.076	30.7451	28.1906	27.4914	31.1073	31.2157	29.0815	27.435	30.0733	30.8687	29.6033	27.8243	31.0818	30.3611	29.0783	27.273	31.2481	31.2588	29.1728	27.2181	30.4349	30.9603	29.739	26.7316	30.3492
Q8K3H0	Q8K3H0	DCC-interacting protein 13-alpha	Appl1		30	30	29	46.3	46.3	45.3	79.327	0	323.31	96484000000	786	27.7826	28.3738	28.0245	28.8914	27.561	27.3266	27.8447	28.9938	28.9753	28.5112	28.5421	29.7792	28.8231	28.5653	27.8436	29.2447	28.2547	28.4992	28.3111	29.1701	27.4284	28.4457	27.3597	28.3755	28.2087	27.9199	27.9449	29.6645	27.9807	28.1633	27.1188	28.8366	27.0049	28.3512
Q8K3G9;D3Z340;D6RFR7;H3BL43;H3BJX0	Q8K3G9	DCC-interacting protein 13-beta	Appl2		17	16	16	33.4	32.3	32.3	73.853	0	68.073	14324000000	48	NaN	NaN	NaN	NaN	NaN	NaN	NaN	NaN	26.9542	NaN	NaN	NaN	NaN	NaN	NaN	28.212	NaN	NaN	NaN	NaN	NaN	NaN	NaN	NaN	NaN	NaN	NaN	28.1971	NaN	NaN	NaN	NaN	NaN	26.9995
P08030	P08030	Adenine phosphoribosyltransferase	Aprt		16	16	16	78.3	78.3	78.3	19.724	0	181.86	36494000000	247	25.4722	28.1664	27.1139	25.7622	26.6928	30.13	NaN	26.2978	24.2458	26.5442	26.2441	26.3194	26.4314	27.6934	NaN	27.7096	25.9829	28.9396	25.8179	26.2863	25.6875	27.8661	NaN	26.0966	25.5715	27.0092	26.2232	25.3016	27.373	28.1795	25.8347	26.93	26.0903	28.89
Q02013	Q02013	Aquaporin-1	Aqp1		4	4	4	13	13	13	28.793	0	268.16	34641000000	203	NaN	NaN	27.1949	NaN	NaN	NaN	NaN	NaN	NaN	NaN	28.8851	NaN	NaN	27.2414	27.5559	NaN	NaN	25.938	26.5703	NaN	NaN	NaN	28.837	NaN	NaN	NaN	29.507	NaN	27.6815	27.1804	27.1957	26.9375	NaN	NaN
Q8CFQ3;A2AQA7	Q8CFQ3;A2AQA7	Intron-binding protein aquarius	Aqr		18	18	18	11.7	11.7	11.7	170.29	0	140.56	14778000000	74	NaN	NaN	NaN	26.7334	NaN	NaN	NaN	27.034	NaN	NaN	NaN	26.2768	NaN	26.1069	26.7231	27.1561	NaN	NaN	NaN	27.0041	NaN	NaN	NaN	NaN	NaN	NaN	NaN	27.3869	NaN	NaN	26.6834	27.1947	NaN	NaN
Q4LDD4;Q4LDD4-3;Q4LDD4-2;E9PUB0;F6XBJ8;D3YWW7	Q4LDD4;Q4LDD4-3;Q4LDD4-2;E9PUB0;F6XBJ8	Arf-GAP with Rho-GAP domain, ANK repeat and PH domain-containing protein 1	Arap1		19	19	19	17.7	17.7	17.7	162.27	0	253.85	23437000000	218	26.5252	26.8923	NaN	25.5879	NaN	26.4181	NaN	25.6546	NaN	26.4537	26.3133	26.6147	27.9908	27.1174	NaN	NaN	26.8107	26.9223	25.1147	26.1477	26.5503	27.0028	NaN	NaN	NaN	26.1772	25.6952	26.3945	26.8884	27.0055	NaN	25.8357	27.734	27.009
Q5XJY5	Q5XJY5	Coatomer subunit delta	Arcn1		52	52	52	71.6	71.6	71.6	57.229	0	323.31	309380000000	2523	29.971	30.4987	30.5589	29.7543	29.4755	29.9047	30.5783	29.6138	30.0392	30.2692	30.6758	30.5306	30.058	30.4991	31.1132	30.3552	29.992	30.4796	30.6029	29.9982	29.6846	30.6057	29.9697	29.0659	30.0566	30.2592	31.0009	30.5411	30.5926	30.6839	30.4476	29.8345	29.3806	30.4905
P61205;P84078	P61205;P84078	ADP-ribosylation factor 3;ADP-ribosylation factor 1	Arf3;Arf1		15	15	4	68.5	68.5	23.8	20.601	0	323.31	76782000000	414	27.4669	29.026	25.1483	26.6132	27.1206	27.9132	NaN	NaN	27.1225	28.153	26.9431	27.4406	27.6144	30.6642	27.649	28.1516	26.5838	29.4721	26.6882	25.9807	27.3206	28.8898	26.4661	25.9366	27.7201	28.9207	27.1896	27.539	27.6525	30.6879	25.5226	27.3546	26.2639	28.4531
P61750;E9Q798;F6UFB9;D3YV25;E9Q2C2	P61750;E9Q798	ADP-ribosylation factor 4	Arf4		11	6	5	68.9	35.6	27.8	20.396	0	157.86	47761000000	318	27.0592	27.087	25.961	26.7605	27.4406	26.5375	NaN	27.5584	27.8605	27.1884	26.4338	28.0428	27.8586	28.1354	NaN	29.0372	27.9027	27.514	NaN	27.0189	27.1057	27.9796	25.9508	27.0676	27.631	27.1134	26.5479	28.1196	27.3217	27.9919	27.5813	28.4117	27.8585	27.364
P62331	P62331	ADP-ribosylation factor 6	Arf6		8	8	8	50.3	50.3	50.3	20.082	0	50.22	22987000000	197	25.5056	26.9709	25.2309	25.9862	NaN	26.263	26.3421	25.8966	25.8461	26.9382	25.7626	28.2287	25.9455	27.4832	25.4574	26.7996	25.9003	27.2154	NaN	25.3464	25.6964	26.9998	25.5673	26.6844	26.6381	26.7503	25.6279	27.7765	26.9056	27.9943	25.5942	27.0874	NaN	26.8952
Q9EPJ9;Q3TGS9;V9GXM1;Q9EPJ9-2;V9GWV1	Q9EPJ9;Q3TGS9;V9GXM1;Q9EPJ9-2;V9GWV1	ADP-ribosylation factor GTPase-activating protein 1	Arfgap1		8	8	8	28	28	28	45.288	0	128.25	22449000000	89	NaN	27.2453	27.7	NaN	NaN	27.7339	NaN	NaN	NaN	NaN	NaN	NaN	NaN	NaN	NaN	NaN	NaN	27.7227	27.4289	NaN	NaN	27.4423	NaN	NaN	NaN	NaN	NaN	NaN	NaN	NaN	NaN	NaN	NaN	27.6159
Q99K28;Q99K28-2	Q99K28;Q99K28-2	ADP-ribosylation factor GTPase-activating protein 2	Arfgap2		15	14	14	31.2	29.2	29.2	56.598	0	192.77	17130000000	166	26.9875	25.2784	NaN	NaN	27.023	NaN	NaN	26.0949	27.0069	NaN	NaN	26.8849	26.8718	NaN	NaN	26.4589	26.4495	26.2408	26.2005	NaN	26.9545	25.5295	NaN	25.0757	26.4452	26.0294	NaN	NaN	26.5745	NaN	NaN	26.7922	27.5437	26.3315
Q9D8S3	Q9D8S3	ADP-ribosylation factor GTPase-activating protein 3	Arfgap3		17	17	16	37.9	37.9	35.9	57.455	0	284.87	32356000000	324	NaN	25.9974	25.8171	26.2307	27.9981	26.3108	26.4097	27.073	27.6952	26.5737	26.7133	27.6235	27.5999	25.858	24.5295	24.4037	26.8294	26.6389	25.9613	26.7828	28.1768	27.0495	25.8587	25.9648	27.5197	27.0679	25.0306	26.9162	27.4349	26.8391	24.4837	26.9268	26.6851	26.9816
A2A5R2;F6YCJ0	A2A5R2	Brefeldin A-inhibited guanine nucleotide-exchange protein 2	Arfgef2		26	26	18	17.4	17.4	12.4	202.24	0	135.43	21195000000	176	26.0512	25.6499	NaN	27.0209	27.4459	26.1546	NaN	26.5282	27.2446	25.1612	26.3192	26.7842	NaN	27.5433	NaN	25.7017	27.2973	26.5255	NaN	26.4595	25.5073	26.522	NaN	27.0113	26.5816	NaN	26.0617	26.8023	26.5534	26.2028	NaN	26.2942	27.2704	25.6998
G5E8V9;E9Q3G5;A2RSX9;E9QAY5	G5E8V9;E9Q3G5;A2RSX9;E9QAY5		Arfip1		25	25	25	83.6	83.6	83.6	41.518	0	323.31	78400000000	732	27.0231	28.4206	29.2003	27.9746	28.3101	28.2973	27.563	27.6039	28.2366	28.6116	27.8115	28.6044	28.4049	28.3715	27.8396	28.6672	28.538	28.1333	28.3202	27.8285	27.6765	28.0927	28.1954	27.9009	27.7615	28.5726	28.2886	28.2369	28.3814	28.2976	27.8556	27.2814	28.0403	28.3471
Q61176	Q61176	Arginase-1	Arg1		7	7	7	34.4	34.4	34.4	34.807	0	15.111	2082800000	19	NaN	NaN	NaN	NaN	NaN	NaN	NaN	NaN	NaN	NaN	NaN	NaN	NaN	NaN	NaN	NaN	NaN	NaN	NaN	NaN	NaN	NaN	NaN	NaN	NaN	26.7124	NaN	NaN	NaN	NaN	NaN	NaN	NaN	NaN
Q3UL36;Q3UL36-2;Q8CIS0;Q8CIS0-2	Q3UL36;Q3UL36-2	Arginine and glutamate-rich protein 1	Arglu1		16	16	16	37.6	37.6	37.6	32.887	0	27.44	62894000000	331	29.7028	23.6619	27.0623	28.0948	30.4303	NaN	27.7219	28.3646	28.1822	24.1827	27.9147	27.2134	26.2774	25.473	27.1429	27.8298	27.511	23.9318	25.9711	27.3006	31.3764	25.6474	26.4232	28.2606	28.1825	24.2765	25.7448	26.4662	23.4354	25.3614	26.5005	27.0584	27.9842	25.3959
Q5FWK3;A2AH25	Q5FWK3;A2AH25	Rho GTPase-activating protein 1	Arhgap1		32	32	32	73.1	73.1	73.1	50.41	0	323.31	346000000000	1541	28.2781	30.8696	30.7478	30.3484	29.4061	30.4727	30.0833	30.9144	29.7749	30.5396	30.3035	31.6297	31.1094	30.4027	30.0443	32.0003	29.9847	30.72	29.6113	31.2837	28.6876	30.973	29.7989	29.8298	29.4013	30.7134	30.3065	31.4502	30.1559	31.0529	29.863	31.0201	28.7655	31.0773
Q6Y5D8;Q6Y5D8-3;Q6Y5D8-2;Q6Y5D8-4	Q6Y5D8;Q6Y5D8-3;Q6Y5D8-2;Q6Y5D8-4	Rho GTPase-activating protein 10	Arhgap10		24	24	24	25.7	25.7	25.7	89.365	0	64.837	18308000000	165	26.3995	NaN	24.7423	26.1377	27.4008	NaN	26.3683	26.5453	27.1305	NaN	25.2019	26.9062	27.6366	NaN	NaN	26.5986	27.3665	24.9698	26.2705	22.7608	27.5727	25.7158	24.4548	25.8425	27.6975	21.8954	NaN	26.438	27.4264	NaN	26.6297	24.3102	26.8767	NaN
Q3UIA2;Q3UIA2-2;E9QAJ9;Q3UIA2-4;Q3UIA2-3	Q3UIA2;Q3UIA2-2;E9QAJ9;Q3UIA2-4;Q3UIA2-3	Rho GTPase-activating protein 17	Arhgap17		17	17	15	24.8	24.8	23.4	92.201	0	277.25	58069000000	276	28.4163	27.0707	27.3894	27.2142	28.4953	26.5009	28.0269	27.8734	28.5941	26.9114	27.8173	28.3991	29.2366	27.307	28.3973	28.2635	29.2708	26.9407	27.7134	28.517	28.1698	27.0558	27.8436	27.8768	28.52	NaN	27.0778	27.241	28.258	27.231	27.4209	27.7603	27.8238	27.5186
Q8C4V1;D3Z5T4;G3X9N1;Q8C4V1-3;Q8C4V1-2	Q8C4V1;D3Z5T4;G3X9N1;Q8C4V1-3;Q8C4V1-2	Rho GTPase-activating protein 24	Arhgap24		12	12	12	23.6	23.6	23.6	84.099	0	32.615	4062100000	47	NaN	NaN	NaN	NaN	NaN	NaN	NaN	NaN	NaN	NaN	NaN	NaN	NaN	NaN	NaN	NaN	NaN	NaN	NaN	NaN	25.3706	NaN	NaN	NaN	NaN	NaN	NaN	NaN	25.1932	NaN	NaN	25.4113	NaN	NaN
Q8BYW1;Q8BYW1-2;Q8BYW1-3	Q8BYW1;Q8BYW1-2;Q8BYW1-3	Rho GTPase-activating protein 25	Arhgap25		7	6	6	10.6	10.6	10.6	73.382	0	24.596	3406200000	20	NaN	NaN	NaN	NaN	NaN	NaN	NaN	NaN	NaN	NaN	NaN	NaN	NaN	NaN	NaN	NaN	NaN	NaN	NaN	NaN	NaN	NaN	NaN	NaN	NaN	NaN	NaN	NaN	NaN	NaN	NaN	NaN	NaN	NaN
Q91YM2	Q91YM2	Rho GTPase-activating protein 35	Arhgap35		21	21	21	14.8	14.8	14.8	170.39	0	79.778	10570000000	116	NaN	26.3305	NaN	25.686	26.6737	NaN	NaN	NaN	26.5344	NaN	25.2046	26.4187	24.951	25.5395	NaN	NaN	26.0077	NaN	NaN	26.1987	25.2857	25.197	NaN	NaN	26.2111	NaN	NaN	26.4994	25.6909	NaN	NaN	25.9375	NaN	25.6097
P97393;E9PYT0	P97393;E9PYT0	Rho GTPase-activating protein 5	Arhgap5		22	22	22	17.4	17.4	17.4	172.11	0	123.82	20357000000	147	27.2252	NaN	25.4259	26.6378	26.9655	NaN	26.5453	26.4553	26.9978	NaN	26.7318	27.4898	27.2023	NaN	27.8838	27.0561	27.1128	NaN	26.0526	28.7773	27.4687	NaN	26.7672	26.2311	26.8637	NaN	25.8853	27.8987	27.4374	NaN	27.1197	25.9717	NaN	NaN
Q99PT1	Q99PT1	Rho GDP-dissociation inhibitor 1	Arhgdia		28	28	28	92.6	92.6	92.6	23.407	0	323.31	1271700000000	2773	30.7951	33.3924	31.8224	30.8913	29.5376	33.3055	31.05	31.1628	30.4393	33.456	30.9447	31.6663	30.5614	33.6799	31.2939	31.7542	29.3132	33.3396	32.0425	31.1505	29.9202	33.4317	30.6531	29.7272	30.1445	33.3696	31.9504	31.3109	30.1582	33.6519	31.2356	31.061	29.4143	32.8715
Q61599;D3YWL7	Q61599	Rho GDP-dissociation inhibitor 2	Arhgdib		15	15	15	81	81	81	22.851	0	323.31	155910000000	723	25.0083	30.7937	28.024	27.561	NaN	28.037	26.1282	26.5855	26.8422	30.6929	28.7844	28.8678	27.1545	30.4409	27.0651	27.5222	22.6715	30.2601	27.6835	27.1836	25.1368	31.13	27.5566	26.2839	27.3691	31.229	28.8209	28.3584	NaN	29.9064	27.2407	26.8017	NaN	31.0163
Q61210;E9PUF7;Q61210-4;Q61210-3;Q61210-5;Q61210-2;F6ZN61	Q61210;E9PUF7;Q61210-4;Q61210-3;Q61210-5;Q61210-2;F6ZN61	Rho guanine nucleotide exchange factor 1	Arhgef1		25	25	25	30.7	30.7	30.7	102.8	0	304.15	33145000000	334	28.0023	NaN	26.7304	27.3584	27.6942	NaN	27.0193	27.6796	28.0512	NaN	26.7349	27.7249	28.3463	25.3316	27.4537	27.1313	28.6979	26.0325	26.0731	27.9089	28.1681	NaN	26.9432	27.3054	27.8645	NaN	26.7262	27.0251	28.2096	NaN	26.8688	27.1184	27.2692	NaN
Q8C033;F7BQE4;Q8C033-2;F7BCP8	Q8C033;F7BQE4;Q8C033-2	Rho guanine nucleotide exchange factor 10	Arhgef10		11	10	10	11.2	11.2	11.2	147.94	0	12.268	6958400000	25	NaN	NaN	NaN	NaN	NaN	NaN	NaN	NaN	NaN	NaN	NaN	NaN	NaN	NaN	NaN	NaN	NaN	NaN	NaN	24.297	NaN	NaN	NaN	26.7474	NaN	NaN	NaN	24.1517	NaN	NaN	NaN	NaN	NaN	NaN
A2AWP8;A2AWP6;A2AWP8-3;A2AWP8-2;A2AWP8-4;A2AWP8-5;F6S3V7;A2AWP4;F6ZH54	A2AWP8;A2AWP6;A2AWP8-3;A2AWP8-2;A2AWP8-4;A2AWP8-5;F6S3V7	Rho guanine nucleotide exchange factor 10-like protein	Arhgef10l		18	18	17	17.3	17.3	17.3	139.99	0	65.937	185480000000	111	NaN	NaN	NaN	29.1503	28.92	NaN	28.9055	29.9158	29.6681	NaN	29.489	29.0531	30.201	28.1432	29.3347	30.026	29.2987	27.967	NaN	NaN	27.599	NaN	28.5986	NaN	NaN	27.8617	28.9917	30.0275	29.5613	NaN	28.8863	NaN	29.53	28.4405
Q68FM7;E9Q0A3;D6RGQ8	Q68FM7;E9Q0A3		Arhgef11		19	19	19	16.8	16.8	16.8	171.8	0	43.425	4686100000	64	NaN	NaN	NaN	NaN	25.755	NaN	NaN	NaN	26.3629	NaN	NaN	25.0992	25.7526	NaN	NaN	NaN	25.6292	NaN	NaN	NaN	25.6789	NaN	NaN	NaN	NaN	NaN	NaN	NaN	25.5538	NaN	NaN	25.1015	25.6731	NaN
Q8R4H2;F8VQN6	Q8R4H2;F8VQN6	Rho guanine nucleotide exchange factor 12	Arhgef12		51	51	51	33.7	33.7	33.7	172.35	0	323.31	76634000000	784	29.0049	26.2402	27.2715	28.5275	29.1193	26.7086	27.1763	27.7324	29.9282	26.7111	28.8522	28.3807	29.3574	27.4263	27.3541	28.776	29.4642	26.3202	27.5004	28.8736	28.9957	26.6039	27.7751	28.5443	28.6014	26.9025	27.8788	28.7922	29.5792	25.5544	27.464	28.2365	29.1102	26.6324
Q80U35;Q80U35-2	Q80U35;Q80U35-2	Rho guanine nucleotide exchange factor 17	Arhgef17		57	57	57	35.2	35.2	35.2	221.67	0	323.31	109790000000	799	29.7998	25.328	26.0617	28.9619	29.9788	NaN	26.3033	28.3751	30.7214	25.7954	28.6282	29.071	30.5199	25.4518	24.5478	26.983	30.6949	26.6988	25.3141	28.7389	29.4535	25.7652	27.137	28.8081	29.1834	25.656	26.1509	29.4848	29.7557	24.4908	25.8014	28.5562	29.9127	24.7137
Q6P9R4;Q6P9R4-2;Q6P9R4-3	Q6P9R4;Q6P9R4-2;Q6P9R4-3	Rho guanine nucleotide exchange factor 18	Arhgef18		10	10	10	14.6	14.6	14.6	114.33	0	55.546	4910300000	80	NaN	NaN	NaN	NaN	23.8248	NaN	NaN	NaN	25.5635	NaN	NaN	26.1261	26.5311	NaN	NaN	NaN	25.7524	24.7925	NaN	25.0047	25.0925	NaN	NaN	25.9592	26.0645	NaN	NaN	25.5155	26.4298	NaN	NaN	NaN	NaN	NaN
Q60875;H3BJU7;H3BJX8;H3BJ45;H3BJ40;H3BKH9;Q60875-5;Q60875-4;Q60875-3;Q60875-2;H3BL15;H3BLF9;H3BJ59;H3BJM4;H3BJ48;H3BLJ1;H3BIX8	Q60875;H3BJU7;H3BJX8;H3BJ45;H3BJ40;H3BKH9;Q60875-5;Q60875-4;Q60875-3	Rho guanine nucleotide exchange factor 2	Arhgef2		41	41	41	48.5	48.5	48.5	111.97	0	323.31	111010000000	992	29.536	27.512	28.4052	29.0405	29.7987	27.7692	29.46	29.8023	29.9268	27.7665	29.1009	29.4228	29.5027	28.0534	28.7343	29.2774	30.1045	28.0288	28.996	28.4217	28.9541	27.7403	28.596	28.9348	29.187	27.6006	28.9092	29.1416	29.3544	26.9895	28.8668	28.9172	30.309	27.9828
Q9CWR0;G5E825;Q9CWR0-2	Q9CWR0;G5E825;Q9CWR0-2	Rho guanine nucleotide exchange factor 25	Arhgef25		11	11	11	25.6	25.6	25.6	68.262	0	158.91	6557100000	80	NaN	NaN	NaN	NaN	26.2705	NaN	NaN	NaN	25.5395	NaN	NaN	26.2793	26.7806	NaN	NaN	NaN	25.6445	25.5086	NaN	25.9526	NaN	NaN	NaN	NaN	NaN	NaN	NaN	NaN	26.2769	NaN	NaN	NaN	25.4762	NaN
Q3UPH7;S4R189;Q3UPH7-3;Q3UPH7-6;Q3UPH7-2;S4R2U9	Q3UPH7;S4R189;Q3UPH7-3;Q3UPH7-6;Q3UPH7-2;S4R2U9	Rho guanine nucleotide exchange factor 40	Arhgef40		9	9	9	7.9	7.9	7.9	165.13	0	28.878	2666900000	34	NaN	NaN	NaN	NaN	NaN	NaN	NaN	NaN	NaN	NaN	NaN	NaN	25.8954	NaN	NaN	NaN	25.5915	NaN	NaN	NaN	NaN	NaN	NaN	NaN	NaN	NaN	NaN	NaN	25.1137	NaN	NaN	NaN	NaN	NaN
E9Q7D5;S4R1F1	E9Q7D5;S4R1F1		Arhgef5		7	7	7	5.5	5.5	5.5	176.66	0	14.417	3876400000	52	NaN	NaN	NaN	25.1404	26.7313	NaN	NaN	NaN	NaN	NaN	23.7384	NaN	NaN	NaN	NaN	NaN	NaN	NaN	NaN	23.042	25.2963	23.9691	NaN	NaN	NaN	NaN	NaN	23.5054	NaN	NaN	NaN	NaN	NaN	NaN
Q8K4I3;F6WMJ3;H3BJ53;A2AFJ8;H3BKQ0	Q8K4I3;F6WMJ3;H3BJ53;A2AFJ8	Rho guanine nucleotide exchange factor 6	Arhgef6		18	15	15	27.1	24.1	24.1	87.051	0	159.51	22254000000	212	27.9109	25.7489	26.3794	26.7924	27.7277	NaN	25.9919	25.5174	27.436	NaN	26.0117	27.1242	27.9084	25.2492	NaN	NaN	27.8927	24.6853	25.6264	27.3386	27.7453	25.7808	26.1088	26.8722	27.3348	26.3653	NaN	26.7802	27.2269	NaN	25.195	26.2493	28.3512	26.0148
Q9ES28;Q9ES28-2;Q9ES28-4;Q9ES28-7;Q9ES28-5;Q9ES28-6	Q9ES28;Q9ES28-2;Q9ES28-4;Q9ES28-7;Q9ES28-5;Q9ES28-6	Rho guanine nucleotide exchange factor 7	Arhgef7		34	34	0	45.7	45.7	0	97.055	0	320.69	72909000000	611	28.5307	26.4997	27.8053	28.8048	28.4096	NaN	27.6449	28.8958	28.5637	25.3811	27.824	29.5795	29.1082	26.4387	26.83	29.0556	28.2584	27.0106	27.4812	28.2974	28.9206	27.1739	27.252	28.5166	27.8833	26.9817	27.5875	28.8955	28.2255	26.9043	26.5145	28.8048	28.0351	27.6996
A2BH40;E9QAQ7;A2BH40-3;A2BH40-4;A2BH40-2	A2BH40;E9QAQ7;A2BH40-3;A2BH40-4;A2BH40-2	AT-rich interactive domain-containing protein 1A	Arid1a		19	18	18	11.2	10.9	10.9	242.09	0	135.71	8594900000	71	NaN	NaN	NaN	26.1294	NaN	NaN	NaN	26.427	NaN	NaN	26.6303	26.3349	NaN	NaN	NaN	26.6041	NaN	NaN	NaN	26.164	NaN	NaN	NaN	26.3246	NaN	NaN	NaN	NaN	NaN	NaN	NaN	26.5252	NaN	NaN
E9Q6R4;E9Q4N6;E9Q4N7	E9Q6R4;E9Q4N6;E9Q4N7		Arid1b		16	16	16	8.4	8.4	8.4	237.02	0	52.889	9126300000	68	NaN	NaN	25.9951	26.8853	NaN	NaN	NaN	26.6913	NaN	NaN	26.2433	27.0043	NaN	NaN	NaN	26.6831	NaN	NaN	NaN	26.0621	NaN	NaN	NaN	NaN	NaN	NaN	NaN	26.833	26.3459	NaN	NaN	NaN	NaN	NaN
E9Q7E2;Q9D982	E9Q7E2		Arid2		15	15	15	9.7	9.7	9.7	195.99	0	19.751	12728000000	67	NaN	NaN	NaN	27.114	NaN	NaN	26.1609	26.937	NaN	NaN	NaN	26.6026	NaN	NaN	NaN	NaN	NaN	NaN	NaN	26.7307	NaN	NaN	26.0649	27.31	NaN	NaN	NaN	26.6846	NaN	NaN	NaN	26.4258	NaN	NaN
Q8BM75;Q8BM75-2	Q8BM75;Q8BM75-2	AT-rich interactive domain-containing protein 5B	Arid5b		10	10	10	10.9	10.9	10.9	131.84	0	17.476	2538900000	23	NaN	NaN	NaN	23.5298	NaN	NaN	NaN	22.6444	NaN	NaN	NaN	NaN	NaN	NaN	NaN	NaN	NaN	NaN	NaN	NaN	NaN	NaN	NaN	NaN	NaN	NaN	NaN	NaN	NaN	NaN	NaN	NaN	NaN	NaN
Q9Z1K5;H9KV21;H7BWY7	Q9Z1K5;H9KV21;H7BWY7	E3 ubiquitin-protein ligase ARIH1	Arih1		16	16	16	31.9	31.9	31.9	64.016	0	295.39	44935000000	417	26.2318	28.1734	25.7735	27.0403	24.5963	NaN	26.7772	27.2635	26.5562	27.9561	26.8851	27.6924	27.6106	27.9754	26.3568	27.4005	26.734	28.1455	26.7427	27.195	26.7292	27.8616	26.0471	26.1939	26.9082	28.455	27.031	26.657	26.8409	26.8448	NaN	26.1458	25.861	28.1208
P61211;F8WIB1	P61211;F8WIB1	ADP-ribosylation factor-like protein 1	Arl1		4	4	4	24.3	24.3	24.3	20.411	0	90.894	10051000000	113	25.5666	25.9544	NaN	24.8129	26.014	24.8084	NaN	NaN	NaN	26.0623	NaN	NaN	26.1515	25.9062	NaN	NaN	NaN	26.0634	NaN	24.0057	24.9694	26.1956	NaN	NaN	NaN	26.24	NaN	25.6581	26.0927	26.7106	NaN	25.7257	NaN	NaN
Q8BGR6	Q8BGR6	ADP-ribosylation factor-like protein 15	Arl15		2	2	2	10.8	10.8	10.8	22.905	0	9.7192	3791500000	21	NaN	NaN	NaN	NaN	NaN	NaN	NaN	NaN	NaN	24.8665	NaN	NaN	NaN	NaN	NaN	NaN	NaN	NaN	NaN	NaN	NaN	NaN	NaN	NaN	NaN	24.4855	NaN	NaN	NaN	25.9104	NaN	NaN	NaN	NaN
Q9D0J4	Q9D0J4	ADP-ribosylation factor-like protein 2	Arl2		11	11	11	54.9	54.9	54.9	20.864	0	258.76	8065000000	87	NaN	NaN	NaN	25.3182	NaN	NaN	25.9206	25.5003	NaN	NaN	25.4851	NaN	NaN	NaN	NaN	NaN	NaN	26.6281	25.1457	26.5255	NaN	NaN	25.5613	NaN	NaN	25.5433	25.3721	25.7228	NaN	25.6583	24.7514	NaN	NaN	NaN
Q9WUL7	Q9WUL7	ADP-ribosylation factor-like protein 3	Arl3		10	10	10	73.6	73.6	73.6	20.486	0	323.31	45223000000	376	NaN	28.8444	26.4961	24.9245	NaN	27.3364	26.1501	25.6152	NaN	29.266	26.4184	25.2224	26.5748	28.7465	26.3092	NaN	24.9652	28.9839	27.0805	25.7204	25.2222	28.1352	25.7604	NaN	26.742	28.7121	26.6287	26.3892	NaN	28.5461	NaN	25.4546	NaN	27.548
O88848-2;O88848;D3Z067	O88848-2;O88848;D3Z067	ADP-ribosylation factor-like protein 6	Arl6		7	7	7	47.7	47.7	47.7	21.778	0	10.032	3720500000	46	NaN	NaN	NaN	NaN	NaN	NaN	NaN	NaN	NaN	NaN	NaN	NaN	NaN	NaN	NaN	NaN	NaN	NaN	25.547	NaN	NaN	NaN	NaN	NaN	NaN	NaN	NaN	NaN	NaN	NaN	NaN	25.4785	NaN	NaN
Q9JKW0	Q9JKW0	ADP-ribosylation factor-like protein 6-interacting protein 1	Arl6ip1		2	2	2	8.9	8.9	8.9	23.437	0.0017538	3.2992	1659900000	16	NaN	NaN	NaN	NaN	NaN	NaN	NaN	NaN	NaN	NaN	NaN	NaN	NaN	NaN	NaN	NaN	NaN	NaN	NaN	NaN	NaN	NaN	NaN	NaN	NaN	25.4058	NaN	NaN	NaN	NaN	NaN	NaN	NaN	NaN
Q8R5J9	Q8R5J9	PRA1 family protein 3	Arl6ip5		9	9	9	31.9	31.9	31.9	21.557	0	303.33	37273000000	100	23.9091	NaN	25.9213	26.7439	NaN	NaN	27.7996	NaN	NaN	28.4607	27.8151	NaN	NaN	24.694	29.6863	NaN	NaN	29.4058	29.7489	NaN	NaN	28.8865	NaN	NaN	NaN	27.711	30.3209	NaN	NaN	27.3387	29.4186	NaN	NaN	NaN
Q8VEH3;F6QKK2	Q8VEH3;F6QKK2	ADP-ribosylation factor-like protein 8A	Arl8a		8	8	4	41.4	41.4	22	21.39	0	274.61	28283000000	245	NaN	26.8741	25.6375	NaN	NaN	26.9743	26.5351	NaN	NaN	27.3631	25.5139	25.8991	NaN	28.2093	26.6411	27.283	NaN	27.924	NaN	25.687	26.0279	28.2336	NaN	25.4839	25.7844	27.5211	26.5057	26.0045	26.3165	28.168	27.5827	26.2496	NaN	27.0674
Q9CQW2	Q9CQW2	ADP-ribosylation factor-like protein 8B	Arl8b		7	3	3	33.3	14	14	21.539	0	12.754	5606800000	37	NaN	25.7294	NaN	NaN	NaN	24.8694	NaN	NaN	NaN	26.1915	NaN	NaN	NaN	27.4637	NaN	NaN	NaN	NaN	NaN	24.4769	NaN	26.0191	25.417	NaN	NaN	26.938	NaN	NaN	NaN	25.3506	26.561	NaN	NaN	26.4713
Q9D7A8	Q9D7A8	Armadillo repeat-containing protein 1	Armc1		8	8	8	41.1	41.1	41.1	31.246	0	34.261	14659000000	148	24.9584	26.6062	NaN	NaN	25.9331	27.0844	26.8424	NaN	NaN	26.6543	25.8228	25.6183	NaN	27.2187	27.0768	NaN	25.7763	NaN	27.7318	25.6779	NaN	NaN	26.7915	NaN	25.2785	NaN	26.964	25.3375	NaN	26.6602	NaN	26.4975	NaN	27.0854
Q9D0L7;Q9D0L7-2;D3Z5T2	Q9D0L7;Q9D0L7-2;D3Z5T2	Armadillo repeat-containing protein 10	Armc10		9	9	9	34.6	34.6	34.6	33.31	0	265.17	23210000000	291	26.7694	25.6989	27.0655	26.0578	NaN	25.6258	26.9457	NaN	NaN	26.5757	26.4949	26.4108	NaN	26.3348	27.1394	26.7025	27.3898	26.6492	NaN	26.4263	26.7442	25.7815	26.9608	25.95	26.4957	26.5566	26.8536	26.3561	27.1221	26.9224	26.6992	26.1833	NaN	26.2028
Q8BNU0;Q8BNU0-2;D3Z3J0	Q8BNU0	Armadillo repeat-containing protein 6	Armc6		9	9	9	27.1	27.1	27.1	50.683	0	64.441	4737400000	36	NaN	NaN	NaN	NaN	NaN	25.0047	NaN	NaN	NaN	22.5224	NaN	NaN	NaN	NaN	NaN	NaN	NaN	NaN	NaN	NaN	NaN	27.5725	NaN	NaN	NaN	24.1608	NaN	NaN	NaN	NaN	NaN	NaN	NaN	25.7675
G3X920;Q9DBR3;Q9DBR3-2;Q9DBR3-3	G3X920;Q9DBR3;Q9DBR3-2	Armadillo repeat-containing protein 8	Armc8		14	14	14	21.1	21.1	21.1	75.401	0	21.437	5291600000	30	NaN	NaN	NaN	NaN	NaN	NaN	NaN	NaN	NaN	NaN	NaN	NaN	NaN	NaN	NaN	NaN	NaN	NaN	NaN	NaN	NaN	NaN	NaN	NaN	NaN	NaN	NaN	NaN	NaN	NaN	NaN	NaN	NaN	NaN
Q9R0Q6;A0A0G2JF52;D3YVI5	Q9R0Q6;A0A0G2JF52	Actin-related protein 2/3 complex subunit 1A	Arpc1a		11	10	10	36.5	30.3	30.3	41.626	0	144.88	16004000000	146	NaN	26.7562	NaN	NaN	25.5463	26.0602	NaN	NaN	NaN	26.7102	NaN	NaN	NaN	26.9756	24.9482	NaN	26.1869	26.7351	NaN	NaN	NaN	NaN	26.0432	NaN	NaN	27.1309	NaN	NaN	NaN	26.6617	NaN	24.8679	25.9506	27.0807
Q9WV32;Q91Z25;F6VVE6;F6THG2;D3Z6S0	Q9WV32;Q91Z25	Actin-related protein 2/3 complex subunit 1B	Arpc1b		29	29	28	73.9	73.9	67.7	41.063	0	323.31	816090000000	2213	30.6413	32.5651	31.339	30.8131	30.8234	32.205	31.0763	30.8678	30.5461	32.5848	31.1761	30.8124	30.4338	32.6718	30.586	31.0616	30.0547	31.9999	31.3126	30.9468	30.6929	32.4414	30.8614	30.823	30.8107	32.4904	31.1981	31.0802	29.934	32.2659	30.6246	30.6853	30.587	32.336
Q9CVB6;D3YXG6;A0A087WRT2	Q9CVB6;D3YXG6	Actin-related protein 2/3 complex subunit 2	Arpc2		24	24	24	83.7	83.7	83.7	34.357	0	323.31	637110000000	1969	30.4078	31.5763	30.7906	30.2767	30.7081	31.2818	30.642	30.0227	30.8955	31.6056	30.7829	30.1258	31.1458	32.2625	30.7474	30.9834	30.6161	31.865	31.2011	30.6301	30.6187	31.7216	30.7338	30.3257	30.8103	31.5977	31.1908	30.6466	30.8328	31.8244	30.6306	31.0354	30.4999	31.7023
Q9JM76;H7BWZ3;A0A0G2JFK7;D3Z2F7;D3Z2F8	Q9JM76;H7BWZ3;A0A0G2JFK7;D3Z2F7;D3Z2F8	Actin-related protein 2/3 complex subunit 3	Arpc3		16	16	16	73.6	73.6	73.6	20.524	0	323.31	316990000000	1159	29.0584	30.3408	30.0474	29.843	29.1338	29.0044	28.2195	29.1338	28.8613	31.0933	30.1356	29.7973	28.926	31.3871	30.5138	30.8274	29.3919	31.2098	30.5548	30.5325	29.6565	30.8404	29.5884	29.1532	29.3008	31.198	29.1459	29.4895	28.9884	30.9734	30.0851	29.7908	28.9192	30.4542
P59999;E9PWA7	P59999;E9PWA7	Actin-related protein 2/3 complex subunit 4	Arpc4		14	14	14	69	69	69	19.667	0	323.31	443920000000	1267	30.2458	31.6736	30.1921	30.3336	30.2002	31.4899	30.4463	29.7405	30.1112	31.2623	29.3323	30.3717	30.2128	31.7863	29.9435	30.0502	30.3705	31.5675	30.0362	30.559	29.8005	31.5478	29.5927	30.0372	29.9666	31.414	29.7557	30.4717	30.7622	31.4302	29.9146	30.5527	30.8571	32.0261
Q9CPW4;Q3UA72;E9Q2K4	Q9CPW4	Actin-related protein 2/3 complex subunit 5	Arpc5		15	15	15	84.8	84.8	84.8	16.288	0	323.31	157620000000	702	26.6955	30.0431	29.5808	28.1187	27.2384	28.9683	27.9732	28.3929	27.1397	30.5597	28.1474	28.304	NaN	29.5345	27.6442	27.707	27.1025	30.1381	28.8187	28.3629	26.6373	30.0184	28.6069	27.9367	27.0477	30.0518	29.101	27.6058	26.125	29.7214	27.8641	28.1062	26.8943	29.085
Q9D898;A3KGQ6	Q9D898;A3KGQ6	Actin-related protein 2/3 complex subunit 5-like protein;Actin-related protein 2/3 complex subunit 5	Arpc5l		12	12	12	74.5	74.5	74.5	16.98	0	323.31	71044000000	438	NaN	29.271	29.2597	25.8242	27.3042	27.4831	27.0458	28.754	26.2939	28.8027	27.3521	27.2791	28.4554	28.7163	27.4875	28.0484	NaN	28.4472	27.9918	27.9743	26.8062	29.1374	28.7049	25.9569	26.6771	28.7751	28.0924	26.4034	26.0136	28.6462	27.8195	27.722	NaN	28.6362
Q9D0A3	Q9D0A3	Arpin	Arpin		15	15	15	66.4	66.4	66.4	25.193	0	221.18	65078000000	402	25.1476	29.0894	26.5556	25.2413	25.8659	28.0811	26.1755	26.4949	NaN	29.0337	25.9281	NaN	NaN	29.9261	25.9773	26.7772	NaN	29.3029	25.8435	25.5399	24.5303	28.496	NaN	NaN	NaN	29.8385	26.7713	25.284	NaN	29.2937	NaN	25.3462	NaN	29.2848
P56212;E9Q827;E9Q4B9	P56212;E9Q827	cAMP-regulated phosphoprotein 19	Arpp19		5	4	4	36.6	26.8	26.8	12.293	0	43.572	4728300000	47	NaN	26.1831	NaN	NaN	NaN	NaN	NaN	NaN	NaN	25.9724	NaN	NaN	NaN	NaN	NaN	NaN	NaN	NaN	NaN	NaN	NaN	26.1131	NaN	NaN	NaN	25.0084	NaN	NaN	NaN	25.9249	NaN	NaN	NaN	26.0224
Q8BWG8-2;Q8BWG8;J3QNU6;E0CYB1;F7DF62;E0CY53;P20443;J3QNF6	Q8BWG8-2;Q8BWG8;J3QNU6	Beta-arrestin-1	Arrb1		18	18	16	56.1	56.1	54.1	46.215	0	323.31	24186000000	221	26.7704	26.5913	26.5262	26.0378	27.1747	26.9066	26.9085	26.7887	27.0286	27.3702	26.1561	26.1325	27.0428	28.1212	26.9487	26.8802	26.5271	26.9009	26.9204	26.0776	26.6147	26.4382	26.1908	26.6562	27.047	26.893	26.0343	NaN	25.542	27.2609	27.0548	NaN	NaN	27.413
Q91YI4;Q91YI4-2;Q5F2D9;J3QNV6	Q91YI4;Q91YI4-2;Q5F2D9	Beta-arrestin-2	Arrb2		9	7	7	24.4	22.4	22.4	46.313	0	47.188	4290100000	35	NaN	NaN	NaN	NaN	NaN	NaN	NaN	NaN	NaN	NaN	25.7209	NaN	NaN	NaN	NaN	26.068	NaN	NaN	NaN	NaN	25.6277	NaN	NaN	NaN	NaN	NaN	25.662	25.9466	NaN	NaN	NaN	NaN	NaN	NaN
P50428;F6QGM0	P50428	Arylsulfatase A	Arsa		6	6	6	16.2	16.2	16.2	53.748	0	24.998	2161700000	20	NaN	NaN	NaN	NaN	NaN	NaN	NaN	NaN	NaN	NaN	NaN	NaN	NaN	NaN	NaN	NaN	NaN	NaN	NaN	NaN	NaN	NaN	NaN	NaN	NaN	NaN	NaN	NaN	NaN	NaN	NaN	NaN	NaN	NaN
P50429;P50429-2	P50429;P50429-2	Arylsulfatase B	Arsb		6	6	6	11.4	11.4	11.4	59.646	0	22.829	5747600000	73	NaN	25.6998	25.3849	NaN	NaN	NaN	NaN	NaN	NaN	25.7498	NaN	NaN	NaN	25.1392	NaN	NaN	NaN	25.7882	NaN	NaN	NaN	25.8771	25.3049	NaN	NaN	25.9088	NaN	NaN	NaN	26.0662	NaN	NaN	NaN	26.4366
Q8R2G4-8;E9QNU1;E9Q7Q8;Q8R2G4;F6RER8;Q8R2G4-7;E9Q1U7;E9Q9Q8;E9Q8Z0;E9Q7Z7;F6W3A0;E9Q984;F6Z2C7;E9Q630	Q8R2G4-8;E9QNU1;E9Q7Q8;Q8R2G4;F6RER8;Q8R2G4-7;E9Q1U7	Ecto-ADP-ribosyltransferase 3	Art3		15	15	15	52.6	52.6	52.6	40.888	0	214.61	34361000000	391	26.5662	27.6438	27.5846	26.5224	25.0834	28.1105	27.2526	25.5314	25.3524	28.0463	27.672	26.5034	26.4313	27.9852	27.76	26.9223	26.179	27.7779	27.9795	26.3719	25.2401	27.9287	27.8279	25.9171	26.0436	27.9505	27.8856	26.5161	25.8455	28.3392	27.5134	26.3948	25.8201	27.4333
Q9CRA0	Q9CRA0	Ecto-ADP-ribosyltransferase 4	Art4		8	8	8	28.7	28.7	28.7	33.08	0	93.604	23239000000	182	NaN	26.739	26.1547	NaN	NaN	27.2315	27.7784	26.682	NaN	27.0425	26.9292	26.2066	28.1865	27.904	27.181	NaN	NaN	26.6164	26.8689	25.8839	NaN	27.7167	27.6837	25.4047	NaN	27.0787	26.8559	26.9764	NaN	27.904	27.1056	NaN	NaN	27.3553
Q9WV54;D3Z015;D3Z505	Q9WV54	Acid ceramidase;Acid ceramidase subunit alpha;Acid ceramidase subunit beta	Asah1		17	17	17	38.1	38.1	38.1	44.669	0	191.61	36264000000	322	25.2773	26.127	26.8472	NaN	NaN	27.781	27.1635	NaN	25.9177	28.6516	NaN	24.8649	NaN	28.4272	25.9484	NaN	26.6554	28.7942	26.6626	27.3294	24.1845	28.2283	27.7789	NaN	26.6761	29.2041	26.7456	26.3791	27.4375	27.9158	27.1078	24.8571	NaN	26.4398
Q9QWY8;H3BKD4;H3BKE6;E9QMI7;H3BJY2;E9QN63;Q9QWY8-2;Q9QWY8-4;Q9QWY8-3;E9QMJ1;H3BL41;H3BK40;H3BJM7	Q9QWY8;H3BKD4;H3BKE6;E9QMI7;H3BJY2;E9QN63;Q9QWY8-2;Q9QWY8-4;Q9QWY8-3;E9QMJ1;H3BL41	Arf-GAP with SH3 domain, ANK repeat and PH domain-containing protein 1	Asap1		25	20	20	25.4	22.1	22.1	127.42	0	134.45	13457000000	146	25.6567	25.0965	24.2795	26.356	27.2955	25.4093	25.2823	26.2235	25.5527	25.4439	25.9956	26.9434	NaN	NaN	NaN	26.6666	26.9013	25.1203	NaN	26.7322	24.9212	24.2984	25.974	25.7729	26.1514	NaN	NaN	27.027	26.2978	26.0113	NaN	NaN	26.8371	24.5147
Q7SIG6;D3YX85;E9PX52;Q7SIG6-2	Q7SIG6;D3YX85;E9PX52;Q7SIG6-2	Arf-GAP with SH3 domain, ANK repeat and PH domain-containing protein 2	Asap2		31	31	26	42.6	42.6	39.7	106.8	0	323.31	98002000000	1015	28.3487	28.3595	28.0403	28.7634	29.3985	29.3619	28.1974	28.4334	28.7963	28.5663	29.1059	29.7887	29.0195	28.1873	28.0269	29.3068	28.8539	28.3235	28.1227	28.6891	27.6485	27.9645	26.9257	28.3888	28.6131	28.2028	28.316	29.2031	28.4415	28.3034	27.5669	28.35	29.0442	28.4645
E9PZJ8;E9PZJ8-2	E9PZJ8	Activating signal cointegrator 1 complex subunit 3	Ascc3		14	14	14	8	8	8	250.55	0	14.121	18585000000	42	NaN	NaN	NaN	26.439	26.9294	NaN	NaN	NaN	NaN	NaN	26.3569	NaN	NaN	NaN	NaN	NaN	27.1313	NaN	NaN	NaN	NaN	NaN	NaN	NaN	NaN	NaN	NaN	NaN	NaN	NaN	NaN	NaN	NaN	NaN
Q91X20;E9PU93;D3YYA0;D6RI55;D6RET1	Q91X20;E9PU93;D3YYA0	Set1/Ash2 histone methyltransferase complex subunit ASH2	Ash2l		12	12	12	22.3	22.3	22.3	68.249	0	176.46	7491800000	88	NaN	26.1582	24.9063	26.4221	24.1188	NaN	26.5355	26.079	NaN	NaN	NaN	26.9366	NaN	NaN	NaN	26.8676	NaN	NaN	25.441	NaN	NaN	NaN	25.9007	25.8771	NaN	NaN	25.4184	26.6976	NaN	NaN	NaN	26.5863	NaN	26.567
Q91YI0;E0CXM2;E0CY49;F7D439;E0CYV3	Q91YI0;E0CXM2;E0CY49	Argininosuccinate lyase	Asl		32	32	32	59.9	59.9	59.9	51.739	0	323.31	79283000000	430	NaN	29.6969	26.3618	25.1045	NaN	28.8384	NaN	NaN	NaN	30.5413	24.7158	NaN	NaN	29.6664	NaN	26.8083	NaN	29.5282	26.1399	25.8982	NaN	30.0695	25.8141	NaN	28.5986	29.2322	26.4644	NaN	29.0648	29.2215	26.395	25.6343	25.3428	29.3297
O54984	O54984	ATPase Asna1	Asna1		12	12	12	40.2	40.2	40.2	38.822	0	214.89	48279000000	460	NaN	28.189	27.9597	27.2941	26.7247	28.1553	27.1495	27.3163	26.8061	27.6103	26.8257	27.7801	27.7761	28.2102	27.3155	27.4731	27.4486	28.2542	27.3788	27.3902	25.3427	28.1002	27.4235	27.0643	27.6946	27.6673	27.6911	27.2009	27.5619	28.0329	27.5435	26.1942	27.194	28.336
Q61024;D3Z0C2	Q61024	Asparagine synthetase [glutamine-hydrolyzing]	Asns		14	14	14	29.9	29.9	29.9	64.282	0	40.332	7810700000	25	NaN	NaN	NaN	NaN	NaN	NaN	NaN	NaN	NaN	NaN	NaN	NaN	NaN	NaN	NaN	NaN	NaN	NaN	NaN	NaN	NaN	NaN	NaN	NaN	NaN	NaN	NaN	NaN	NaN	25.5088	NaN	NaN	NaN	NaN
Q8R3P0;V9GXG0;B0QZP3;D6RJ20	Q8R3P0;V9GXG0;B0QZP3	Aspartoacylase	Aspa		12	12	12	57.4	57.4	57.4	35.344	0	106.24	8554700000	77	NaN	26.441	NaN	NaN	NaN	25.9288	NaN	NaN	NaN	26.5497	NaN	NaN	NaN	26.7239	NaN	NaN	NaN	26.3882	NaN	NaN	NaN	NaN	NaN	NaN	NaN	26.0165	NaN	NaN	NaN	26.5502	NaN	NaN	NaN	26.7816
Q8BSY0;Q8CBM2;A2AL85;A2AL77;A2AL75;Q3TU40;A2AL81	Q8BSY0;Q8CBM2;A2AL85	Aspartyl/asparaginyl beta-hydroxylase	Asph		55	55	55	54.7	54.7	54.7	83.041	0	323.31	644720000000	3581	30.3602	30.277	32.3586	30.9521	29.7181	29.9933	32.8064	30.7681	30.5688	30.5934	32.7178	31.1018	31.0009	30.4833	33.0252	31.8631	31.2583	30.3037	32.9031	31.3755	30.5513	30.4628	32.5495	30.4566	30.5404	30.6066	33.3878	31.3418	30.5951	30.2497	32.4851	31.5994	30.9459	30.6146
Q99MQ4	Q99MQ4	Asporin	Aspn		35	35	35	70.5	70.5	70.5	42.572	0	323.31	3600300000000	4804	33.9616	32.0622	33.426	35.1382	33.8794	32.1546	33.6415	34.5504	34.6008	32.407	34.2184	34.7641	34.6674	31.4078	32.7955	34.1662	34.264	31.5287	32.3921	33.8984	34.252	32.3542	33.6507	35.2061	34.8216	32.2019	33.8684	34.8947	34.4292	31.5498	33.7019	34.3957	34.1969	32.4486
Q8VBT9;F7B7K7;F6S7C9;A2ABZ8;Q8VBT9-3;Q8VBT9-2	Q8VBT9;F7B7K7;F6S7C9;A2ABZ8;Q8VBT9-3;Q8VBT9-2	Tether containing UBX domain for GLUT4	Aspscr1		4	4	4	6.4	6.4	6.4	59.795	0.0022229	3.2029	3405600000	32	NaN	NaN	NaN	NaN	NaN	NaN	NaN	NaN	NaN	NaN	NaN	NaN	NaN	26.7596	NaN	NaN	NaN	25.4049	NaN	NaN	NaN	NaN	NaN	NaN	NaN	NaN	NaN	NaN	NaN	NaN	NaN	NaN	NaN	NaN
Q8C0M9	Q8C0M9	Isoaspartyl peptidase/L-asparaginase;Isoaspartyl peptidase/L-asparaginase alpha chain;Isoaspartyl peptidase/L-asparaginase beta chain	Asrgl1		14	14	14	51.2	51.2	51.2	33.95	0	323.31	52346000000	386	NaN	27.8643	26.6197	NaN	NaN	28.1387	NaN	NaN	NaN	28.8619	25.2582	NaN	25.6636	28.3771	27.0291	NaN	NaN	28.9029	24.4159	NaN	25.3153	27.8335	25.7272	24.3147	NaN	28.5363	25.0806	24.7049	NaN	28.2936	26.4241	NaN	NaN	27.9079
P16460;J3QNG0	P16460;J3QNG0	Argininosuccinate synthase	Ass1;Gm5424		28	28	28	56.8	56.8	56.8	46.584	0	270.25	52234000000	452	28.2939	28.7866	28.0719	27.9885	26.3964	27.6538	26.5584	27.6386	25.5128	28.033	27.8514	28.2065	NaN	28.0941	NaN	26.6192	26.1993	27.4514	27.4186	27.399	28.2429	28.1268	27.3118	27.6928	28.1744	28.4162	27.4865	28.2684	26.6251	27.5717	27.3235	26.7116	27.8734	28.3856
Q9D5T0	Q9D5T0	ATPase family AAA domain-containing protein 1	Atad1		20	20	20	53.7	53.7	53.7	40.744	0	171.96	29328000000	332	26.1617	26.739	27.7417	26.8219	26.1944	26.6461	28.1933	NaN	NaN	27.2961	27.4384	26.8029	NaN	26.9189	27.8528	28.8007	27.8228	27.1786	28.7251	27.2123	26.8033	26.9327	27.6694	26.0624	NaN	26.8526	29.1315	27.202	26.8203	27.5407	28.0329	NaN	26.4555	27.2616
G3X963;Q8CDM1;Q8CDM1-2	G3X963;Q8CDM1	ATPase family AAA domain-containing protein 2	Atad2		9	9	9	8.2	8.2	8.2	155.28	0	19.759	8198000000	36	NaN	NaN	NaN	NaN	NaN	NaN	NaN	NaN	NaN	NaN	25.4687	26.0073	NaN	NaN	NaN	NaN	NaN	NaN	NaN	25.8042	NaN	NaN	NaN	NaN	NaN	NaN	NaN	25.5059	NaN	NaN	25.2459	NaN	NaN	NaN
E9Q166	E9Q166		Atad2b		10	10	10	8.1	8.1	8.1	164.72	0	20.121	7655100000	72	NaN	NaN	NaN	NaN	NaN	NaN	NaN	NaN	NaN	NaN	NaN	NaN	27.2044	NaN	NaN	NaN	NaN	NaN	NaN	NaN	NaN	NaN	NaN	NaN	NaN	NaN	NaN	NaN	NaN	NaN	NaN	26.1158	NaN	NaN
Q925I1;Q925I1-2;H3BKI6;H3BK90;V9GWS5;V9GWS6	Q925I1;Q925I1-2	ATPase family AAA domain-containing protein 3	Atad3		38	38	38	62.4	62.4	62.4	66.741	0	323.31	94447000000	927	25.5467	28.6362	30.4302	29.1181	23.857	26.2924	30.0252	28.8127	26.8919	26.7938	29.529	29.2144	27.763	25.1364	29.3508	28.9907	26.827	27.823	28.417	28.3119	27.0336	28.4822	30.2492	28.8459	27.1684	25.362	30.1873	29.2069	28.0209	25.8939	29.0966	30.2476	23.6351	28.4536
Q8K341;Q8K341-2;Q8K341-5;Q8K341-4;Q8K341-3;B8JJ72;F6RPX5;F7BUT2	Q8K341;Q8K341-2;Q8K341-5;Q8K341-4;Q8K341-3;B8JJ72	Alpha-tubulin N-acetyltransferase 1	Atat1		4	4	4	12.8	12.8	12.8	47.163	0	16.603	9367200000	36	NaN	NaN	NaN	NaN	24.9206	NaN	NaN	NaN	26.4527	NaN	24.6419	NaN	NaN	NaN	NaN	NaN	NaN	NaN	25.0245	NaN	NaN	NaN	NaN	NaN	24.7065	NaN	NaN	24.9363	NaN	NaN	NaN	NaN	24.9518	NaN
J3QNU1;Q9Z2A5-2;Q9Z2A5;Q4FCQ7	J3QNU1;Q9Z2A5-2;Q9Z2A5;Q4FCQ7	Arginyl-tRNA--protein transferase 1	Ate1		15	15	15	38.5	38.5	38.5	58.221	0	211.69	26091000000	145	27.3974	27.8141	27.6019	NaN	NaN	NaN	26.5175	NaN	26.4302	26.9502	NaN	25.3146	NaN	26.0225	NaN	NaN	NaN	25.957	NaN	NaN	NaN	27.2	NaN	NaN	26.7575	27.416	26.5828	26.2405	NaN	27.4485	26.5706	NaN	NaN	26.981
Q8C0J2;Q8C0J2-3;Q8C0J2-2;Q8C0J2-5;Q8C0J2-4;D3YZW7	Q8C0J2;Q8C0J2-3;Q8C0J2-2;Q8C0J2-5;Q8C0J2-4	Autophagy-related protein 16-1	Atg16l1		12	12	12	19.6	19.6	19.6	68.171	0	27.451	6768800000	76	NaN	NaN	NaN	24.8688	NaN	NaN	NaN	NaN	NaN	25.7105	24.9733	25.0191	NaN	26.4023	25.2979	NaN	NaN	25.6374	25.6887	NaN	NaN	25.5911	NaN	NaN	NaN	NaN	NaN	NaN	NaN	25.7726	NaN	NaN	NaN	26.0581
Q9CPX6	Q9CPX6	Ubiquitin-like-conjugating enzyme ATG3	Atg3		14	14	14	56.1	56.1	56.1	35.796	0	214.73	36802000000	371	NaN	27.3964	26.9644	25.9404	26.5776	NaN	26.2573	24.1513	25.368	27.3112	27.1754	28.29	27.4309	27.8866	26.5681	28.0873	NaN	28.345	27.2096	27.0691	NaN	27.9344	26.2614	NaN	26.0799	28.2589	27.1853	27.4055	26.0363	26.8583	24.9858	27.0757	25.0414	27.0068
Q8BGE6;A0A087WNY2;A0A087WRT0;D3YZP6;A0A087WNR6	Q8BGE6;A0A087WNY2	Cysteine protease ATG4B	Atg4b		7	7	7	29.3	29.3	29.3	44.375	0	117.32	2179000000	24	NaN	NaN	NaN	NaN	NaN	NaN	NaN	NaN	NaN	NaN	NaN	NaN	NaN	25.1893	NaN	NaN	NaN	NaN	NaN	NaN	NaN	NaN	NaN	NaN	NaN	NaN	NaN	NaN	NaN	NaN	NaN	NaN	NaN	NaN
Q9D906;A0A0A0MQN4;S4R2T5;S4R2D5;S4R2P7;S4R1T0;S4R1N8;S4R1U3;S4R1W9;S4R1K1	Q9D906;A0A0A0MQN4;S4R2T5;S4R2D5;S4R2P7	Ubiquitin-like modifier-activating enzyme ATG7	Atg7		21	21	21	31.2	31.2	31.2	77.519	0	118.89	20666000000	188	25.706	26.3051	25.7248	26.2507	25.9999	27.0073	25.5514	26.011	26.4279	26.6926	25.7885	26.2609	27.0201	27.2069	25.2595	26.8566	NaN	27.3604	NaN	25.7174	25.742	25.782	25.1088	26.0236	26.1708	27.1536	25.1838	26.6245	26.3821	26.9118	NaN	27.8054	26.752	27.3043
Q8BP56;F6QM56;Q8BP56-3;Q8BP56-2;E9Q4H7;E9QA85	Q8BP56;F6QM56;Q8BP56-3;Q8BP56-2	Acid trehalase-like protein 1	Athl1		11	11	11	24.6	24.6	24.6	76.487	0	61.266	6701500000	52	NaN	NaN	NaN	NaN	NaN	26.0648	NaN	NaN	NaN	NaN	NaN	NaN	NaN	26.799	NaN	NaN	NaN	26.0461	NaN	NaN	NaN	25.5233	NaN	NaN	NaN	25.9486	NaN	NaN	NaN	NaN	NaN	NaN	NaN	25.351
Q9CWJ9	Q9CWJ9	Bifunctional purine biosynthesis protein PURH;Phosphoribosylaminoimidazolecarboxamide formyltransferase;IMP cyclohydrolase	Atic		49	49	49	80.6	80.6	80.6	64.217	0	323.31	282600000000	1435	25.8952	31.1469	28.703	25.9755	27.1244	31.0067	26.0524	NaN	24.7611	31.7364	28.0614	27.7224	28.2735	31.6481	26.6323	27.5805	27.447	31.6207	29.0387	28.2449	24.7725	30.9836	27.7172	23.4528	26.9403	31.8227	29.4256	27.6179	27.3541	31.5288	26.1656	25.7554	27.7234	30.9755
Q6PA06;E9QND8;Q6PA06-2	Q6PA06;E9QND8;Q6PA06-2	Atlastin-2	Atl2		17	17	16	43.4	43.4	41.5	66.223	0	191.24	46001000000	381	27.1433	27.5226	28.1401	27.5535	NaN	28.0421	28.0063	26.3843	26.6438	27.5029	27.3801	26.8923	23.8734	28.3885	26.9903	26.3546	26.1105	27.9978	26.1227	26.9555	26.6638	28.1922	27.8863	27.1784	25.1653	28.1538	26.7549	27.6858	NaN	27.6285	27.0758	27.1055	NaN	28.331
Q91YH5;E9PYT3;Q91YH5-2	Q91YH5;E9PYT3;Q91YH5-2	Atlastin-3	Atl3		32	32	31	59.7	59.7	59.7	60.574	0	323.31	596420000000	2820	30.6998	31.2386	31.5905	31.1158	30.7378	31.1456	31.6751	30.7902	30.9717	31.4774	31.5764	31.1544	30.6797	32.1576	31.6318	31.1471	31.1932	31.542	31.0862	31.4423	30.8439	31.2197	31.5756	30.6865	30.8948	31.5799	31.5612	31.2642	30.96	31.6735	31.3634	30.9966	30.903	31.2779
O08997	O08997	Copper transport protein ATOX1	Atox1		10	10	10	94.1	94.1	94.1	7.3384	0	323.31	225750000000	528	NaN	30.9802	28.7636	24.2634	NaN	29.9217	27.2443	24.7797	NaN	31.5353	27.6583	NaN	NaN	30.9272	26.6543	26.8872	NaN	31.2716	28.3842	27.381	NaN	30.3554	26.9692	25.155	NaN	31.0887	28.0064	NaN	NaN	30.7101	27.3847	24.4373	NaN	31.0861
P98197;F6Z4J2;E9Q3G7	P98197;F6Z4J2;E9Q3G7	Probable phospholipid-transporting ATPase IH;Phospholipid-transporting ATPase	Atp11a		6	5	5	5	4.2	4.2	135.5	0.00017271	5.685	20082000000	27	NaN	NaN	NaN	NaN	NaN	NaN	NaN	NaN	NaN	NaN	NaN	NaN	NaN	NaN	NaN	NaN	NaN	NaN	NaN	NaN	NaN	27.7098	NaN	NaN	NaN	NaN	NaN	NaN	NaN	NaN	NaN	NaN	NaN	NaN
Q9QZW0;Q9QZW0-2;E9QKK8;F6Q8D3	Q9QZW0;Q9QZW0-2;E9QKK8;F6Q8D3	Phospholipid-transporting ATPase 11C;Phospholipid-transporting ATPase	Atp11c		10	10	9	9.9	9.9	9.1	129.24	0	19.37	1975900000	31	NaN	NaN	NaN	NaN	NaN	NaN	NaN	NaN	NaN	NaN	NaN	NaN	NaN	NaN	NaN	NaN	NaN	NaN	NaN	NaN	NaN	NaN	NaN	NaN	NaN	NaN	NaN	NaN	NaN	NaN	NaN	NaN	NaN	NaN
Q9EPE9	Q9EPE9	Manganese-transporting ATPase 13A1	Atp13a1		29	29	29	26	26	26	132.39	0	151.63	42503000000	277	NaN	26.676	28.4047	28.9133	27.343	27.2008	28.2061	NaN	28.045	27.4937	26.9127	27.3498	27.2364	27.3685	28.2708	NaN	28.2032	27.3313	27.9013	26.8235	27.9762	28.7056	27.9431	28.6283	28.1227	27.1151	27.6466	27.2246	27.0922	27.4365	28.1337	26.5996	27.6885	27.77
Q8VDN2	Q8VDN2	Sodium/potassium-transporting ATPase subunit alpha-1	Atp1a1		68	68	47	51.1	51.1	36.6	112.98	0	323.31	969430000000	4342	31.8717	31.9516	31.654	30.7481	31.6832	32.2233	32.1725	30.509	31.6121	32.474	32.0862	31.0176	32.0574	32.804	32.2557	31.1087	32.1423	32.1744	31.5269	31.8146	31.8613	32.3489	32.3667	30.8418	31.8301	32.6224	32.0925	31.285	32.2084	32.5251	32.0317	30.9938	31.6427	32.1379
Q6PIE5;D3YYN7	Q6PIE5;D3YYN7	Sodium/potassium-transporting ATPase subunit alpha-2	Atp1a2		63	42	38	50.6	33.6	31.1	112.22	0	323.31	137440000000	1057	29.061	29.2106	29.8679	28.5027	28.9602	27.1393	28.7973	28.5013	28.3378	29.4589	29.3411	28.4381	29.4563	29.9317	29.2913	28.4838	29.6831	29.2431	28.9974	28.6608	28.7881	28.9305	28.7821	27.2385	29.0327	29.4244	29.3112	28.3752	29.3471	29.4616	29.2094	29.1064	28.6005	28.3301
Q6PIC6;A0A0G2JGX4;Q8VCE0	Q6PIC6;A0A0G2JGX4;Q8VCE0	Sodium/potassium-transporting ATPase subunit alpha-3	Atp1a3		32	9	9	34.5	12.5	12.5	111.69	0	71.486	14236000000	26	NaN	NaN	26.3327	NaN	NaN	NaN	NaN	NaN	NaN	NaN	NaN	NaN	NaN	NaN	NaN	NaN	NaN	NaN	NaN	NaN	NaN	NaN	NaN	NaN	NaN	NaN	NaN	NaN	NaN	NaN	NaN	NaN	NaN	26.7696
Q9WV27	Q9WV27	Sodium/potassium-transporting ATPase subunit alpha-4	Atp1a4		13	1	1	10.9	1.5	1.5	114.89	0	18.609	8181700000	66	NaN	25.5061	25.1792	NaN	25.3361	25.1044	NaN	NaN	NaN	26.0302	NaN	NaN	NaN	26.037	NaN	NaN	NaN	NaN	NaN	NaN	NaN	25.3883	26.0621	NaN	NaN	NaN	NaN	26.0317	NaN	26.2783	25.4698	NaN	NaN	NaN
P14094;A0A0A6YX05	P14094;A0A0A6YX05	Sodium/potassium-transporting ATPase subunit beta-1	Atp1b1		8	8	8	32.6	32.6	32.6	35.194	0	28.477	23701000000	177	25.256	27.2059	27.8067	26.5862	NaN	NaN	NaN	NaN	24.4608	27.2757	26.5945	NaN	26.4957	27.9865	24.9112	27.0882	26.7889	27.2143	25.2879	25.2892	26.0682	27.6617	28.3185	25.9888	26.3905	25.2283	27.1549	23.7295	NaN	27.2675	24.7177	25.5497	NaN	27.4917
P14231;I7HIF3	P14231;I7HIF3	Sodium/potassium-transporting ATPase subunit beta-2	Atp1b2		2	2	2	6.2	6.2	6.2	33.344	0	33.615	7226000000	70	NaN	25.1944	NaN	NaN	NaN	NaN	NaN	NaN	NaN	NaN	NaN	NaN	NaN	NaN	NaN	NaN	NaN	NaN	NaN	NaN	NaN	NaN	NaN	NaN	NaN	NaN	NaN	NaN	NaN	NaN	NaN	NaN	NaN	NaN
P97370	P97370	Sodium/potassium-transporting ATPase subunit beta-3	Atp1b3		15	15	15	41.4	41.4	41.4	31.775	0	323.31	77633000000	491	28.0252	28.1362	28.4126	27.943	26.8832	NaN	28.6053	26.9612	28.207	28.5833	28.364	28.766	28.2649	29.1831	28.8405	28.4094	28.1533	28.5122	27.8814	28.2391	27.3427	29.0947	29.5426	27.782	28.8775	28.7832	29.0697	27.8072	25.8448	28.7005	28.9349	28.4494	NaN	28.2363
Q8R429	Q8R429	Sarcoplasmic/endoplasmic reticulum calcium ATPase 1	Atp2a1		48	30	26	43.2	32.2	28.3	109.42	0	323.31	56642000000	326	26.5544	26.7439	27.5671	24.4873	NaN	NaN	26.4929	NaN	22.2696	22.8956	22.2944	NaN	27.0964	29.211	27.8588	26.464	25.5793	26.4026	24.9774	NaN	NaN	26.49	25.49	NaN	NaN	26.8795	26.0281	25.1896	29.3388	30.7394	30.073	25.9501	27.8315	28.4858
O55143;J3KMM5	O55143;J3KMM5	Sarcoplasmic/endoplasmic reticulum calcium ATPase 2;Calcium-transporting ATPase	Atp2a2		68	68	2	54	54	1.5	114.86	0	323.31	1310900000000	5446	32.45	32.0048	32.6204	31.8659	32.3544	31.8269	32.3282	31.1948	32.5228	32.6264	32.6439	31.875	32.0619	32.8924	32.6597	31.7216	32.7742	32.4412	31.6946	32.0456	32.0769	32.2686	32.319	31.6193	32.3716	32.3166	32.6951	32.072	32.8686	32.9749	32.6597	31.4223	32.6721	31.9377
Q64518;B1ATS4;B1ATS5;E9Q559;Q64518-2;Q64518-3	Q64518;B1ATS4;B1ATS5;E9Q559;Q64518-2;Q64518-3	Sarcoplasmic/endoplasmic reticulum calcium ATPase 3;Calcium-transporting ATPase	Atp2a3		36	21	21	30.6	20.6	20.6	113.64	0	216.22	35034000000	338	27.179	26.7724	26.9924	25.7584	26.9558	26.8969	27.1009	26.4244	26.8263	27.0149	26.2334	25.684	27.0772	27.7966	27.2602	NaN	26.4207	27.4831	26.5352	26.7605	26.909	26.7872	27.4512	26.4138	27.2676	27.3466	26.9345	NaN	27.8105	28.27	27.2996	26.717	27.1554	26.3058
G5E829	G5E829	Plasma membrane calcium-transporting ATPase 1	Atp2b1		44	27	22	35.1	24.8	21.1	134.75	0	308.52	41406000000	365	26.758	27.3772	27.3844	26.9333	26.9436	27.042	27.4466	NaN	27.2038	27.7829	27.4257	26.5935	27.1017	27.8616	27.6703	26.0711	27.8967	27.9555	26.6939	26.8281	26.87	27.5057	27.3997	26.7183	27.3717	27.6087	27.8419	27.5624	27.1655	28.0316	27.2898	26.6568	27.3634	27.9487
Q0VF55;Q8C048;A2ALL9;S4R1C4	Q0VF55;Q8C048;A2ALL9;S4R1C4	Calcium-transporting ATPase	Atp2b3;Atp2b2		21	3	3	14.6	1.6	1.6	134.36	0.0019096	3.2431	6277100000	74	NaN	25.4166	26.3392	NaN	NaN	NaN	26.3317	NaN	NaN	NaN	25.5286	NaN	NaN	NaN	NaN	NaN	NaN	25.6886	24.2854	24.5346	NaN	NaN	26.4041	NaN	NaN	NaN	26.4243	24.9164	NaN	NaN	NaN	NaN	NaN	25.4967
Q6Q477;Q32ME1	Q6Q477;Q32ME1	Calcium-transporting ATPase	Atp2b4		68	4	3	48.3	4.9	4.1	133.07	0	54.749	21992000000	184	26.4541	28.1981	27.7063	26.8277	28.7777	NaN	27.307	NaN	27.688	26.9363	24.6985	25.4262	26.21	25.9361	NaN	NaN	26.0803	21.2052	NaN	22.4602	NaN	29.0954	26.4643	27.6959	27.6274	26.7802	24.6267	25.4862	24.0369	24.6146	23.3716	NaN	NaN	28.225
E9Q828;F7AAP4	E9Q828;F7AAP4	Calcium-transporting ATPase	Atp2b4		70	70	6	48.4	48.4	3.8	129.26	0	323.31	483170000000	3214	30.9161	31.1084	31.4934	30.7861	30.9429	30.6074	31.4813	29.3158	31.4661	31.3126	31.413	30.5791	30.872	31.4578	31.614	30.0592	31.6744	31.0952	30.865	30.7979	31.0227	31.1036	31.2494	30.4591	31.0828	31.1452	31.3099	30.978	31.0429	31.2568	30.9887	30.2364	30.7874	30.8466
Q03265;D3Z6F5;D6RJ16	Q03265;D3Z6F5	ATP synthase subunit alpha, mitochondrial;ATP synthase subunit alpha	Atp5a1		72	72	72	71.6	71.6	71.6	59.752	0	323.31	3731700000000	7979	33.4988	33.9369	34.3578	32.9433	33.3714	33.7189	34.3342	32.5239	32.8894	34.4747	33.9475	32.825	33.207	34.7885	34.4576	33.0372	33.6488	34.3551	34.1668	33.4079	33.204	34.0284	34.4249	32.4164	33.2579	34.5746	34.3789	32.9382	33.6536	34.6875	34.3746	33.2025	33.1451	33.8966
P56480	P56480	ATP synthase subunit beta, mitochondrial	Atp5b		49	49	49	85.6	85.6	85.6	56.3	0	323.31	4723200000000	8726	32.7205	34.4896	34.2374	32.5796	31.5618	34.7107	34.2486	31.5522	32.4475	34.9109	34.3917	32.4302	32.3799	34.8499	34.4771	32.8693	32.9518	35.2759	33.8644	33.7961	31.9173	34.6328	34.7013	32.0461	32.3958	34.9771	35.0777	32.6352	32.7593	34.9678	34.6583	32.7699	32.7179	34.4084
Q8C2Q8;Q91VR2;A2AKV3;A2AKV2;A2AKV1;A2AKV0	Q8C2Q8;Q91VR2;A2AKV3;A2AKV2;A2AKV1	ATP synthase subunit gamma;ATP synthase subunit gamma, mitochondrial	Atp5c1		24	24	2	70.8	70.8	7.7	30.255	0	323.31	513340000000	1905	30.5386	31.157	31.109	30.1135	30.8049	30.561	31.4821	30.0226	30.6334	30.8823	30.9912	29.955	31.1659	32.1275	32.2204	30.2641	31.3956	31.3783	31.367	30.8688	30.4752	31.173	31.0596	29.9792	30.6345	31.3192	31.8808	29.744	31.4423	31.7189	32.0742	30.6638	30.992	31.2164
Q9D3D9	Q9D3D9	ATP synthase subunit delta, mitochondrial	Atp5d		6	6	6	38.1	38.1	38.1	17.6	0	177.31	165710000000	303	27.0359	30.4724	29.8312	28.1051	NaN	28.836	31.0443	26.6554	NaN	30.2377	29.0223	26.793	NaN	30.6595	30.9934	27.6558	NaN	30.5596	29.9168	28.582	NaN	30.4024	30.338	26.8949	NaN	30.4777	30.266	27.0842	NaN	31.6718	30.5832	26.7479	NaN	31.2285
P56382	P56382	ATP synthase subunit epsilon, mitochondrial	Atp5e		5	5	5	69.2	69.2	69.2	5.8378	0	12.36	106100000000	241	26.8753	29.9909	29.9863	28.1215	28.0022	NaN	30.4168	NaN	NaN	29.5816	29.162	NaN	NaN	29.5235	27.6951	NaN	NaN	29.3918	29.0653	28.7137	NaN	29.2422	28.6585	NaN	28.5577	29.6923	29.0315	NaN	NaN	29.7693	29.0917	NaN	27.0445	29.8385
Q9CQQ7;A0A0G2JGX3	Q9CQQ7;A0A0G2JGX3	ATP synthase F(0) complex subunit B1, mitochondrial	Atp5f1		27	27	27	70.3	70.3	70.3	28.948	0	323.31	326480000000	1428	29.3447	30.5303	30.9921	30.1065	28.5225	30.7064	30.9725	29.2282	27.3465	31.0016	29.9666	26.3428	28.4195	31.2366	30.7514	30.2037	28.8371	30.6531	30.0957	29.0628	29.469	31.2081	30.5354	29.6213	28.1329	30.4472	30.5716	30.1356	28.8896	30.4925	31.1513	29.8916	29.0606	30.6415
Q9DCX2;G3X9L6;B1ASE2	Q9DCX2;G3X9L6;B1ASE2	ATP synthase subunit d, mitochondrial	Atp5h;Gm10250		24	24	24	91.9	91.9	91.9	18.749	0	323.31	621090000000	1869	29.6222	31.5662	32.5035	30.9108	29.1183	31.179	31.8665	30.3862	29.1338	32.2204	31.4533	30.0411	29.7196	31.6566	31.5075	31.0778	29.5346	31.7758	31.8529	31.2399	29.0533	32.1063	32.3873	30.0917	29.5534	32.2807	32.1922	30.2101	29.2791	31.7747	31.5143	31.1	30.0316	31.6179
Q06185;Q8BTB6	Q06185	ATP synthase subunit e, mitochondrial	Atp5i		9	9	9	84.5	84.5	84.5	8.2355	0	115.31	255930000000	1160	27.8284	30.5303	31.2141	28.3318	26.3927	29.9292	30.5654	28.2125	26.2459	30.3623	30.4714	28.2915	27.8655	29.7005	30.5365	28.644	26.422	30.2268	30.7332	28.9171	26.7503	30.3991	30.7984	26.7664	26.2639	30.577	30.9149	28.6546	26.8888	30.8189	30.9194	29.0353	27.0542	29.965
P97450;E9QAD6	P97450	ATP synthase-coupling factor 6, mitochondrial	Atp5j		9	9	9	64.8	64.8	64.8	12.496	0	323.31	94509000000	444	NaN	28.8864	30.0024	26.2051	NaN	NaN	28.8301	NaN	NaN	29.3964	28.6232	NaN	NaN	29.7184	29.1256	24.8129	NaN	29.658	28.1678	27.8813	NaN	29.3602	29.9164	NaN	NaN	29.3127	29.7096	NaN	NaN	29.8404	30.0411	27.2992	NaN	28.1222
P56135;F8WHP8	P56135;F8WHP8	ATP synthase subunit f, mitochondrial	Atp5j2		5	5	5	45.5	45.5	45.5	10.344	0	24.945	121990000000	526	27.0221	28.8384	29.928	26.5841	27.2533	29.3512	30.2574	27.623	28.0148	29.4942	29.2259	27.9617	28.9843	29.0107	30.0169	28.1234	28.366	29.8001	29.8458	27.6302	NaN	29.5128	30.3311	26.0988	27.7814	29.7009	30.6884	27.1141	28.4186	29.0074	30.7758	27.8122	27.6541	28.4527
Q9CPQ8;J3QNM7	Q9CPQ8	ATP synthase subunit g, mitochondrial	Atp5l		10	10	10	73.8	73.8	73.8	11.424	0	68.279	225310000000	895	27.5543	29.7698	29.2308	28.0377	28.4331	30.3081	30.7407	28.5523	26.8796	30.3384	29.8508	28.484	28.7801	30.4659	30.5262	29.4266	28.714	30.6618	28.0104	28.2705	27.3062	30.8019	30.0124	27.7899	28.236	30.5919	29.8028	29.056	29.53	30.5556	30.3312	29.4046	28.1104	29.8995
Q9DB20;F7D3P8;F6XVM5	Q9DB20	ATP synthase subunit O, mitochondrial	Atp5o		25	25	25	77.9	77.9	77.9	23.363	0	323.31	729780000000	1780	30.7233	30.9346	32.5231	31.0227	30.1953	31.7725	32.8454	31.4987	30.4045	31.7813	32.1673	30.9721	31.1501	31.4076	32.8372	31.7968	30.6167	31.7549	32.5254	31.5541	30.5803	31.5242	32.5942	30.4059	30.7992	31.7091	32.958	30.9834	30.5366	31.6617	32.665	32.5049	30.8773	31.5471
Q9CRA7	Q9CRA7	ATP synthase subunit s, mitochondrial	Atp5s		5	5	5	18.5	18.5	18.5	23.275	0.00033383	4.521	2297700000	31	NaN	NaN	NaN	NaN	NaN	NaN	NaN	NaN	NaN	NaN	NaN	NaN	NaN	NaN	NaN	NaN	NaN	NaN	NaN	NaN	NaN	NaN	NaN	NaN	NaN	26.5619	24.9751	NaN	NaN	NaN	NaN	NaN	NaN	NaN
Q9R1Q9;Q3TKX1;B7FAU7;B7FAU3;F6ZE56;F6X9J0	Q9R1Q9;Q3TKX1;B7FAU7;B7FAU3	V-type proton ATPase subunit S1	Atp6ap1		4	4	4	8	8	8	51.007	0	18.955	2840600000	56	NaN	NaN	24.6757	NaN	NaN	NaN	NaN	NaN	NaN	NaN	NaN	NaN	NaN	25.3035	NaN	NaN	NaN	25.4341	NaN	NaN	NaN	NaN	25.2418	NaN	NaN	NaN	24.8166	NaN	NaN	NaN	NaN	NaN	NaN	NaN
Q9CYN9	Q9CYN9	Renin receptor	Atp6ap2		5	5	5	14.9	14.9	14.9	39.091	0	10.95	2927300000	33	NaN	24.1581	24.8182	NaN	NaN	NaN	NaN	NaN	NaN	24.7268	NaN	NaN	NaN	NaN	NaN	NaN	NaN	NaN	NaN	NaN	25.2874	NaN	25.6891	24.8867	NaN	24.7669	NaN	NaN	NaN	NaN	NaN	NaN	NaN	NaN
Q9Z1G4;K3W4T3;Q9Z1G4-3;Q9Z1G4-2;A2A599	Q9Z1G4;K3W4T3;Q9Z1G4-3;Q9Z1G4-2	V-type proton ATPase 116 kDa subunit a isoform 1;V-type proton ATPase subunit a	Atp6v0a1		21	21	21	22.5	22.5	22.5	96.466	0	285.48	25519000000	299	26.7895	25.7622	27.0337	26.1132	NaN	26.4851	26.6893	26.8295	26.107	26.8494	27.5343	NaN	NaN	26.0632	27.0407	NaN	26.8485	26.0445	27.3089	26.3714	26.2271	26.2917	27.3674	26.6139	27.3415	26.6786	28.4721	27.3675	27.1652	26.9052	26.7393	26.1711	27.3084	26.2528
P51863	P51863	V-type proton ATPase subunit d 1	Atp6v0d1		14	14	14	34.5	34.5	34.5	40.301	0	199.55	32285000000	263	NaN	26.1832	27.4318	25.7578	NaN	25.9035	27.2284	27.3076	NaN	26.7561	27.2611	26.3299	NaN	27.7617	28.6912	27.3366	27.3893	27.6121	27.4198	26.7099	26.0164	26.9327	28.4303	26.4537	26.0378	27.5566	28.3639	27.3399	NaN	26.5969	28.2248	27.2091	NaN	26.4283
Q80SY3	Q80SY3	V-type proton ATPase subunit d 2	Atp6v0d2		10	10	10	39.1	39.1	39.1	40.493	0	167.8	3079700000	41	NaN	NaN	NaN	NaN	NaN	NaN	NaN	NaN	NaN	NaN	NaN	NaN	NaN	NaN	NaN	NaN	NaN	NaN	NaN	NaN	NaN	25.4411	26.2375	NaN	NaN	NaN	NaN	NaN	NaN	26.0932	NaN	NaN	NaN	25.7745
P50516;P50516-2;D3Z1B9;D3YWH3;D3YZ23	P50516;P50516-2	V-type proton ATPase catalytic subunit A	Atp6v1a		32	32	32	54.5	54.5	54.5	68.325	0	323.31	159320000000	1025	28.3244	30.1642	28.8112	28.1351	27.5478	29.9687	28.4019	28.2933	27.7551	30.204	28.3446	29.1139	28.909	30.6642	28.9017	29.0111	28.4219	30.509	29.1297	28.7367	28.1965	30.5622	28.5613	28.7242	27.6034	31.23	29.1555	29.3004	28.2728	31.1752	28.5508	29.1263	28.5904	30.9692
P62814;Q91YH6	P62814	V-type proton ATPase subunit B, brain isoform	Atp6v1b2		24	24	24	43.8	43.8	43.8	56.55	0	323.31	96731000000	777	27.6269	29.3213	28.1479	27.3568	26.3027	29.1859	27.2074	27.2265	26.7456	28.9204	27.7938	27.6856	26.1324	29.4223	28.1952	27.6466	27.1264	29.7722	27.988	25.805	27.9261	29.7606	28.7677	26.0113	27.1182	30.3282	29.0542	27.0084	28.0743	30.1082	28.3815	27.0971	28.4253	30.2923
Q9Z1G3;Q99L60;D3Z5W3;Q99L60-3;Q99L60-2	Q9Z1G3	V-type proton ATPase subunit C 1	Atp6v1c1		26	26	26	61	61	61	43.887	0	253.68	41290000000	366	26.5779	27.9488	27.2648	28.1023	26.3047	26.8003	27.2569	27.582	26.9832	26.6903	26.9044	28.3501	25.345	28.0136	26.4986	26.6358	26.6422	28.1649	26.6413	27.8916	25.9485	28.4765	27.347	27.0006	NaN	28.0544	27.3567	27.7983	27.6768	28.1267	NaN	27.921	27.5496	28.3955
P57746	P57746	V-type proton ATPase subunit D	Atp6v1d		11	11	11	52.6	52.6	52.6	28.369	0	153.88	14003000000	147	NaN	26.2377	26.5189	26.5901	NaN	25.6359	NaN	NaN	NaN	26.6986	26.5986	26.0183	NaN	26.975	27.3831	27.3665	NaN	27.3018	27.4873	26.0353	NaN	26.9662	26.4568	NaN	NaN	26.8764	26.8747	NaN	NaN	27.1238	26.8904	26.7041	NaN	27.0144
P50518;Q9D593	P50518	V-type proton ATPase subunit E 1	Atp6v1e1		18	18	18	53.1	53.1	53.1	26.157	0	317.46	27963000000	272	NaN	26.1575	26.4682	NaN	NaN	25.2384	NaN	26.1195	NaN	27.8429	25.9669	26.3161	NaN	28.1424	26.6317	27.1233	NaN	27.8756	27.3274	25.7105	NaN	26.995	27.092	24.5151	NaN	28.4388	27.6636	26.3956	NaN	28.0447	27.433	27.1779	NaN	27.573
Q9D1K2;F7B2B4	Q9D1K2;F7B2B4	V-type proton ATPase subunit F	Atp6v1f		6	6	6	60.5	60.5	60.5	13.37	0	80.617	14292000000	155	NaN	27.2331	26.2386	NaN	NaN	26.5707	26.7325	NaN	NaN	25.8237	24.0353	NaN	NaN	26.0347	26.5605	NaN	NaN	26.7037	23.612	21.6324	NaN	27.4845	27.3537	NaN	NaN	27.244	27.0803	22.7794	NaN	26.3559	26.4644	24.7468	NaN	28.6154
Q9CR51	Q9CR51	V-type proton ATPase subunit G 1	Atp6v1g1		10	10	10	49.2	49.2	49.2	13.724	0	323.31	26844000000	238	26.0375	28.1375	27.2482	27.4339	NaN	NaN	26.1121	NaN	NaN	26.9799	26.2597	NaN	NaN	28.812	27.2999	26.3518	NaN	27.6436	NaN	27.0429	NaN	28.0877	28.1692	27.6143	NaN	27.8867	28.287	NaN	NaN	28.4013	27.0895	25.9342	NaN	28.8145
Q8BVE3;A0A0A6YX18;A0A0A6YWP6;A0A0A6YVU0;A0A0A6YW86	Q8BVE3;A0A0A6YX18;A0A0A6YWP6	V-type proton ATPase subunit H	Atp6v1h		16	16	16	41.2	41.2	41.2	55.854	0	284.24	31643000000	380	26.0197	27.4525	26.9698	26.5614	NaN	27.2202	26.2728	27.1739	26.4176	27.7494	27.1485	27.4184	27.475	27.5402	26.5586	26.886	26.7922	27.9256	26.7358	27.0697	26.4611	27.5859	26.5889	26.9751	26.4177	28.0051	27.1731	28.2303	27.245	28.1035	27.0859	27.5548	26.8417	27.8734
Q811I0;H3BJP9;V9GX21;H3BLL2;H3BK16;H3BLD0;H3BKR0	Q811I0;H3BJP9;V9GX21;H3BLL2;H3BK16;H3BLD0	ATP synthase mitochondrial F1 complex assembly factor 1	Atpaf1		4	4	4	14.8	14.8	14.8	36.354	0	28.539	1530700000	23	NaN	NaN	NaN	NaN	NaN	NaN	NaN	NaN	NaN	25.0989	NaN	NaN	NaN	NaN	NaN	25.3183	NaN	NaN	NaN	NaN	NaN	NaN	NaN	NaN	NaN	NaN	NaN	NaN	NaN	NaN	NaN	NaN	NaN	NaN
Q91YY4	Q91YY4	ATP synthase mitochondrial F1 complex assembly factor 2	Atpaf2		7	7	7	31.1	31.1	31.1	33.289	0	40.728	2738600000	27	NaN	25.2874	NaN	NaN	NaN	NaN	NaN	NaN	NaN	25.4128	NaN	NaN	NaN	25.1188	NaN	NaN	NaN	NaN	NaN	NaN	NaN	NaN	NaN	NaN	NaN	NaN	NaN	NaN	NaN	NaN	NaN	NaN	NaN	25.5624
E9PV44;O35143	E9PV44;O35143	ATPase inhibitor, mitochondrial	Atpif1		15	15	15	78.4	78.4	78.4	8.7887	0	93.834	174610000000	634	29.5782	30.1014	30.5996	29.6894	31.5527	NaN	29.7843	32.3469	26.1139	30.3638	29.5564	NaN	NaN	29.4744	30.3323	27.725	NaN	29.3368	28.0029	28.9333	29.3941	29.5816	30.3325	29.9505	22.3241	28.1197	30.5307	25.2001	24.8567	28.5116	28.8848	20.945	23.6688	30.7457
Q61687;F6RDB7;A0A0G2JFA5;Q8C2S3;Q3UY26;A0A0G2JED2;A0A0G2JFG6;A6PWK7;A6PWK8;A0A0G2JF42;A0A0G2JGH3;Q3TA30;A0A0G2JF35;A6PWK9;A0A0G2JFR8	Q61687	Transcriptional regulator ATRX	Atrx		45	45	45	24.4	24.4	24.4	278.58	0	323.31	38068000000	405	NaN	NaN	27.1933	28.0527	NaN	NaN	26.567	29.2403	25.6227	NaN	26.8515	28.5777	NaN	NaN	25.7686	29.0733	26.6331	NaN	25.7609	28.5475	NaN	NaN	26.1072	28.9456	NaN	NaN	26.3402	28.3237	27.034	NaN	26.1009	28.669	NaN	NaN
P54254;J3QPR1	P54254;J3QPR1	Ataxin-1	Atxn1		5	5	5	8.3	8.3	8.3	83.792	0.0013085	3.9082	1388900000	17	NaN	NaN	NaN	NaN	NaN	NaN	NaN	NaN	NaN	NaN	NaN	24.9145	NaN	NaN	NaN	26.3663	NaN	NaN	NaN	NaN	NaN	NaN	NaN	NaN	NaN	NaN	NaN	NaN	NaN	NaN	NaN	24.8214	NaN	NaN
P28658	P28658	Ataxin-10	Atxn10		15	15	15	32.8	32.8	32.8	53.706	0	217.85	24921000000	227	NaN	26.6958	26.4694	26.9887	26.9216	27.2121	NaN	26.2841	26.5929	26.9046	26.2751	27.3698	NaN	26.9938	26.7739	27.8909	NaN	27.0275	27.1551	27.2905	NaN	26.8819	26.9093	NaN	26.3108	26.8604	26.7411	27.0206	NaN	27.3275	26.6395	26.9549	27.9943	26.9548
E9QM77;O70305;O70305-2;O70305-3;F6U2C2;F7B6X4;F6V8M6	E9QM77;O70305;O70305-2;O70305-3;F6U2C2;F7B6X4	Ataxin-2	Atxn2		15	15	14	15.9	15.9	15.2	136.46	0	100.49	12756000000	139	NaN	26.491	26.6767	26.5828	25.6169	NaN	NaN	26.702	NaN	NaN	25.9275	26.5723	NaN	NaN	NaN	26.7691	26.7773	NaN	26.4634	NaN	26.5177	25.7542	26.5346	26.1768	NaN	26.1604	25.0364	25.9161	25.6939	26.5506	NaN	26.144	NaN	25.996
Q7TQH0-2;Q3TGG2;Q7TQH0;Q7TQH0-3;E9Q5Q0;J3QP59	Q7TQH0-2;Q3TGG2;Q7TQH0;Q7TQH0-3;E9Q5Q0	Ataxin-2-like protein	Atxn2l		26	26	26	29.1	29.1	29.1	113.04	0	214.35	39676000000	372	27.222	27.0016	26.9505	27.9046	27.4405	NaN	26.7661	27.8668	27.8623	27.3321	26.9955	27.7897	27.4182	26.503	26.5866	28.4846	28.1164	27.344	26.7094	27.1777	27.0315	27.1281	26.742	27.5086	27.2607	26.9504	26.9888	27.4394	27.2898	27.1412	26.6815	28.1535	27.0902	27.4214
Q9CVD2;E9Q717;Q5M8S1;F6T5L3	Q9CVD2;E9Q717;Q5M8S1;F6T5L3	Ataxin-3	Atxn3		2	2	2	5.1	5.1	5.1	40.533	0.0060046	2.4877	808350000	13	NaN	NaN	NaN	NaN	NaN	NaN	NaN	NaN	NaN	NaN	NaN	NaN	NaN	NaN	NaN	NaN	NaN	24.301	NaN	NaN	NaN	24.0058	NaN	NaN	NaN	NaN	NaN	NaN	NaN	NaN	NaN	NaN	NaN	NaN
Q9JLZ3;F6RT60;F6R307;Q9JLZ3-3;E9Q6L3;E9QMT1;Q9JLZ3-2	Q9JLZ3;F6RT60;F6R307	Methylglutaconyl-CoA hydratase, mitochondrial	Auh		16	16	16	53.2	53.2	53.2	33.395	0	181.65	61476000000	478	27.687	28.6005	27.9319	26.24	26.5889	28.1922	27.1124	26.5562	27.477	29.119	27.4184	26.8199	27.7586	28.5065	27.4619	25.9734	28.2027	28.4736	27.6256	27.7154	26.8968	28.0016	28.0475	26.2385	27.7023	28.8966	27.5915	27.1837	27.4826	28.3857	27.3577	26.7714	27.4737	28.2525
P70295;Q3U3K9	P70295;Q3U3K9	Ancient ubiquitous protein 1	Aup1		5	5	5	14.1	14.1	14.1	46.121	0	59.529	9541100000	82	25.852	NaN	25.9939	NaN	NaN	NaN	NaN	NaN	NaN	NaN	NaN	NaN	NaN	26.3441	26.5515	NaN	NaN	NaN	NaN	NaN	NaN	NaN	26.5345	NaN	NaN	NaN	NaN	NaN	NaN	NaN	26.6221	26.5348	26.4897	NaN
O88398	O88398	Advillin	Avil		9	9	9	15.9	15.9	15.9	92.031	0	31.537	2110500000	17	NaN	NaN	NaN	NaN	NaN	NaN	NaN	NaN	NaN	NaN	NaN	NaN	NaN	NaN	NaN	NaN	NaN	NaN	NaN	NaN	NaN	24.0778	NaN	NaN	NaN	NaN	NaN	NaN	NaN	NaN	NaN	NaN	NaN	NaN
Q00993;Q6PE80;F6YPR4	Q00993;Q6PE80	Tyrosine-protein kinase receptor UFO;Receptor protein-tyrosine kinase	Axl		16	16	14	24.8	24.8	23.1	98.19	0	123.08	118360000000	144	29.3521	28.4921	NaN	28.5831	29.0836	NaN	28.3119	27.8734	29.1314	28.4874	29.1815	30.4248	27.5045	31.0304	28.6811	28.9836	30.2458	29.5064	NaN	29.1202	29.875	28.9957	NaN	29.0085	29.5587	28.9499	28.5007	29.1259	29.1524	NaN	NaN	29.1451	29.6546	27.8381
Q64726	Q64726	Zinc-alpha-2-glycoprotein	Azgp1		9	9	9	34.5	34.5	34.5	35.332	0	69.609	26399000000	166	NaN	28.1722	26.5633	NaN	NaN	NaN	NaN	NaN	NaN	29.0596	NaN	NaN	NaN	27.9184	NaN	NaN	NaN	28.6153	25.8956	NaN	NaN	27.9684	NaN	NaN	NaN	27.6773	25.8905	NaN	NaN	27.39	NaN	NaN	NaN	27.0831
P01887	P01887	Beta-2-microglobulin	B2m		9	9	9	78.2	78.2	78.2	13.779	0	323.31	93410000000	401	26.0962	29.223	28.9433	26.1005	27.5975	28.7655	28.7526	26.6109	26.8138	28.3525	27.9504	23.0927	NaN	30.2716	26.7802	26.6482	NaN	29.0872	28.2883	26.7679	29.081	29.9232	28.8419	NaN	26.4159	28.2774	27.5462	NaN	NaN	29.0946	28.8419	27.6125	NaN	29.6734
O54904	O54904	Beta-1,3-galactosyltransferase 1	B3galt1		5	5	5	18.7	18.7	18.7	37.993	0	15.906	1768100000	46	NaN	NaN	NaN	NaN	NaN	NaN	NaN	NaN	NaN	NaN	NaN	NaN	NaN	NaN	NaN	NaN	NaN	NaN	NaN	NaN	NaN	NaN	NaN	NaN	NaN	NaN	NaN	NaN	NaN	NaN	NaN	NaN	NaN	NaN
Q8BHT6;Q8BHT6-2	Q8BHT6	Beta-1,3-glucosyltransferase	B3galtl		10	10	10	23.9	23.9	23.9	55.357	0	93.808	15108000000	169	NaN	26.6531	25.7939	NaN	NaN	27.3253	25.4993	NaN	NaN	26.3871	25.2303	NaN	NaN	26.1373	NaN	NaN	NaN	26.3281	NaN	NaN	NaN	26.57	NaN	NaN	NaN	27.2737	25.7635	NaN	NaN	26.8826	NaN	NaN	NaN	27.5836
Q61337;F7ABX5;Q3U9H3;D3YZR8;F6S493	Q61337;F7ABX5;Q3U9H3;D3YZR8;F6S493	Bcl2-associated agonist of cell death	Bad		2	2	2	12.7	12.7	12.7	22.08	0.0058733	2.578	1010100000	21	NaN	NaN	NaN	NaN	NaN	NaN	NaN	NaN	NaN	NaN	NaN	NaN	NaN	NaN	NaN	NaN	NaN	NaN	NaN	NaN	NaN	NaN	NaN	NaN	NaN	NaN	NaN	NaN	NaN	NaN	NaN	NaN	NaN	NaN
Q60739;F6TCF9;Q60739-2	Q60739;F6TCF9;Q60739-2	BAG family molecular chaperone regulator 1	Bag1		13	13	13	30.1	30.1	30.1	39.74	0	116.72	28507000000	247	NaN	27.3925	26.9479	25.9371	NaN	27.4815	27.0482	27.0646	NaN	27.4991	26.8417	25.8322	NaN	26.8947	26.4759	26.3845	NaN	27.9769	26.9339	26.4575	NaN	27.0985	26.2571	NaN	NaN	27.5749	27.1596	25.5153	25.463	27.6899	26.0108	25.99	NaN	27.1339
Q91YN9;A0A087WNX9	Q91YN9	BAG family molecular chaperone regulator 2	Bag2		10	10	10	58.1	58.1	58.1	23.473	0	82.542	8564200000	93	NaN	NaN	NaN	26.1873	NaN	NaN	NaN	NaN	NaN	25.7273	26.5156	NaN	NaN	NaN	NaN	NaN	NaN	NaN	NaN	25.7401	NaN	NaN	25.6698	25.9115	NaN	NaN	26.267	NaN	NaN	26.0186	NaN	26.4674	NaN	NaN
Q9JLV1	Q9JLV1	BAG family molecular chaperone regulator 3	Bag3		31	31	31	61	61	61	61.859	0	323.31	262260000000	1742	30.1105	29.3897	29.2169	30.6597	30.4956	27.4666	29.4202	30.5533	30.5045	30.2859	30.1099	30.6067	30.3006	29.8908	29.2368	30.3735	29.7522	29.8992	29.8678	30.4762	30.2158	29.3919	29.299	30.3771	30.0714	29.7486	29.2697	30.1332	29.4863	30.0449	29.2844	30.8369	30.0364	29.3994
Q8CI32;E0CX76;E0CYW3	Q8CI32	BAG family molecular chaperone regulator 5	Bag5		22	22	22	50.1	50.1	50.1	50.942	0	144.8	24586000000	210	NaN	26.8695	26.2811	26.3993	NaN	26.4635	26.808	NaN	26.2089	26.5153	NaN	26.4158	NaN	26.256	NaN	26.7777	26.2927	26.6688	26.2178	26.6978	NaN	26.269	26.2788	26.4941	NaN	26.3123	25.8121	26.5295	26.3865	26.5637	NaN	25.8509	26.2532	27.0319
Q9Z1R2;Q3UF95;G3UYQ2;G3UZT6;Q3TDL4;G3UXT8;G3UYZ0;G3V013;S4R183;S4R224	Q9Z1R2;Q3UF95;G3UYQ2;G3UZT6;Q3TDL4;G3UXT8	Large proline-rich protein BAG6	Bag6		13	13	13	13.6	13.6	13.6	121.04	0	98.396	22260000000	263	25.9889	25.6074	26.4668	27.5589	26.4455	25.9995	NaN	26.6794	26.9417	24.9045	26.864	26.988	28.8725	26.4653	NaN	26.9919	26.834	26.107	25.6792	27.07	26.3681	26.2375	NaN	27.0436	25.932	25.5544	26.6729	27.3491	28.2384	25.9738	NaN	27.0297	26.1086	25.0862
O54962	O54962	Barrier-to-autointegration factor;Barrier-to-autointegration factor, N-terminally processed	Banf1		16	16	16	93.3	93.3	93.3	10.102	0	323.31	698020000000	2026	31.2356	29.3089	31.2384	32.8588	30.9325	25.7268	30.1727	31.6849	31.4055	29.528	31.9159	31.684	31.1718	29.0122	30.3624	30.8611	31.5244	28.9347	31.002	32.5859	31.2418	28.8349	31.0021	32.5835	30.1948	28.8859	30.9701	32.4051	30.7695	29.1585	30.8917	33.0819	31.2411	27.044
Q9DCT6;D3Z687;Q9DCT6-2;F8WH46;F6XN97;Q9DCT6-3;A2CF80;A2CF83;Q9DCT6-4;F6S0D5;H3BJI0	Q9DCT6;D3Z687;Q9DCT6-2;F8WH46;F6XN97	Chromatin complexes subunit BAP18	Bap18;0610010K14Rik		5	5	5	42.7	42.7	42.7	17.996	0	13.241	4894300000	43	NaN	NaN	NaN	NaN	NaN	25.4095	NaN	NaN	NaN	NaN	NaN	NaN	NaN	NaN	NaN	27.1978	NaN	25.6629	NaN	NaN	NaN	NaN	NaN	NaN	NaN	NaN	NaN	NaN	NaN	NaN	NaN	NaN	NaN	25.4035
Q91XV3	Q91XV3	Brain acid soluble protein 1	Basp1		13	13	13	82.3	82.3	82.3	22.086	0	323.31	8895600000	150	NaN	27.5605	26.8381	NaN	NaN	NaN	24.9053	NaN	NaN	24.6965	NaN	NaN	NaN	26.086	26.8231	NaN	NaN	25.8586	25.4802	NaN	NaN	27.0519	27.3911	NaN	NaN	26.0348	26.4145	NaN	NaN	26.6172	26.3105	NaN	NaN	27.0884
Q07813	Q07813	Apoptosis regulator BAX	Bax		6	6	6	37	37	37	21.394	0	129.7	7682800000	66	NaN	NaN	NaN	NaN	NaN	NaN	NaN	NaN	NaN	25.4009	NaN	26.0512	NaN	26.0347	NaN	NaN	26.207	25.6036	NaN	NaN	NaN	25.7378	NaN	NaN	NaN	26.2408	NaN	NaN	NaN	24.5312	NaN	NaN	NaN	NaN
Q9Z277;Q9Z277-2	Q9Z277;Q9Z277-2	Tyrosine-protein kinase BAZ1B	Baz1b		74	74	74	47.8	47.8	47.8	170.65	0	323.31	116870000000	1196	NaN	NaN	29.1716	29.4636	26.8022	NaN	29.2471	30.0738	26.9374	NaN	29.358	29.589	27.3706	NaN	28.2114	30.5408	28.0973	NaN	29.678	30.2792	27.3949	NaN	29.505	29.148	26.464	24.3485	28.9932	30.1178	28.0121	NaN	28.6142	30.6028	25.7478	NaN
Q3TYS2;X1WI15;A0A0A0MQK0;E9PZ42;E9Q3W5	Q3TYS2;X1WI15;A0A0A0MQK0	Uncharacterized protein C17orf62 homolog	BC017643		6	6	6	29.9	29.9	29.9	20.921	0	10.62	5550600000	90	NaN	26.1758	25.5217	NaN	NaN	25.5781	26.2259	NaN	NaN	25.1887	NaN	NaN	NaN	26.5124	25.4998	NaN	NaN	25.8692	NaN	25.2124	NaN	25.8	25.7007	NaN	NaN	25.7051	24.9998	NaN	NaN	26.7948	NaN	NaN	NaN	26.6649
Q3UNZ8;A0A0A6YWV6;A0A0A6YXW5;A0A0A6YWZ0;Q3UNZ8-2	Q3UNZ8;A0A0A6YWV6	Quinone oxidoreductase-like protein 2	BC026585		8	8	8	30.6	30.6	30.6	37.808	0	27.948	5166400000	50	NaN	24.6836	NaN	NaN	NaN	NaN	NaN	NaN	NaN	NaN	NaN	NaN	NaN	NaN	NaN	NaN	NaN	NaN	NaN	NaN	NaN	24.7634	NaN	NaN	NaN	NaN	NaN	NaN	NaN	NaN	NaN	NaN	NaN	25.201
Q9R069;D3YTK7	Q9R069	Basal cell adhesion molecule	Bcam		36	36	36	61.4	61.4	61.4	67.669	0	323.31	361570000000	2006	30.8147	30.8189	30.5843	30.1229	30.6298	30.0389	30.8935	29.6083	30.6272	30.7077	31.0958	29.6658	30.4233	31.6991	31.3076	30.2012	30.5124	30.6932	30.2936	30.0469	31.3036	30.5519	31.1597	29.6	30.5035	30.9396	30.955	29.7313	30.3482	31.4176	31.1806	30.0214	30.3899	30.2633
Q61334	Q61334	B-cell receptor-associated protein 29	Bcap29		11	11	11	31.7	31.7	31.7	27.964	0	65.802	127330000000	223	NaN	29.1884	30.086	27.5235	27.1731	NaN	29.8876	27.4562	NaN	28.6387	29.4634	27.7275	NaN	27.907	29.3485	NaN	NaN	28.4337	29.192	27.282	NaN	29.5594	30.7279	28.4534	NaN	28.3634	30.6033	27.4287	NaN	28.5314	28.423	28.1248	NaN	30.0517
Q61335	Q61335	B-cell receptor-associated protein 31	Bcap31		25	25	25	49	49	49	27.956	0	323.31	487610000000	2013	29.3939	32.0546	32.3649	31.3621	28.0763	NaN	32.7433	31.0054	28.0989	31.8133	31.83	30.5303	21.7927	31.0828	31.8166	31.2367	28.2916	31.1788	31.8091	31.2279	29.0645	31.8897	32.6179	30.4541	27.444	31.7959	32.2112	30.806	NaN	31.4492	31.5953	31.5183	27.537	31.8376
Q61140-2;Q61140	Q61140-2;Q61140	Breast cancer anti-estrogen resistance protein 1	Bcar1		10	10	9	13.3	13.3	12.4	94.391	0	46.648	6830100000	100	NaN	25.8531	25.8096	NaN	NaN	23.9171	NaN	25.8054	NaN	25.897	NaN	NaN	NaN	26.0592	24.9105	NaN	NaN	25.3153	NaN	NaN	NaN	25.1922	NaN	NaN	NaN	25.606	NaN	25.6285	NaN	25.6697	NaN	25.9282	NaN	NaN
Q9D287;D6RGA5;D6RHR7	Q9D287	Pre-mRNA-splicing factor SPF27	Bcas2		11	11	11	59.6	59.6	59.6	26.131	0	88.183	21441000000	195	26.37	24.8383	27.1756	27.4461	25.9036	24.7865	27.8215	27.2576	25.9403	NaN	27.5908	27.3894	NaN	25.7403	26.8849	27.7113	26.2313	24.9267	26.9824	27.5979	NaN	NaN	27.6033	27.3316	26.4975	25.9132	27.6736	26.6512	NaN	NaN	26.5097	27.1681	NaN	NaN
Q8CCN5;Q0VF62;B1AR74;Q8CCN5-2;F7C0F2;B1AR76;F7CPM1;F6VJ09;B1B0B3;Q5SWI1	Q8CCN5;Q0VF62;B1AR74;Q8CCN5-2	Breast carcinoma-amplified sequence 3 homolog	Bcas3		13	13	13	17.3	17.3	17.3	101.02	0	65.317	15978000000	138	26.3155	NaN	NaN	25.9047	27.0755	27.047	27.4285	26.7553	27.2313	25.7426	25.6859	27.0517	27.9568	24.9912	25.9496	26.287	26.026	25.1862	25.0462	NaN	NaN	NaN	NaN	NaN	27.3327	24.8435	NaN	26.6713	26.739	25.5403	NaN	NaN	NaN	26.4093
O35855;O88374;D3Z7C8;D3Z3D7	O35855;O88374;D3Z7C8	Branched-chain-amino-acid aminotransferase, mitochondrial;Branched-chain-amino-acid aminotransferase	Bcat2		19	19	19	49.4	49.4	49.4	44.127	0	323.31	101780000000	485	NaN	28.2117	26.6153	22.5943	26.6818	28.5567	25.9018	NaN	NaN	28.4741	26.1535	NaN	NaN	29.1034	NaN	NaN	NaN	29.4432	25.1347	25.6877	NaN	28.838	26.6186	NaN	NaN	30.192	24.6773	NaN	NaN	28.686	NaN	NaN	NaN	28.2766
Q9CWI3	Q9CWI3	BRCA2 and CDKN1A-interacting protein	Bccip		10	10	10	42.7	42.7	42.7	35.942	0	80.327	4847100000	39	NaN	NaN	NaN	NaN	NaN	25.2341	NaN	NaN	NaN	25.4533	NaN	NaN	NaN	25.4433	NaN	NaN	NaN	25.4634	NaN	NaN	NaN	25.589	NaN	NaN	NaN	25.5192	26.4659	NaN	NaN	25.3502	NaN	NaN	NaN	25.2986
Q03311	Q03311	Cholinesterase	Bche		5	5	5	8	8	8	68.461	0	32.68	2947200000	15	NaN	NaN	NaN	NaN	NaN	NaN	NaN	NaN	NaN	25.1223	NaN	NaN	NaN	NaN	NaN	NaN	NaN	NaN	NaN	NaN	NaN	NaN	NaN	NaN	NaN	25.8608	NaN	NaN	NaN	NaN	NaN	NaN	NaN	NaN
Q3U3J1;P50136	Q3U3J1;P50136	2-oxoisovalerate dehydrogenase subunit alpha, mitochondrial	Bckdha		22	22	22	62.1	62.1	62.1	50.773	0	323.31	56052000000	419	26.5978	28.8839	27.964	25.9504	NaN	27.2242	27.2258	24.4522	NaN	28.6354	26.7903	24.9738	25.3922	28.0724	27.2978	NaN	NaN	28.9904	26.3704	24.5998	25.1169	28.8179	27.4839	25.7989	NaN	28.8081	25.3851	NaN	26.7772	29.0059	27.1445	23.1385	NaN	28.9171
Q6P3A8;Q6P3A8-2	Q6P3A8;Q6P3A8-2	2-oxoisovalerate dehydrogenase subunit beta, mitochondrial	Bckdhb		13	13	13	48.2	48.2	48.2	42.88	0	323.31	37971000000	281	26.5519	27.9303	27.151	NaN	25.5845	27.5936	27.411	NaN	NaN	27.0988	26.536	NaN	NaN	27.8867	25.5389	NaN	25.8464	28.1535	26.0446	NaN	NaN	28.084	26.6926	25.242	NaN	27.9282	26.8023	NaN	NaN	28.2598	26.7428	25.4635	NaN	27.5062
O55028;D3Z7R0	O55028;D3Z7R0	[3-methyl-2-oxobutanoate dehydrogenase [lipoamide]] kinase, mitochondrial	Bckdk		11	11	11	42.5	42.5	42.5	46.587	0	141.79	8479500000	129	26.2502	25.8108	24.951	NaN	25.8651	NaN	26.4385	25.7308	24.3252	NaN	NaN	26.0492	26.9018	NaN	26.5091	24.6038	26.2113	NaN	26.2501	NaN	NaN	NaN	26.1989	NaN	25.8454	NaN	NaN	NaN	25.7613	25.2518	26.4941	NaN	26.7928	NaN
P59017	P59017	Bcl-2-like protein 13	Bcl2l13		11	11	11	28.6	28.6	28.6	46.719	0	205.43	34058000000	293	NaN	27.9213	26.6883	26.4459	26.0396	NaN	27.2638	NaN	NaN	27.3325	NaN	27.737	NaN	27.0922	26.4411	28.1499	26.6847	27.3353	27.1599	26.7153	25.7533	27.5997	27.2034	26.6256	25.8988	27.1916	26.4532	27.9463	26.1808	27.9301	26.7586	27.5764	26.04	27.2995
Q921K9;D3YYL1;Q921K9-2;Q9CXE2;Q9CXE2-2	Q921K9;D3YYL1;Q921K9-2	B-cell CLL/lymphoma 7 protein family member B	Bcl7b		4	4	4	18.8	18.8	18.8	22.238	0.0043519	2.7328	896270000	10	NaN	NaN	NaN	NaN	NaN	NaN	NaN	NaN	NaN	NaN	NaN	NaN	NaN	NaN	NaN	NaN	NaN	NaN	NaN	NaN	NaN	NaN	NaN	NaN	NaN	NaN	NaN	NaN	NaN	NaN	NaN	NaN	NaN	NaN
Q8K019;Q8K019-2;F8WI22;A0A087WRN1;A0A087WQA0;Q8K019-3;A0A087WRF8	Q8K019;Q8K019-2;F8WI22;A0A087WRN1;A0A087WQA0;Q8K019-3	Bcl-2-associated transcription factor 1	Bclaf1		34	33	33	34.1	34.1	34.1	106	0	224.15	96586000000	856	27.5839	24.3788	29.682	29.6729	28.4222	NaN	28.6727	29.9614	28.3401	21.8449	28.0027	30.2355	27.6799	25.3663	27.7723	29.2346	28.5611	24.6301	27.77	29.4578	28.6635	25.1892	29.0517	29.5199	27.6303	NaN	27.9883	29.4727	26.0707	25.6797	27.7554	29.2238	27.1935	25.0939
Q6PAJ1	Q6PAJ1	Breakpoint cluster region protein	Bcr		18	14	14	14.6	12.5	12.5	143.07	0	58.628	6650700000	72	NaN	NaN	NaN	NaN	25.6811	NaN	NaN	NaN	26.4577	NaN	NaN	25.8465	25.8233	NaN	24.8554	25.8153	25.7526	24.8466	NaN	25.5166	NaN	NaN	NaN	NaN	26.1405	NaN	NaN	25.0642	26.5255	NaN	NaN	26.0503	25.7265	NaN
Q9CZP5	Q9CZP5	Mitochondrial chaperone BCS1	Bcs1l		10	10	10	32.1	32.1	32.1	47.406	0	70.637	7397400000	81	NaN	NaN	NaN	NaN	NaN	NaN	NaN	NaN	NaN	26.2342	NaN	24.5195	25.0186	NaN	NaN	NaN	25.801	25.8637	NaN	NaN	NaN	24.5402	25.6341	NaN	NaN	25.6324	NaN	24.5101	25.0197	NaN	NaN	NaN	24.377	24.1223
Q8JZV9;G3UWD3;F6UPJ1	Q8JZV9;G3UWD3;F6UPJ1	3-hydroxybutyrate dehydrogenase type 2	Bdh2		6	6	6	26.5	26.5	26.5	26.753	0	9.0887	2840500000	16	NaN	NaN	NaN	NaN	NaN	NaN	NaN	NaN	NaN	NaN	NaN	NaN	NaN	NaN	NaN	NaN	NaN	NaN	NaN	NaN	NaN	NaN	NaN	NaN	NaN	NaN	NaN	NaN	NaN	NaN	NaN	NaN	NaN	25.6363
O35623	O35623	BET1 homolog	Bet1		3	3	3	28	28	28	13.274	0	19.467	5456300000	79	NaN	NaN	NaN	NaN	NaN	NaN	NaN	NaN	NaN	25.2816	NaN	NaN	NaN	NaN	NaN	NaN	NaN	26.0678	NaN	NaN	NaN	NaN	NaN	NaN	NaN	NaN	NaN	NaN	NaN	NaN	NaN	25.3134	NaN	NaN
O35153	O35153	BET1-like protein	Bet1l		2	2	2	18.9	18.9	18.9	12.428	0	66.389	3458700000	17	NaN	NaN	NaN	NaN	NaN	NaN	NaN	NaN	NaN	NaN	NaN	NaN	NaN	NaN	NaN	NaN	NaN	NaN	NaN	NaN	NaN	NaN	NaN	NaN	NaN	NaN	NaN	NaN	NaN	NaN	NaN	NaN	NaN	NaN
P28653	P28653	Biglycan	Bgn		44	44	43	71.5	71.5	71.5	41.639	0	323.31	7535400000000	9619	35.4734	33.1082	34.1483	35.6922	35.3538	32.7842	34.0966	34.7699	35.3974	34.3003	34.477	35.5452	35.6504	33.4036	34.7148	36.4489	35.7605	33.2194	34.4223	35.8587	35.1351	33.9521	33.9156	35.2621	35.375	33.8937	34.5658	35.7586	35.595	32.8917	34.7435	35.91	35.0971	32.7231
O35490;Q91WS4	O35490	Betaine--homocysteine S-methyltransferase 1	Bhmt		14	14	14	42	42	42	45.02	0	323.31	14000000000	74	NaN	30.4655	27.1027	25.419	NaN	NaN	NaN	NaN	24.9848	28.0343	NaN	NaN	NaN	NaN	27.1765	NaN	NaN	26.2666	NaN	NaN	NaN	26.3928	NaN	NaN	NaN	28.3452	NaN	NaN	NaN	26.0872	26.8895	NaN	NaN	27.0444
B2KG46;Q8BR07;G3UXK5;Q8BR07-3;Q8BR07-4;G3UY88;Q8BR07-2	B2KG46;Q8BR07;G3UXK5;Q8BR07-3;Q8BR07-4	Protein bicaudal D homolog 1	Bicd1		13	8	8	16.9	13.2	13.2	110.99	0	61.47	8665300000	59	NaN	NaN	NaN	NaN	NaN	NaN	NaN	NaN	NaN	NaN	NaN	NaN	26.8236	NaN	NaN	NaN	26.3069	26.1117	NaN	NaN	25.2972	NaN	NaN	NaN	NaN	NaN	NaN	NaN	NaN	NaN	NaN	26.365	NaN	NaN
Q921C5;Q921C5-2;D3Z390;Q921C5-3	Q921C5;Q921C5-2;D3Z390	Protein bicaudal D homolog 2	Bicd2		31	31	26	39.6	39.6	35.2	93.39	0	138.23	47414000000	225	25.6707	27.1615	26.7884	26.4593	26.6266	28.2396	NaN	26.7729	NaN	27.8445	26.4741	26.9715	26.7677	28.557	27.3512	28.6915	NaN	27.8268	27.0507	26.9767	26.9188	27.1156	25.1906	27.2814	NaN	28.148	26.4538	NaN	25.7588	28.0956	27.5113	27.9659	NaN	28.5793
O08539-2;Q6P1B9;O08539;Q7TQF7;A0A0G2JEG8	O08539-2;Q6P1B9;O08539	Myc box-dependent-interacting protein 1	Bin1		22	22	20	53.7	53.7	53.5	48.013	0	323.31	53173000000	539	27.3037	28.6377	27.7129	27.9051	28.1774	26.3877	28.0844	27.1268	27.0221	27.4438	26.7834	26.7809	NaN	27.3043	27.8341	28.2993	25.1057	27.6763	27.656	26.2619	27.7441	27.9272	27.5091	26.4513	26.8423	28.0258	27.9388	26.6294	24.619	27.071	27.4411	27.9458	26.2887	28.8357
D3Z6Q9;S4R1B8;S4R270;S4R2J8;S4R171;S4R1Q1	D3Z6Q9;S4R1B8;S4R270;S4R2J8;S4R171	Bridging integrator 2	Bin2		11	9	9	21.1	19.2	19.2	52.553	0	36.533	8939100000	24	NaN	NaN	NaN	NaN	NaN	NaN	NaN	NaN	NaN	NaN	NaN	NaN	NaN	NaN	NaN	NaN	NaN	NaN	NaN	NaN	NaN	NaN	NaN	NaN	NaN	NaN	NaN	NaN	NaN	NaN	NaN	NaN	NaN	NaN
O88738;S4R1L5;S4R2P8;O88738-3;O88738-2;S4R268	O88738;S4R1L5;S4R2P8;O88738-3;O88738-2	Baculoviral IAP repeat-containing protein 6	Birc6		26	26	26	6.8	6.8	6.8	532.16	0	58.233	8078300000	112	NaN	NaN	NaN	25.5973	25.5592	NaN	NaN	25.094	24.7161	NaN	25.5778	25.9818	26.0445	24.4605	NaN	25.8556	26.1549	25.0023	25.3295	25.612	26.1206	NaN	NaN	26.4273	25.4522	NaN	NaN	26.2356	25.6894	NaN	NaN	24.7973	NaN	NaN
Q8R016;E9PY26;E9QA53;E9Q6V3;E9PZH4	Q8R016;E9PY26	Bleomycin hydrolase	Blmh		30	30	30	64.4	64.4	64.4	52.511	0	323.31	202880000000	856	23.8693	30.0948	25.869	22.8929	NaN	28.6652	NaN	NaN	24.5967	30.4375	24.3683	23.7138	23.7443	30.7284	22.2483	NaN	24.2848	30.2536	25.4826	25.6607	NaN	28.957	NaN	NaN	23.5831	30.8779	27.8976	23.3791	24.8012	30.5891	24.5664	NaN	NaN	29.9362
O55102;D3YVM8;D3Z4L7	O55102;D3YVM8	Biogenesis of lysosome-related organelles complex 1 subunit 1	Bloc1s1		4	4	4	31.2	31.2	31.2	14.281	0.00033478	4.5812	2939900000	17	NaN	NaN	NaN	NaN	NaN	NaN	NaN	NaN	NaN	NaN	NaN	NaN	NaN	25.4468	NaN	NaN	NaN	25.054	NaN	NaN	NaN	NaN	NaN	NaN	NaN	NaN	NaN	NaN	NaN	25.3115	NaN	NaN	NaN	NaN
Q9CY64;A2ASB8;A2ASB7;A2ASB1	Q9CY64	Biliverdin reductase A	Blvra		24	24	24	70.8	70.8	70.8	33.524	0	323.31	104290000000	630	27.3763	29.156	28.2372	28.2568	25.919	29.1329	27.7862	28.2947	27.9295	29.1101	28.3046	29.2948	28.4978	29.9164	28.341	29.0371	27.2272	29.6709	28.8253	28.741	26.8934	29.6058	28.1287	27.149	27.9415	28.753	28.7848	28.7186	27.8852	29.7785	28.2953	28.8607	26.4026	29.2117
Q923D2;E9PZC3;E9PZC4	Q923D2;E9PZC3;E9PZC4	Flavin reductase (NADPH)	Blvrb		20	20	20	94.7	94.7	94.7	22.197	0	323.31	227910000000	760	27.1134	31.0935	28.3295	26.4851	26.2947	30.5842	27.7203	27.0015	27.1916	31.5422	28.3915	27.9745	27.5335	31.3341	25.5706	27.4316	27.1716	31.4432	29.3102	28.3142	26.7664	30.4194	27.7129	26.8629	26.9879	30.9656	27.7215	27.0426	NaN	31.7328	27.5057	26.8961	25.7635	31.1642
P98063;Q9WVM6;E9Q5B9;Q62381;G3X9F5;Q62381-2	P98063	Bone morphogenetic protein 1	Bmp1		30	30	30	32.9	32.9	32.9	111.67	0	239.75	29405000000	362	26.922	25.6576	27.0024	26.7407	26.5329	26.827	27.2537	25.8649	27.1228	26.6887	27.0466	26.2891	27.1521	24.5031	27.5322	25.5677	27.8016	24.5805	26.2649	26.4953	28.0753	NaN	30.2737	27.072	27.0636	26.6151	27.6285	27.5444	27.7403	24.7944	28.3371	26.3265	28.8105	24.6717
Q91Z96;Q91Z96-2	Q91Z96;Q91Z96-2	BMP-2-inducible protein kinase	Bmp2k		8	8	8	9.7	9.7	9.7	126.18	0	18.83	1561200000	19	NaN	NaN	24.8383	NaN	NaN	NaN	NaN	NaN	NaN	NaN	NaN	NaN	NaN	NaN	NaN	NaN	NaN	NaN	24.9166	NaN	NaN	NaN	NaN	NaN	NaN	NaN	NaN	NaN	NaN	NaN	NaN	NaN	NaN	NaN
Q8BHE5;A0A0G2JE75;A0A0G2JEU2	Q8BHE5;A0A0G2JE75;A0A0G2JEU2	Bone morphogenetic protein 3	Bmp3		7	7	7	16.5	16.5	16.5	52.774	0	107.09	9149000000	86	NaN	NaN	NaN	25.7448	NaN	NaN	NaN	25.4234	25.7808	NaN	NaN	NaN	NaN	NaN	NaN	27.3015	26.2449	25.1025	26.5505	27.0825	NaN	25.4158	25.8698	25.8456	NaN	NaN	NaN	NaN	NaN	NaN	NaN	26.8454	NaN	NaN
Q6PGF5	Q6PGF5		Bms1		10	10	10	8.5	8.5	8.5	145.41	0	23.367	2994300000	39	NaN	NaN	NaN	NaN	NaN	NaN	NaN	NaN	NaN	NaN	NaN	25.5644	NaN	NaN	NaN	24.6247	24.2671	NaN	NaN	24.9883	NaN	NaN	NaN	NaN	24.8937	NaN	NaN	24.4569	24.7862	NaN	NaN	25.2195	NaN	NaN
Q6QD59;B8JJI4;F7C279;F6QGF9	Q6QD59;B8JJI4;F7C279	Vesicle transport protein SEC20	Bnip1		7	7	7	39.9	39.9	39.9	26.175	0	34.163	8034600000	70	NaN	26.0629	26.3524	NaN	NaN	24.8501	29.1099	NaN	NaN	NaN	NaN	NaN	NaN	26.3446	25.8389	27.2508	NaN	25.652	NaN	26.5403	NaN	NaN	26.5535	NaN	NaN	NaN	NaN	26.9686	NaN	26.571	NaN	NaN	NaN	25.9982
O54940;Q91VL0;G5E8U9;Q8BHE3;F6VF29	O54940;Q91VL0;G5E8U9	BCL2/adenovirus E1B 19 kDa protein-interacting protein 2	Bnip2		4	4	4	13.2	13.2	13.2	37.768	0	20.78	14199000000	117	NaN	NaN	25.8397	NaN	NaN	NaN	NaN	NaN	NaN	25.9254	26.1561	26.9032	NaN	26.2843	NaN	26.199	NaN	26.9642	25.6312	26.9668	NaN	26.2537	26.4923	NaN	NaN	25.4041	26.2111	26.7441	NaN	25.5335	NaN	NaN	NaN	NaN
O55003	O55003	BCL2/adenovirus E1B 19 kDa protein-interacting protein 3	Bnip3		6	6	6	24.6	24.6	24.6	20.978	0	9.333	2164300000	31	NaN	NaN	NaN	NaN	NaN	NaN	NaN	NaN	NaN	NaN	NaN	NaN	NaN	NaN	NaN	NaN	NaN	NaN	NaN	NaN	NaN	NaN	NaN	NaN	NaN	NaN	NaN	NaN	NaN	NaN	NaN	NaN	NaN	NaN
Q9Z2F7;Q91Z78	Q9Z2F7;Q91Z78	BCL2/adenovirus E1B 19 kDa protein-interacting protein 3-like	Bnip3l		3	3	3	11.9	11.9	11.9	23.766	0.0011487	3.9826	1934100000	33	NaN	NaN	NaN	NaN	NaN	NaN	NaN	NaN	NaN	NaN	24.6749	NaN	NaN	NaN	24.9548	NaN	NaN	NaN	NaN	NaN	NaN	25.5783	NaN	NaN	NaN	NaN	NaN	NaN	NaN	NaN	NaN	NaN	NaN	NaN
Q9D8S9	Q9D8S9	BolA-like protein 1	Bola1		8	8	8	57.7	57.7	57.7	14.379	0	56.641	10110000000	86	NaN	26.0412	NaN	NaN	NaN	26.6623	25.7567	NaN	NaN	26.7585	NaN	NaN	NaN	27.2849	NaN	NaN	NaN	26.4021	NaN	NaN	NaN	27.073	NaN	NaN	NaN	26.5938	NaN	NaN	NaN	27.6025	NaN	NaN	NaN	27.427
Q8BGS2;Q8BGS2-2	Q8BGS2;Q8BGS2-2	BolA-like protein 2	Bola2		8	8	8	88.4	88.4	88.4	10.214	0	134.25	20116000000	140	NaN	27.4658	26.7125	NaN	NaN	27.2185	NaN	NaN	NaN	27.7776	NaN	NaN	NaN	28.0608	NaN	NaN	NaN	27.6606	NaN	26.23	NaN	27.9468	26.2692	NaN	NaN	27.5553	NaN	NaN	NaN	27.4785	NaN	NaN	NaN	26.9872
P97452	P97452	Ribosome biogenesis protein BOP1	Bop1		8	8	8	15.3	15.3	15.3	82.545	0	17.295	3122500000	18	NaN	NaN	NaN	NaN	NaN	NaN	NaN	NaN	NaN	NaN	NaN	NaN	NaN	NaN	NaN	NaN	NaN	NaN	NaN	NaN	NaN	NaN	NaN	NaN	NaN	NaN	NaN	NaN	NaN	NaN	NaN	NaN	NaN	NaN
P15327;D3Z223;D3YUE8;D3YYH3	P15327;D3Z223	Bisphosphoglycerate mutase;Phosphoglycerate mutase	Bpgm		21	21	21	53.3	53.3	53.3	29.978	0	164.09	88794000000	316	NaN	29.4359	25.5498	NaN	NaN	28.4077	NaN	NaN	NaN	29.2619	25.4606	NaN	27.2995	29.7951	NaN	NaN	27.9138	29.687	24.6502	26.1602	NaN	28.6222	NaN	NaN	NaN	29.4155	25.1622	NaN	NaN	28.1174	NaN	NaN	26.4593	29.8075
Q8R164	Q8R164	Valacyclovir hydrolase	Bphl		20	20	20	65.6	65.6	65.6	32.851	0	323.31	75978000000	481	24.662	29.5116	24.9694	23.1939	24.5049	29.0818	27.1727	24.4107	NaN	29.5853	25.8864	NaN	NaN	29.5965	25.5889	NaN	25.1939	29.4575	25.6905	NaN	24.9125	28.5089	NaN	NaN	24.831	29.5819	27.067	24.9322	NaN	29.7863	24.5031	23.7582	24.1364	28.794
Q9Z0S1;D3Z0E6;D3Z5X0	Q9Z0S1;D3Z0E6	3(2),5-bisphosphate nucleotidase 1	Bpnt1		17	17	17	67.2	67.2	67.2	33.196	0	323.31	116560000000	704	NaN	29.5246	28.0055	27.4337	25.8067	29.1793	27.6161	28.074	27.6021	29.8668	27.1697	28.9532	27.9426	30.1732	27.8303	28.3513	24.3734	29.3968	27.448	27.8708	NaN	29.4265	25.905	NaN	27.1246	29.8272	27.5345	28.4927	NaN	30.0301	25.7903	25.8702	25.9714	29.6077
A2A654;E9Q6A7;A2A655;A2A653;A2A652	A2A654;E9Q6A7;A2A655		Bptf		25	25	25	10.6	10.6	10.6	333.22	0	31.278	12173000000	100	NaN	25.8326	26.0649	26.5114	NaN	NaN	NaN	26.0487	NaN	25.9786	NaN	26.7844	NaN	NaN	26.7139	27.2893	NaN	NaN	NaN	26.7427	NaN	NaN	25.9542	26.5106	NaN	NaN	NaN	26.6595	NaN	25.6972	NaN	26.3137	NaN	26.9895
P28028;F6SZ47;P28028-2	P28028;F6SZ47;P28028-2	Serine/threonine-protein kinase B-raf	Braf		13	13	7	13.3	13.3	8.3	88.779	0	33.118	148490000000	235	28.7499	28.3408	28.8583	29.5177	29.2636	28.7026	28.7143	29.2902	NaN	28.2978	28.7034	30.1755	28.2134	29.8703	27.9051	28.5511	29.01	30.2351	NaN	28.8304	28.762	27.7654	27.9605	28.9774	NaN	26.6682	28.6275	29.8341	30.0334	28.8405	27.7649	29.0174	28.865	28.8226
Q99MP8;Q99MP8-2;A0A0G2JF68;D6RG84;Q99MP8-3	Q99MP8;Q99MP8-2;A0A0G2JF68	BRCA1-associated protein	Brap		6	6	6	15.2	15.2	15.2	66.99	0	17.463	2310400000	22	NaN	NaN	NaN	NaN	NaN	NaN	NaN	NaN	NaN	NaN	NaN	25.3003	25.3318	NaN	NaN	NaN	NaN	NaN	NaN	NaN	NaN	NaN	NaN	NaN	NaN	NaN	NaN	NaN	NaN	NaN	NaN	NaN	NaN	NaN
P46737;P46737-2;A3KGA8;E9Q0P6	P46737;P46737-2	Lys-63-specific deubiquitinase BRCC36	Brcc3		11	11	10	50.2	50.2	47.1	33.34	0	114.72	19900000000	258	26.1824	26.3316	25.684	25.4487	26.427	NaN	NaN	26.0829	NaN	26.7981	25.6247	26.2969	26.7502	26.7903	25.6261	26.6231	NaN	26.7148	25.0582	26.6856	25.6108	26.748	25.8275	25.4657	26.577	26.7887	26.0478	26.1833	NaN	27.1181	NaN	26.1754	26.9893	27.4543
E9PZ26;E9Q412;G5E8P1;B2KF05	E9PZ26;E9Q412;G5E8P1		Brd1		6	6	5	5	5	4.5	133.37	0.00016827	4.7753	1600200000	23	NaN	NaN	NaN	NaN	NaN	NaN	24.6271	NaN	NaN	NaN	NaN	NaN	NaN	NaN	NaN	24.391	NaN	NaN	NaN	NaN	NaN	NaN	NaN	NaN	NaN	NaN	23.5517	NaN	NaN	NaN	NaN	NaN	NaN	NaN
Q7JJ13;Q7JJ13-2;I7HPW1;U3KLT0;Q3TH63	Q7JJ13;Q7JJ13-2;I7HPW1	Bromodomain-containing protein 2	Brd2		11	9	9	18.9	16.8	16.8	88.066	0	24.39	5017100000	53	NaN	NaN	NaN	NaN	NaN	NaN	25.4938	25.6374	NaN	NaN	NaN	NaN	NaN	NaN	25.4398	27.3871	NaN	NaN	25.4487	NaN	NaN	NaN	25.7178	NaN	NaN	NaN	NaN	26.2078	NaN	NaN	NaN	26.0228	NaN	NaN
Q8K2F0;A2AKA9;Q8K2F0-2;A2AKB0;Q91Y44;S4R1Z1;G3UZR9	Q8K2F0;A2AKA9;Q8K2F0-2	Bromodomain-containing protein 3	Brd3		18	13	12	27.7	23.6	23.6	79.761	0	36.653	6589500000	87	NaN	NaN	26.4049	25.9301	NaN	NaN	25.9437	25.8783	NaN	NaN	26.1012	26.1036	NaN	NaN	26.0994	27.2508	NaN	NaN	25.9354	NaN	NaN	NaN	26.2222	25.5132	NaN	NaN	25.8233	25.6958	NaN	NaN	26.1004	26.3602	NaN	NaN
Q9ESU6;Q3UH70;B0V2V8;Q9ESU6-2;B0V2V6;D6RGP2	Q9ESU6;Q3UH70;B0V2V8;Q9ESU6-2;B0V2V6	Bromodomain-containing protein 4	Brd4		19	19	14	16.4	16.4	13.6	155.89	0	40.463	15667000000	171	NaN	NaN	26.8243	26.6153	25.6797	NaN	NaN	26.2131	25.8735	NaN	26.8966	26.8215	26.5316	NaN	26.673	28.1297	NaN	NaN	27.5968	27.2007	26.1371	NaN	26.7165	26.4908	26.3729	NaN	26.2986	27.0625	NaN	NaN	NaN	27.3591	NaN	NaN
O88665	O88665	Bromodomain-containing protein 7	Brd7		8	8	8	16.9	16.9	16.9	73.999	0	13.362	1580100000	21	NaN	NaN	NaN	25.1885	NaN	NaN	NaN	NaN	NaN	NaN	NaN	NaN	NaN	NaN	NaN	NaN	NaN	NaN	NaN	NaN	NaN	NaN	NaN	26.1423	NaN	NaN	NaN	NaN	NaN	NaN	NaN	NaN	NaN	NaN
Q8K3W0;D3Z7P0;Q8K3W0-6;Q8K3W0-5;Q8K3W0-1;Q8K3W0-4;E9Q0U3;E9Q8Q1	Q8K3W0;D3Z7P0;Q8K3W0-6;Q8K3W0-5;Q8K3W0-1;Q8K3W0-4	BRCA1-A complex subunit BRE	Bre		6	6	6	19.1	19.1	19.1	43.544	0	21.884	3520000000	32	NaN	NaN	NaN	NaN	NaN	NaN	NaN	NaN	NaN	NaN	NaN	NaN	NaN	NaN	NaN	NaN	NaN	NaN	NaN	NaN	NaN	NaN	NaN	NaN	NaN	NaN	NaN	NaN	NaN	26.2593	NaN	NaN	NaN	26.0283
Q9DCA5;F6WEP7;E9Q2V8;F6QAG4	Q9DCA5;F6WEP7	Ribosome biogenesis protein BRX1 homolog	Brix1		10	10	10	36.5	36.5	36.5	41.241	0	52.429	13577000000	174	24.7693	NaN	24.7001	26.8655	26.5049	NaN	26.2927	26.0871	26.5812	NaN	25.1359	27.2822	26.3172	NaN	NaN	26.6798	26.8901	NaN	25.3019	26.6458	25.19	NaN	25.8314	26.6531	26.827	NaN	24.269	26.8251	26.6528	NaN	25.5764	26.3533	26.9428	NaN
Q91VR8	Q91VR8	Protein BRICK1	Brk1		10	10	10	88	88	88	8.7608	0	59.337	16824000000	131	NaN	26.4782	25.6052	25.8036	NaN	NaN	NaN	NaN	NaN	26.917	26.4032	NaN	NaN	26.9549	27.0525	NaN	NaN	27.5081	NaN	25.6925	NaN	26.2095	26.2236	25.4378	NaN	26.8259	26.9875	NaN	NaN	27.0192	26.0822	27.0374	NaN	26.6995
Q3U1T3;Q3U1T3-2	Q3U1T3	Breast cancer metastasis-suppressor 1-like protein	Brms1l		5	5	5	17.3	17.3	17.3	37.657	0	13.277	3122600000	15	NaN	NaN	NaN	NaN	NaN	NaN	NaN	NaN	NaN	NaN	NaN	NaN	NaN	NaN	NaN	NaN	NaN	NaN	NaN	NaN	NaN	NaN	NaN	NaN	NaN	NaN	NaN	NaN	NaN	NaN	NaN	NaN	NaN	NaN
Q8K2Q7;A0A0A6YWK4;Q8K2Q7-2;A0A0A6YWP0;A0A0A6YVS9	Q8K2Q7	BRO1 domain-containing protein BROX	Brox		9	9	9	31.6	31.6	31.6	46.201	0	323.31	20796000000	164	NaN	26.6292	27.2737	25.5679	NaN	27.2454	26.6838	26.1848	NaN	27.1519	NaN	NaN	NaN	27.4321	NaN	26.7562	NaN	27.2263	NaN	26.6661	25.76	26.4219	26.435	NaN	27.8605	27.5791	26.7402	27.1181	25.656	27.077	26.9968	26.6449	NaN	26.8552
Q80Y55	Q80Y55	BSD domain-containing protein 1	Bsdc1		3	3	3	7	7	7	46.952	0	7.7125	407140000	6	NaN	NaN	NaN	NaN	NaN	NaN	NaN	NaN	NaN	NaN	NaN	NaN	NaN	NaN	NaN	NaN	NaN	NaN	NaN	NaN	NaN	NaN	NaN	NaN	NaN	NaN	NaN	NaN	NaN	NaN	NaN	NaN	NaN	NaN
P18572;J3QP71;K3W4Q8;P18572-2	P18572;J3QP71;K3W4Q8;P18572-2	Basigin	Bsg		11	11	11	22.4	22.4	22.4	42.444	0	96.049	74914000000	381	NaN	29.6522	28.6269	26.6826	NaN	28.4546	29.6059	25.5437	NaN	29.3952	26.7167	NaN	NaN	29.5327	29.5067	26.9834	NaN	29.0345	29.4651	27.1905	27.3165	29.5375	29.9503	NaN	NaN	28.6402	28.8583	NaN	NaN	29.2013	29.2641	26.7016	NaN	29.3939
D3Z579;Q64277	D3Z579;Q64277	ADP-ribosyl cyclase/cyclic ADP-ribose hydrolase 2	Bst1		2	2	2	16.8	16.8	16.8	22.254	0	9.5752	161870000	3	NaN	NaN	NaN	NaN	NaN	NaN	NaN	NaN	NaN	NaN	NaN	NaN	NaN	NaN	NaN	NaN	NaN	NaN	NaN	NaN	NaN	NaN	NaN	NaN	NaN	NaN	NaN	NaN	NaN	NaN	NaN	NaN	NaN	NaN
Q8R2Q8	Q8R2Q8	Bone marrow stromal antigen 2	Bst2		5	5	5	18	18	18	19.152	0	19.18	7877600000	89	NaN	NaN	26.835	26.0094	NaN	NaN	25.5445	NaN	NaN	26.3811	26.23	NaN	NaN	25.3796	NaN	25.4275	NaN	NaN	26.3152	NaN	NaN	NaN	25.9106	25.961	NaN	NaN	26.3352	NaN	NaN	26.3661	NaN	NaN	NaN	NaN
E9QAE3	E9QAE3		Btaf1		10	10	10	6.5	6.5	6.5	207.05	0	10.381	3519400000	17	NaN	NaN	NaN	NaN	NaN	NaN	NaN	NaN	NaN	NaN	NaN	26.0736	NaN	NaN	NaN	25.8295	NaN	NaN	NaN	NaN	NaN	NaN	NaN	NaN	NaN	NaN	NaN	25.8742	NaN	NaN	NaN	NaN	NaN	NaN
Q8CIF4	Q8CIF4	Biotinidase	Btd		7	7	7	21	21	21	58.154	0	75.554	2240800000	29	NaN	NaN	NaN	NaN	NaN	NaN	NaN	NaN	NaN	NaN	NaN	NaN	NaN	NaN	NaN	NaN	NaN	NaN	NaN	NaN	NaN	26.21	NaN	NaN	NaN	NaN	NaN	NaN	NaN	NaN	NaN	NaN	NaN	NaN
Q64152-2;Q64152	Q64152-2;Q64152	Transcription factor BTF3	Btf3		12	11	11	86.4	79.6	79.6	17.699	0	323.31	75278000000	405	28.9465	27.218	29.8548	28.5302	26.2776	26.8956	28.0262	28.5694	NaN	28.4287	28.9614	28.7395	NaN	NaN	29.198	28.5168	25.7443	28.1468	27.5234	27.5791	27.4487	28.5274	29.7714	28.6709	NaN	NaN	30.0097	28.9533	NaN	27.4388	27.9092	28.6158	25.8717	27.5151
Q9CQH7	Q9CQH7	Transcription factor BTF3 homolog 4	Btf3l4		12	12	11	57	57	50	17.27	0	323.31	42918000000	290	27.526	27.6414	27.8204	25.7366	NaN	27.6623	26.4888	26.5128	NaN	28.0388	26.9611	NaN	NaN	28.3355	28.6032	28.677	NaN	28.0753	27.3287	26.3874	26.0056	27.3239	28.8967	26.8615	NaN	27.87	27.8303	26.8509	NaN	27.3073	27.7113	27.6852	NaN	27.7556
Q9WVA3	Q9WVA3	Mitotic checkpoint protein BUB3	Bub3		14	14	14	51.2	51.2	51.2	36.954	0	142.74	56635000000	474	27.2454	27.3389	28.2508	28.2547	27.816	27.2014	26.9745	27.7311	28.0063	27.3128	27.4576	27.9553	27.8133	26.9273	27.7509	28.9362	27.9073	27.5683	27.7095	28.1333	27.4747	26.7075	27.7929	28.4732	28.1332	26.9018	27.2695	27.8163	28.2049	27.3178	26.4073	28.172	27.7157	27.2869
E0CX20;Q6PGH1	E0CX20;Q6PGH1	Protein BUD31 homolog	Bud31		10	10	10	64.6	64.6	64.6	17	0	56.788	8915600000	154	NaN	24.8511	26.4367	NaN	NaN	NaN	25.62	NaN	NaN	NaN	25.0463	25.4824	NaN	NaN	25.5398	23.2792	NaN	22.094	24.3926	23.3115	NaN	NaN	26.961	27.2131	NaN	NaN	25.3808	24.9804	NaN	22.6418	23.8876	25.997	NaN	NaN
Q9CQC6;A0A087WQS2;A0A087WPF9;A0A087WS48	Q9CQC6;A0A087WQS2;A0A087WPF9	Basic leucine zipper and W2 domain-containing protein 1	Bzw1		27	27	25	50.1	50.1	48.7	48.043	0	248.08	115520000000	1008	27.876	28.5464	28.8221	28.7711	28.3781	28.5043	28.7894	28.999	29.1431	28.5933	28.9492	29.3468	28.618	29.0119	28.6493	29.8948	28.8397	28.7329	28.9165	29.4226	28.9328	28.3607	28.823	28.6278	28.9452	28.6169	28.5052	29.8861	28.8787	28.8772	29.0431	28.9226	28.6257	28.9678
Q91VK1	Q91VK1	Basic leucine zipper and W2 domain-containing protein 2	Bzw2		8	6	6	17.7	14.6	14.6	48.063	0	17.208	6401300000	68	NaN	NaN	25.8487	25.3776	NaN	NaN	25.6448	NaN	24.9983	NaN	26.3062	NaN	NaN	NaN	26.9006	27.2026	25.8401	25.2598	NaN	25.7541	NaN	NaN	NaN	NaN	NaN	NaN	25.2941	25.9512	NaN	NaN	25.6366	26.7046	26.4634	NaN
O35473;A0A0A0MQK7	O35473;A0A0A0MQK7	Nuclear nucleic acid-binding protein C1D	C1d		4	4	4	22	22	22	15.945	0.0016226	3.6966	3144400000	51	NaN	NaN	NaN	25.5863	NaN	NaN	NaN	NaN	NaN	NaN	NaN	NaN	NaN	NaN	NaN	25.3986	NaN	NaN	25.7801	NaN	NaN	NaN	NaN	NaN	NaN	NaN	NaN	NaN	NaN	NaN	NaN	25.3307	NaN	NaN
P98086	P98086	Complement C1q subcomponent subunit A	C1qa		10	10	10	37.1	37.1	37.1	25.974	0	221.3	51889000000	286	NaN	NaN	27.8876	26.6911	27.7762	NaN	29.2825	27.2852	25.5938	25.853	28.5777	NaN	NaN	28.154	29.8806	NaN	27.6255	27.7809	29.8923	29.0264	27.1954	27.696	29.4825	28.7086	27.9193	27.9606	30.2678	28.0254	28.0559	25.7046	29.4737	28.2392	29.1867	28.0754
P14106	P14106	Complement C1q subcomponent subunit B	C1qb		9	9	9	43.1	43.1	43.1	26.717	0	289.93	54302000000	308	NaN	NaN	27.9092	NaN	26.8909	NaN	28.6188	27.6108	NaN	NaN	28.3882	27.2446	NaN	28.6095	29.5967	29.705	28.186	27.0896	29.8221	28.1678	28.2794	27.8479	29.7299	28.7748	28.446	28.4811	30.0883	28.4066	28.05	27.5547	29.3276	29.0643	29.0725	27.6388
Q8R5L1;O35658	Q8R5L1;O35658	Complement component 1 Q subcomponent-binding protein, mitochondrial	C1qbp		10	10	10	54.1	54.1	54.1	31.025	0	323.31	137870000000	894	28.0851	29.362	29.8946	29.3857	NaN	25.7131	24.1385	24.5959	NaN	29.2291	29.9549	28.4897	NaN	29.3415	29.6422	27.0912	NaN	28.9855	28.4802	29.5367	27.2543	29.6233	29.6819	29.2797	25.961	29.2503	30.1814	28.236	26.6852	29.3695	30.6394	30.4207	NaN	25.4337
Q02105	Q02105	Complement C1q subcomponent subunit C	C1qc		5	5	5	25.2	25.2	25.2	25.991	0	323.31	55525000000	226	NaN	24.8423	26.2213	26.2984	NaN	NaN	28.2032	26.3907	NaN	NaN	27.8674	26.923	NaN	NaN	29.2496	28.6389	28.1082	NaN	27.5672	28.5387	26.505	27.2208	29.0805	27.6759	28.0875	26.7415	28.8019	28.6119	29.2361	27.8613	28.7139	29.1013	28.2875	27.666
Q9D8U4;G3V001;G3UXA9	Q9D8U4;G3V001	Complement C1q tumor necrosis factor-related protein 2	C1qtnf2		6	6	5	25.2	25.2	20.7	30.865	0	173.65	9661500000	61	NaN	NaN	NaN	26.0363	NaN	NaN	NaN	NaN	NaN	NaN	NaN	NaN	26.0892	NaN	NaN	27.3714	25.9356	NaN	25.0844	NaN	NaN	NaN	NaN	NaN	NaN	NaN	NaN	NaN	NaN	NaN	NaN	26.7112	NaN	NaN
D3YZ61;Q9ES30	D3YZ61;Q9ES30	Complement C1q tumor necrosis factor-related protein 3	C1qtnf3		5	5	5	11	11	11	34.984	0	7.0983	3338700000	32	NaN	25.147	NaN	24.4345	NaN	NaN	NaN	NaN	NaN	NaN	NaN	NaN	NaN	NaN	NaN	NaN	NaN	NaN	NaN	NaN	NaN	26.6881	NaN	25.9701	NaN	23.1143	NaN	NaN	NaN	NaN	NaN	NaN	NaN	26.2266
F8WHS3;Q8K479;D3YUN6	F8WHS3;Q8K479	Complement C1q tumor necrosis factor-related protein 5	C1qtnf5		4	4	4	25.1	25.1	25.1	23.205	0	35.316	6612000000	53	NaN	NaN	NaN	NaN	NaN	NaN	NaN	NaN	26.5795	NaN	NaN	NaN	26.2277	NaN	25.0937	NaN	NaN	NaN	NaN	NaN	26.1135	NaN	NaN	NaN	25.8856	NaN	NaN	NaN	27.599	NaN	26.5348	26.3918	NaN	NaN
Q8BVD7;E9PVG1	Q8BVD7;E9PVG1	Complement C1q tumor necrosis factor-related protein 7	C1qtnf7		4	3	3	17.3	12.8	12.8	30.517	0	53.991	6772500000	76	NaN	NaN	NaN	NaN	25.8413	NaN	NaN	25.1793	NaN	NaN	NaN	25.5306	25.7641	NaN	NaN	26.7235	NaN	NaN	NaN	NaN	NaN	NaN	NaN	NaN	25.5715	NaN	NaN	25.6574	NaN	NaN	NaN	26.6321	24.621	NaN
Q8CG16	Q8CG16	Complement C1r-A subcomponent;Complement C1r-A subcomponent heavy chain;Complement C1r-A subcomponent light chain	C1ra		21	21	3	41.6	41.6	5.9	80.072	0	323.31	11519000000	100	NaN	26.398	23.3569	NaN	NaN	25.8219	NaN	NaN	NaN	NaN	NaN	NaN	NaN	26.3945	NaN	NaN	NaN	24.845	NaN	NaN	23.7678	25.8081	NaN	NaN	NaN	26.5925	NaN	NaN	NaN	NaN	NaN	NaN	NaN	24.8909
E9Q6C2;Q8CG14;E0CZE7	E9Q6C2;Q8CG14	Complement C1s-A subcomponent;Complement C1s-A subcomponent heavy chain;Complement C1s-A subcomponent light chain	C1s1;C1sa		22	22	13	35	35	21.8	77.499	0	180.7	12085000000	102	NaN	NaN	NaN	NaN	23.8967	NaN	NaN	NaN	NaN	24.3566	NaN	NaN	NaN	NaN	NaN	NaN	NaN	23.7537	23.6134	NaN	24.7857	25.6989	NaN	NaN	23.9352	26.2363	24.791	24.2529	NaN	25.4288	NaN	NaN	NaN	24.587
P21180;B8JJN2;P21180-2;B8JJM9	P21180;B8JJN2;P21180-2;B8JJM9	Complement C2;Complement C2b fragment;Complement C2a fragment	C2		10	3	3	14.1	3.2	3.2	84.741	0.0017814	3.6572	2197900000	45	NaN	24.0525	NaN	NaN	NaN	NaN	NaN	NaN	NaN	25.587	NaN	NaN	NaN	NaN	NaN	NaN	NaN	NaN	NaN	NaN	NaN	24.4986	NaN	NaN	NaN	24.8677	NaN	NaN	NaN	25.4447	NaN	NaN	NaN	NaN
E9Q3C1	E9Q3C1		C2cd2		13	13	13	25.9	25.9	25.9	76.535	0	120.01	3907200000	39	26.2379	NaN	NaN	NaN	25.3952	NaN	NaN	NaN	NaN	NaN	NaN	NaN	NaN	NaN	NaN	NaN	NaN	NaN	NaN	25.5823	25.0595	NaN	NaN	NaN	NaN	NaN	NaN	NaN	NaN	NaN	NaN	NaN	NaN	NaN
P01027;P01027-2;CON__Q2UVX4;H3BL60;H3BKW9	P01027	Complement C3;Complement C3 beta chain;C3-beta-c;Complement C3 alpha chain;C3a anaphylatoxin;Acylation stimulating protein;Complement C3b alpha chain;Complement C3c alpha chain fragment 1;Complement C3dg fragment;Complement C3g fragment;Complement C3d fragment;Complement C3f fragment;Complement C3c alpha chain fragment 2	C3		140	140	140	77.6	77.6	77.6	186.48	0	323.31	1377200000000	6425	31.2626	32.561	30.6858	30.1612	31.4127	32.1311	29.753	29.7419	31.3509	32.8099	30.5517	30.9837	31.8377	32.714	30.2137	31.1633	31.7366	33.1763	31.0849	31.3386	32.0408	33.1441	31.016	31.0959	32.8079	34.5261	32.1046	32.4809	31.7744	32.7351	30.4723	30.2554	32.108	32.6741
P01029;CON__P01030;CON__ENSEMBL:ENSBTAP00000007350	P01029	Complement C4-B;Complement C4 beta chain;Complement C4 alpha chain;C4a anaphylatoxin;Complement C4 gamma chain	C4b		57	57	57	39.5	39.5	39.5	192.91	0	323.31	325370000000	1735	31.2265	29.8503	28.7591	29.1792	31.1112	29.1965	29.1052	29.6854	30.9183	30.1654	30.0553	29.4203	30.1213	29.9901	29.3107	29.2496	31.5568	30.58	29.9098	30.1597	32.067	30.9051	30.5163	30.0931	32.2884	31.3331	30.0923	30.9994	30.6672	29.6675	29.8627	29.9237	30.6015	30.2391
P08607;E9PUZ8;F6QLW4	P08607;E9PUZ8	C4b-binding protein	C4bpa;C4bp		15	15	15	34.5	34.5	34.5	51.523	0	323.31	36706000000	198	NaN	NaN	26.2532	NaN	NaN	NaN	NaN	NaN	NaN	NaN	NaN	NaN	25.0521	NaN	NaN	NaN	NaN	NaN	29.2599	26.935	NaN	26.5274	27.9956	NaN	NaN	29.5447	27.2972	26.3363	NaN	29.0968	NaN	NaN	25.3109	29.2231
P06684;CON__Q1A7A4	P06684	Complement C5;Complement C5 beta chain;Complement C5 alpha chain;C5a anaphylatoxin;Complement C5 alpha chain	C5		64	64	64	39.4	39.4	39.4	188.88	0	323.31	115710000000	742	25.9616	28.9553	23.9251	NaN	25.5672	29.1487	24.7775	24.0955	26.7225	31.1782	27.1106	27.4309	25.6351	29.6328	NaN	25.9042	25.4093	30.4158	25.4548	27.5413	28.2867	31.1353	28.4498	26.2552	28.5342	31.7678	27.9402	27.9013	27.027	29.9732	NaN	24.2275	27.6838	29.5869
Q91X70;E9Q6D8;Q8BRY4	Q91X70;E9Q6D8		C6		17	17	17	22.4	22.4	22.4	86.63	0	128.6	25059000000	223	NaN	27.0475	25.7954	27.0351	25.978	27.0702	25.1313	26.7341	NaN	28.7362	25.991	26.3337	26.7558	27.8971	24.9464	25.9353	25.3536	27.8347	NaN	26.3994	25.7747	28.5968	26.22	28.0494	27.1236	28.9543	26.3908	26.8833	26.4444	28.1029	24.8112	26.0153	NaN	28.3874
D3YXF5;CON__Q29RQ1	D3YXF5		C7		20	20	20	35.7	35.7	35.7	93.337	0	323.31	29072000000	247	NaN	27.9625	NaN	NaN	NaN	27.1604	26.1922	NaN	NaN	29.2519	26.2831	27.7946	27.3361	27.9654	NaN	NaN	NaN	28.2989	24.526	25.6822	NaN	28.4815	25.0159	26.8197	NaN	27.7601	NaN	26.2499	26.6455	28.7748	25.7648	NaN	NaN	29.3145
Q8K182;A2A997;A2A998	Q8K182;A2A997;A2A998	Complement component C8 alpha chain	C8a		24	24	24	47	47	47	66.08	0	323.31	51861000000	386	25.4529	27.4331	25.8265	25.0419	NaN	NaN	25.6428	25.7406	24.331	29.8126	26.5748	27.2294	NaN	28.4888	26.0865	26.3192	24.3361	30.2066	26.1946	26.8952	26.8097	29.9668	27.0021	26.9195	NaN	29.8397	28.0029	27.4882	NaN	29.3379	27.423	27.6392	26.0299	29.4174
Q8BH35;Q8BH35-2	Q8BH35;Q8BH35-2	Complement component C8 beta chain	C8b		19	19	19	36	36	36	66.229	0	215.57	29856000000	223	25.4639	26.5239	NaN	NaN	26.2391	26.6718	NaN	25.9161	26.0312	28.0158	25.4095	26.2785	NaN	28.6264	25.7457	27.2151	26.5459	27.6246	25.9111	NaN	26.1578	28.6506	NaN	26.689	25.9873	28.1759	27.3502	26.5853	26.2021	28.5587	27.4199	26.6007	26.3165	27.5298
Q8VCG4;Q9DAC2	Q8VCG4;Q9DAC2	Complement component C8 gamma chain	C8g		8	8	8	44.1	44.1	44.1	22.508	0	232.74	13246000000	130	25.8531	NaN	NaN	NaN	NaN	NaN	NaN	NaN	26.0903	27.4477	NaN	25.493	NaN	26.7677	NaN	25.1947	NaN	28.1547	NaN	NaN	NaN	27.0989	NaN	NaN	25.7658	27.3976	NaN	25.8498	NaN	26.2787	NaN	25.7178	NaN	26.4761
P06683;H3BKN4	P06683	Complement component C9	C9		19	19	19	32.3	32.3	32.3	62.002	0	80.221	54922000000	400	26.5062	26.9372	26.9024	26.227	25.6229	26.0307	26.3609	27.2299	27.079	28.9059	28.3343	28.5736	27.3571	28.0663	26.9954	27.3742	28.2161	29.1473	27.4611	27.3381	26.4705	29.2302	26.4412	26.3563	27.669	29.5482	28.1158	28.2775	27.2325	28.3055	26.6883	27.0672	26.5952	28.4979
P13634;D3YYQ4	P13634	Carbonic anhydrase 1	Ca1		12	12	12	70.1	70.1	70.1	28.33	0	323.31	99150000000	417	NaN	30.6196	26.545	NaN	NaN	29.1832	NaN	NaN	NaN	31.2287	24.5894	NaN	NaN	29.3326	NaN	23.6047	NaN	31.0087	25.5834	25.0383	NaN	28.7602	NaN	NaN	NaN	29.5558	NaN	NaN	NaN	29.3876	NaN	NaN	24.8689	29.9286
Q9D6N1	Q9D6N1	Carbonic anhydrase 13	Ca13		2	2	2	10.7	10.7	10.7	29.522	0	12.62	737850000	16	NaN	NaN	NaN	NaN	NaN	NaN	NaN	NaN	NaN	NaN	NaN	NaN	NaN	NaN	NaN	NaN	NaN	NaN	NaN	NaN	NaN	NaN	NaN	NaN	NaN	NaN	NaN	NaN	NaN	NaN	NaN	NaN	NaN	NaN
P00920;A0A0A6YX78	P00920;A0A0A6YX78	Carbonic anhydrase 2	Ca2;Car2		21	21	21	77.3	77.3	77.3	29.032	0	323.31	579100000000	1337	25.4636	32.9338	29.4377	23.3489	23.6231	31.2122	28.1371	NaN	25.5879	33.4379	28.8201	23.3328	25.3806	32.3593	22.4611	25.3965	NaN	32.9818	29.4329	28.3214	22.9463	31.771	26.7667	22.7493	25.5864	32.6148	27.8376	24.3895	NaN	32.0171	NaN	NaN	25.8452	32.7765
P16015	P16015	Carbonic anhydrase 3	Ca3		28	28	28	84.6	84.6	84.6	29.366	0	323.31	2210400000000	3190	29.8997	33.8658	31.5331	28.7934	27.9167	33.3494	29.9248	28.3144	29.5294	33.9892	30.3103	24.9353	29.8157	33.9872	30.1458	29.0732	28.1026	34.2819	31.6905	29.9539	29.0858	33.6797	30.7243	27.295	28.6842	34.0284	31.5787	26.7767	25.966	33.8631	31.0112	27.6575	30.5705	33.4374
Q64444;F6ST32	Q64444;F6ST32	Carbonic anhydrase 4	Ca4;Car4		6	6	6	22	22	22	34.351	0	32.004	10234000000	144	NaN	NaN	26.4508	NaN	NaN	NaN	NaN	NaN	NaN	NaN	26.2946	25.6768	NaN	26.1196	27.2587	25.0853	NaN	26.0245	27.6205	25.6763	NaN	25.5374	27.0461	NaN	NaN	25.9857	27.8471	26.4876	NaN	25.3499	26.4371	25.933	NaN	NaN
Q9QZA0	Q9QZA0	Carbonic anhydrase 5B, mitochondrial	Ca5b		6	6	6	22.1	22.1	22.1	36.622	0	12.016	8592600000	53	NaN	26.384	NaN	NaN	NaN	NaN	NaN	NaN	NaN	NaN	NaN	NaN	NaN	NaN	NaN	NaN	NaN	NaN	NaN	NaN	NaN	26.6947	NaN	NaN	NaN	27.5037	NaN	NaN	NaN	NaN	NaN	NaN	NaN	26.333
Q06138;D3YV52;D3Z704	Q06138	Calcium-binding protein 39	Cab39		23	23	19	52.8	52.8	45.2	39.842	0	321.56	133200000000	835	26.5852	29.8632	28.8841	28.9193	27.8505	29.566	28.5643	29.1708	27.8121	29.6782	28.5249	29.7797	25.4063	30.0104	29.1823	29.397	26.3609	29.905	28.8207	29.0784	28.141	29.9241	27.1689	28.0353	26.323	29.8631	28.5769	29.2004	24.1275	29.964	27.2325	29.3289	25.8963	29.3776
Q9DB16;Q9DB16-2	Q9DB16;Q9DB16-2	Calcium-binding protein 39-like	Cab39l		15	11	11	38	27.9	27.9	39.105	0	46.901	13758000000	181	NaN	26.4813	26.1477	NaN	NaN	25.6242	25.9019	26.0756	NaN	27.0667	25.886	26.189	NaN	26.065	25.5101	25.2199	NaN	26.6725	25.6348	NaN	NaN	26.0874	25.1049	NaN	NaN	26.4622	25.741	26.6807	NaN	26.8236	25.1578	25.3559	NaN	26.372
O08532;O08532-3;O08532-2	O08532;O08532-3;O08532-2	Voltage-dependent calcium channel subunit alpha-2/delta-1;Voltage-dependent calcium channel subunit alpha-2-1;Voltage-dependent calcium channel subunit delta-1	Cacna2d1		48	1	1	39.6	1.9	1.9	124.63	0	163.13	6191600000	57	NaN	NaN	NaN	NaN	NaN	NaN	NaN	NaN	NaN	NaN	27.412	NaN	NaN	NaN	28.366	NaN	NaN	NaN	NaN	NaN	NaN	NaN	NaN	NaN	NaN	NaN	NaN	NaN	NaN	NaN	NaN	NaN	NaN	NaN
O08532-4;O08532-5;E9Q1X8;Q8C6Y3;E9Q683;Q6PHS9-4;Q6PHS9-2;Q6PHS9-5;Q6PHS9;Q6PHS9-3;Q6PHS9-6	O08532-4;O08532-5;E9Q1X8	Voltage-dependent calcium channel subunit alpha-2/delta-1;Voltage-dependent calcium channel subunit alpha-2-1;Voltage-dependent calcium channel subunit delta-1	Cacna2d1		49	49	2	40.4	40.4	3.1	122.7	0	323.31	524000000000	2485	28.3354	31.0709	32.1781	30.5292	28.4845	30.7437	32.112	30.2618	29.308	31.6973	32.0403	31.0696	28.9446	31.9911	32.8283	31.8075	29.7236	31.4356	32.227	30.8415	28.9303	30.8932	31.9589	30.2786	27.8494	31.5171	32.4245	31.0028	28.469	31.6462	31.7235	31.2261	28.7902	31.4538
Q8CC27;C7IVS7;Q8CC27-4;Q8CC27-2;Q8CC27-3;Q8R0S4;Q8R3Z5;A2A542;Q8R3Z5-2;A0A0A6YWX5;J3QK20;A2A545;A2A543;Q8R0S4-2;Q8R3Z5-3;Q8R0S4-1;Q8R3Z5-4;P54285;D3Z3Z3	Q8CC27;C7IVS7;Q8CC27-4;Q8CC27-2;Q8CC27-3	Voltage-dependent L-type calcium channel subunit beta-2	Cacnb2		8	8	8	15.3	15.3	15.3	73.148	0	29.292	3469300000	61	NaN	NaN	24.747	NaN	NaN	NaN	NaN	NaN	NaN	NaN	24.4007	25.7286	NaN	NaN	NaN	NaN	NaN	NaN	NaN	24.7223	NaN	NaN	24.5398	NaN	NaN	NaN	24.956	24.4897	NaN	NaN	NaN	25.0753	NaN	NaN
Q9CS00	Q9CS00	Cactin	Cactin		3	3	3	5.4	5.4	5.4	90.66	0.00016938	5.0114	1073300000	9	NaN	NaN	NaN	NaN	NaN	NaN	NaN	NaN	NaN	NaN	NaN	NaN	NaN	NaN	NaN	NaN	NaN	NaN	NaN	NaN	NaN	NaN	NaN	NaN	NaN	NaN	NaN	NaN	24.5096	NaN	NaN	NaN	NaN	NaN
Q9CXW3;A0A0A6YY29	Q9CXW3	Calcyclin-binding protein	Cacybp		22	22	22	79	79	79	26.51	0	323.31	103730000000	731	28.1069	28.2366	28.839	29.1399	28.2732	28.35	28.9243	28.3604	28.0299	29.0148	28.4352	29.631	28.8025	28.8687	NaN	29.627	28.4061	29.254	28.6369	28.7928	27.8975	28.4977	27.7064	28.2782	28.3376	28.9979	28.7712	28.8273	29.0737	28.8942	27.265	29.0639	27.9948	28.6279
B2RQC6;E9QAI5;G3UWN2;B2RQC6-2;E9QAT6;F6S3Z3	B2RQC6;E9QAI5;G3UWN2;B2RQC6-2	CAD protein;Glutamine-dependent carbamoyl-phosphate synthase;Aspartate carbamoyltransferase;Dihydroorotase	Cad		62	62	61	31.9	31.9	31.6	243.24	0	323.31	89865000000	846	28.4986	27.4432	24.8186	27.9028	29.7389	27.8577	26.1092	27.3216	29.9222	27.6384	27.6239	28.7569	29.3698	28.2132	25.3613	26.2386	30.1283	27.9477	NaN	28.6582	28.4346	27.3309	25.3862	28.3501	29.1735	27.9077	26.2765	28.8255	29.2196	27.8231	25.8093	25.164	29.4961	27.7116
Q99N28;K4DI58	Q99N28;K4DI58	Cell adhesion molecule 3	Cadm3		2	2	2	6.8	6.8	6.8	42.964	0.00017156	5.4339	3841600000	15	NaN	NaN	NaN	NaN	NaN	NaN	NaN	NaN	NaN	NaN	NaN	NaN	NaN	NaN	NaN	NaN	NaN	NaN	NaN	NaN	NaN	NaN	NaN	NaN	NaN	NaN	NaN	NaN	NaN	NaN	NaN	NaN	NaN	NaN
Q9R1W5	Q9R1W5	Calcitonin gene-related peptide type 1 receptor	Calcrl		2	2	2	4.8	4.8	4.8	53.264	0	9.2038	4980900000	17	NaN	NaN	27.626	NaN	NaN	NaN	NaN	NaN	NaN	NaN	NaN	NaN	NaN	NaN	NaN	NaN	NaN	NaN	NaN	NaN	NaN	NaN	26.397	NaN	NaN	NaN	NaN	NaN	NaN	NaN	NaN	NaN	NaN	NaN
E9QA16;E9Q0M9;Q8VCQ8;S4R1T7;E9Q9F3	E9QA16;E9Q0M9;Q8VCQ8;S4R1T7		Cald1		93	7	3	82.5	6.7	2.8	61.836	0	164.08	203910000000	524	27.8308	31.3195	31.6911	29.4442	28.0935	NaN	31.4829	29.344	28.115	31.0669	30.8809	28.6507	NaN	29.8412	30.515	29.0277	26.7633	30.1456	31.2748	29.3762	28.2869	29.643	31.7166	29.6888	28.2283	30.716	30.3121	28.1585	NaN	30.3133	30.2182	29.1053	27.4959	31.0454
E9QA15;D3Z6I7;REV__B2RXW8;REV__Q8BSS9;REV__B8QI34;REV__B2RXQ2	E9QA15;D3Z6I7		Cald1		133	133	0	82.8	82.8	0	89.272	0	323.31	6162200000000	12877	33.9439	35.55	35.8579	34.6565	33.2315	34.6321	36.3446	34.2327	33.0023	35.378	35.9031	34.6886	32.5678	35.3864	36.2088	34.5093	32.6625	35.26	35.9403	34.361	33.6884	35.4239	35.8325	34.6246	32.8355	35.1925	35.3505	34.1516	31.8777	35.151	35.0504	33.893	32.5032	35.3092
P62204;Q3UKW2;G3UX57;G3UZ90	P62204;Q3UKW2	Calmodulin	Calm1		21	21	11	91.9	91.9	84.6	16.837	0	323.31	2293500000000	3320	30.8191	33.4899	33.3962	32.6935	26.5712	30.9743	31.9384	31.6752	28.1941	34.1536	32.6808	33.6615	28.2435	34.3681	33.7289	33.7332	27.5608	33.8007	32.9038	33.8503	27.3107	33.4956	34.3825	30.9719	27.2442	33.7663	33.4765	32.3549	27.2557	34.2758	34.1783	32.945	27.7214	32.1938
P14211	P14211	Calreticulin	Calr		43	43	43	75.7	75.7	75.7	47.994	0	323.31	1433200000000	3371	30.6144	33.5732	32.1587	30.3053	28.9914	33.5032	31.9026	29.0832	28.9613	33.8119	31.6774	29.5373	28.8269	33.8431	31.7793	28.18	29.2718	33.3375	31.9301	31.5492	29.5708	33.7863	32.5947	29.6568	28.8186	33.6585	32.7209	30.3017	30.0423	33.6724	31.8741	29.37	29.5321	33.3931
Q6XLQ8;G3UYI3	Q6XLQ8		Calu		31	6	6	60.6	7.6	7.6	37.117	0	189.61	33321000000	208	NaN	28.0091	26.4877	NaN	NaN	NaN	NaN	NaN	NaN	28.3901	NaN	NaN	NaN	28.9569	26.9437	NaN	NaN	27.1884	26.144	26.1808	NaN	27.1325	27.2445	NaN	NaN	28.9277	26.8048	NaN	NaN	28.752	28.3503	NaN	NaN	26.6258
O35887;G3UWR0;G3UWV3;G3V004;G3UY49;G3UXA8;G3UXA3	O35887;G3UWR0;G3UWV3;G3V004	Calumenin	Calu		32	32	7	68.6	68.6	19	37.063	0	323.31	463460000000	1852	28.6728	32.3787	29.9198	29.072	24.1611	29.1409	29.9066	26.6363	22.864	32.1526	29.5889	26.1762	23.5834	32.1628	30.032	27.2733	24.5158	31.7231	29.9372	29.8155	26.7718	31.9297	30.9618	28.002	NaN	32.2809	30.6709	27.6761	24.3687	31.8586	30.8086	28.2569	25.5319	31.9733
Q91YS8;D3Z368	Q91YS8	Calcium/calmodulin-dependent protein kinase type 1	Camk1		20	20	16	52.7	52.7	40.6	41.624	0	323.31	71635000000	598	24.4996	29.1304	27.0876	27.0007	26.9576	28.0282	25.1836	26.9489	27.8552	29.6795	26.8633	27.5985	26.0005	29.6763	25.697	26.7828	27.5384	28.8523	26.2699	26.7158	27.962	29.0981	25.7108	27.7407	28.5189	29.4344	26.1719	27.875	28.5492	28.9275	26.7351	26.7256	24.7128	28.6207
Q6PHZ2;A0A0G2JDC1;Q6PHZ2-2;Q8CCM0	Q6PHZ2;A0A0G2JDC1;Q6PHZ2-2;Q8CCM0	Calcium/calmodulin-dependent protein kinase type II subunit delta	Camk2d		34	34	1	72.5	72.5	4.4	56.369	0	323.31	287880000000	1514	30.2975	29.2973	29.2736	29.8167	30.8661	29.5319	28.6819	29.4324	31.032	29.9214	30.445	30.6823	31.682	30.3246	29.1542	30.0201	30.8397	30.0549	29.3683	30.5037	30.3039	29.6029	28.2813	29.7914	30.898	29.5916	29.7314	30.6522	31.2383	30.1136	29.6455	29.9354	30.7019	29.2676
Q923T9-3;Q923T9;Q923T9-2	Q923T9-3;Q923T9;Q923T9-2	Calcium/calmodulin-dependent protein kinase type II subunit gamma	Camk2g		27	19	13	59	44.8	28.7	55.96	0	323.31	134390000000	793	29.4539	28.2719	28.2055	28.581	30.2749	28.2804	27.6799	28.4779	29.7091	28.8937	29.1135	30.1469	29.7645	29.0139	27.9273	28.3056	30.0544	28.8234	28.3091	29.4117	29.0123	27.3027	26.058	27.7308	29.5609	28.324	28.19	29.7242	29.8463	28.9515	28.1176	28.9948	29.7901	27.122
Q8C078;Q8C078-4;Q8C078-2;Q8C078-3;Q8C078-5;A0A0G2JET2;A0A0G2JEC5;Q3TV45;A0A0G2JFG5	Q8C078;Q8C078-4;Q8C078-2;Q8C078-3;Q8C078-5;A0A0G2JET2	Calcium/calmodulin-dependent protein kinase kinase 2	Camkk2		9	9	9	24.3	24.3	24.3	64.617	0	18.596	10286000000	37	NaN	NaN	NaN	NaN	NaN	NaN	NaN	NaN	NaN	NaN	NaN	NaN	NaN	NaN	NaN	NaN	NaN	NaN	NaN	NaN	NaN	NaN	NaN	NaN	NaN	25.0532	NaN	NaN	NaN	NaN	NaN	NaN	NaN	NaN
Q8C1B1;A0A0A6YY67;H7BX08;Q8C1B1-2;A0A0A6YXV8	Q8C1B1;A0A0A6YY67;H7BX08;Q8C1B1-2	Calmodulin-regulated spectrin-associated protein 2	Camsap2		6	6	6	5.5	5.5	5.5	164.33	0	14.988	1594900000	20	NaN	NaN	NaN	NaN	NaN	NaN	NaN	NaN	NaN	NaN	NaN	NaN	NaN	NaN	NaN	NaN	NaN	NaN	NaN	NaN	NaN	NaN	NaN	NaN	NaN	NaN	NaN	NaN	NaN	NaN	NaN	NaN	NaN	NaN
Q6ZQ38;D3YWC5	Q6ZQ38	Cullin-associated NEDD8-dissociated protein 1	Cand1		59	59	57	49.8	49.8	49.6	136.33	0	323.31	616880000000	3259	30.2445	31.3752	30.499	31.2377	30.3658	31.4575	30.0449	30.6528	30.7646	31.4115	31.09	32.0487	31.3965	31.3369	30.1445	31.1953	31.0461	31.5797	30.5457	31.1786	29.9717	31.4755	30.0902	30.3326	30.226	31.3155	30.5545	31.7745	30.6359	31.4468	30.441	30.8936	30.4043	31.1128
Q6ZQ73	Q6ZQ73	Cullin-associated NEDD8-dissociated protein 2	Cand2		20	18	18	17	15.5	15.5	135.63	0	41.826	9274200000	71	NaN	25.8128	NaN	25.6082	NaN	NaN	NaN	NaN	NaN	25.8123	NaN	NaN	NaN	NaN	NaN	NaN	NaN	26.2719	NaN	NaN	NaN	NaN	NaN	NaN	NaN	NaN	NaN	NaN	NaN	25.9266	NaN	NaN	26.3227	NaN
P35564	P35564	Calnexin	Canx		45	45	45	54.7	54.7	54.7	67.277	0	323.31	368620000000	2234	29.6482	30.2572	31.1905	29.6018	29.7203	29.5422	30.2803	28.4264	29.89	30.514	30.8588	29.6165	30.244	31.275	31.9114	30.547	30.9358	30.937	31.5432	30.9487	29.4581	30.3588	31.4817	29.1236	30.1898	30.9068	31.6747	30.3418	31.4821	31.1924	31.2736	30.5382	29.9574	29.8403
P40124;B1ARS0	P40124	Adenylyl cyclase-associated protein 1	Cap1		59	59	58	98.1	98.1	98.1	51.564	0	323.31	2895500000000	7594	32.5768	33.9438	33.3597	33.2034	32.5928	33.7303	33.1293	33.0343	32.2891	34.0845	33.4507	33.7704	32.6442	34.0139	33.7794	34.0401	32.7702	34.279	33.4684	33.5734	32.5094	33.8819	33.3113	32.4134	32.4888	33.8738	33.7388	33.1343	32.5725	33.7586	33.2412	33.1308	32.2154	33.8182
Q9CYT6;D3YTR7	Q9CYT6;D3YTR7	Adenylyl cyclase-associated protein 2;Adenylyl cyclase-associated protein	Cap2		39	38	38	70.2	70.2	70.2	52.861	0	323.31	233290000000	1467	28.9102	29.8629	29.8925	29.7659	28.5133	29.8807	29.0706	29.9245	29.7547	29.9919	29.7465	30.5592	29.5365	30.7872	30.0972	29.9077	29.3767	30.1675	29.594	30.0136	28.5047	30.0579	29.3863	29.0416	29.7817	30.0168	29.6586	29.7988	29.3322	30.0601	29.5487	30.0389	29.2124	29.8421
Q99LB4;P24452;D3YTL5;D3YU77;D3YZN3;D3Z014;D3Z4K5	Q99LB4;P24452;D3YTL5	Macrophage-capping protein	Capg		17	17	17	60.7	60.7	60.7	38.768	0	323.31	235840000000	971	27.089	30.2879	29.4413	28.2291	NaN	27.1823	27.9698	28.8282	26.6168	30.711	28.9068	29.0667	27.9781	31.1494	28.5519	29.2726	26.9934	30.9259	28.509	29.3486	28.414	30.8427	31.7364	27.4069	27.9146	31.493	29.4029	29.3257	27.9627	31.4424	30.3698	29.2135	28.3809	30.8168
O35350	O35350	Calpain-1 catalytic subunit	Capn1		41	41	41	51.9	51.9	51.9	82.105	0	323.31	112640000000	939	28.4792	28.8628	27.7935	28.155	29.126	27.1643	28.2002	28.7833	29.412	28.6431	28.2627	28.8529	29.518	29.1378	28.0184	27.7722	28.9194	29.2438	27.5754	28.5553	28.7473	28.8875	28.8917	28.3975	28.9018	29.0737	28.4249	28.4764	28.9523	29.3791	28.3203	28.2922	28.859	29.3477
O08529	O08529	Calpain-2 catalytic subunit	Capn2		50	50	50	70	70	70	79.871	0	323.31	785120000000	3523	30.8625	31.8815	30.8443	31.2617	31.142	31.4213	30.1828	31.1521	31.153	32.1623	31.182	32.1817	31.4826	32.454	30.4474	31.5016	31.0813	31.8494	30.3011	31.3782	31.1112	31.762	30.8895	30.5011	31.2364	31.8491	30.8953	31.7939	31.0585	32.2167	30.1541	31.5137	30.2537	31.8695
O08688;D3YU84;D3Z432	O08688	Calpain-5	Capn5		10	10	10	18.4	18.4	18.4	72.954	0	22.082	6515500000	79	NaN	25.9225	26.2612	NaN	NaN	NaN	26.4829	NaN	NaN	NaN	25.5497	NaN	NaN	25.6476	26.327	NaN	NaN	25.1596	25.259	NaN	NaN	25.9053	25.9292	NaN	NaN	25.5323	26.4521	NaN	NaN	26.0665	NaN	NaN	NaN	25.5136
Q91VA3;A0A0A6YVU9	Q91VA3;A0A0A6YVU9	Calpain-8	Capn8		2	2	2	1.7	1.7	1.7	79.334	0	14.913	9541300000	65	NaN	NaN	25.452	NaN	NaN	NaN	NaN	NaN	NaN	25.2263	25.8709	NaN	NaN	NaN	NaN	NaN	NaN	24.6676	26.1588	NaN	NaN	NaN	NaN	NaN	NaN	25.6846	26.743	NaN	NaN	NaN	NaN	NaN	NaN	NaN
O88456;D3YW48;Q9D7J7	O88456;D3YW48	Calpain small subunit 1	Capns1		20	20	20	62.8	62.8	62.8	28.463	0	323.31	409800000000	1509	29.0019	31.9855	30.8054	29.9859	29.8038	31.2385	30.3958	30.3602	27.8871	31.3888	30.2557	29.6569	29.2136	31.2508	30.3048	30.4368	28.3988	32.1154	30.3487	30.4468	28.8239	31.1988	30.9987	29.2544	28.0218	31.2197	30.6452	29.2514	28.7608	31.1472	29.9244	29.7006	28.7435	31.8545
Q60865;F6YLI0;A2BH47;F6YP03	Q60865	Caprin-1	Caprin1		24	24	24	32.5	32.5	32.5	78.168	0	323.31	130090000000	748	28.307	27.7113	29.8338	30.1928	27.9258	25.7444	28.8425	30.1407	27.761	27.7459	29.3393	30.7027	28.6077	28.0457	29.155	30.488	27.5813	27.7633	30.0734	29.4611	28.1242	27.7851	29.3051	29.8947	28.2077	28.7334	29.0712	29.894	27.5707	28.4683	29.4318	30.9061	28.1325	27.8902
Q5RKN9;P47753;A0A0G2JE27	Q5RKN9;P47753	F-actin-capping protein subunit alpha-1	Capza1		23	18	18	86.4	79.4	79.4	32.953	0	323.31	323970000000	1706	29.0646	29.1549	29.4721	30.1146	29.9753	27.8443	29.8921	29.8143	29.4754	29.6455	30.7092	31.373	29.818	30.0729	30.1105	31.4265	29.9268	29.9354	29.6877	30.9065	29.3867	29.4317	29.5891	30.4817	28.9877	29.6612	30.4789	30.5778	30.0482	30.0237	30.0739	31.2954	29.6507	28.3488
P47754;D6RCW7	P47754;D6RCW7	F-actin-capping protein subunit alpha-2	Capza2		26	26	21	86	86	79	32.967	0	323.31	874950000000	3377	31.3528	31.033	31.4655	32.363	32.0216	30.6781	31.1334	31.8344	31.7974	31.208	32.0384	32.6059	31.8117	31.3039	31.4885	32.536	31.7439	30.9575	31.5055	32.2243	31.1661	31.0172	31.1793	32.4032	30.9955	31.2027	31.6272	32.1308	31.4461	31.5091	31.589	32.5049	31.9172	30.9102
P47757-2;A2AMW0;P47757-4;F7CAZ6;A0A0A0MQI9;F6YHZ8;F8VQB6;E9Q5G1;F8VQB6-2	P47757-2;A2AMW0;P47757-4	F-actin-capping protein subunit beta	Capzb		36	36	9	79.4	79.4	12.1	30.628	0	323.31	790330000000	3155	31.1582	31.3734	31.5274	32.2611	31.5382	30.4821	31.7029	32.5707	31.2977	30.918	31.7313	32.3705	31.4007	30.9843	31.9416	31.4432	31.0725	31.0764	31.482	32.049	31.0997	31.2417	31.1197	32.5403	30.3718	31.2129	31.6556	32.2443	31.3975	31.0473	31.0474	31.9581	30.7909	31.3118
Q9CR86;A0A0A6YW52	Q9CR86;A0A0A6YW52	Calcium-regulated heat stable protein 1	Carhsp1;Gm9791		7	7	7	67.6	67.6	67.6	16.062	0	280.33	19397000000	192	NaN	27.3358	26.7116	NaN	NaN	27.9026	NaN	NaN	NaN	27.9016	NaN	NaN	NaN	28.2337	NaN	NaN	NaN	27.1158	NaN	NaN	NaN	27.292	25.9151	NaN	NaN	27.2338	NaN	NaN	NaN	28.2906	NaN	NaN	NaN	27.0381
Q9CZ42-2	Q9CZ42-2	ATP-dependent (S)-NAD(P)H-hydrate dehydratase	Carkd		14	14	1	65.4	65.4	3	32.151	0	323.31	81683000000	621	NaN	28.5225	27.0489	26.62	24.2234	29.3991	26.2441	27.0227	23.4151	28.7636	27.492	26.3911	NaN	29.8683	27.0627	26.0347	22.9686	30.0486	26.5185	26.6432	26.108	29.0836	27.422	NaN	24.7821	30.0381	27.6429	26.7894	25.1576	29.2273	27.0882	26.1502	NaN	28.9434
Q9WVG6;D3YUP1;Q9WVG6-2;D6RFA7	Q9WVG6;D3YUP1;Q9WVG6-2	Histone-arginine methyltransferase CARM1	Carm1		13	13	13	24.2	24.2	24.2	65.853	0	60.908	15801000000	121	NaN	25.9177	26.1053	NaN	NaN	26.9981	NaN	NaN	26.4488	26.6461	25.2959	26.5099	27.3697	26.3868	NaN	NaN	NaN	26.5073	NaN	NaN	NaN	26.2125	NaN	NaN	26.3481	26.418	26.2215	24.9008	NaN	26.4408	NaN	NaN	NaN	26.11
Q9ER72;Q9ER72-2	Q9ER72;Q9ER72-2	Cysteine--tRNA ligase, cytoplasmic	Cars		31	31	31	42	42	42	94.859	0	111	33968000000	320	26.2767	27.0855	26.4364	26.9514	NaN	27.0535	26.7842	26.9626	27.822	27.1407	26.5579	NaN	27.9804	27.1599	26.6558	27.8329	27.2538	27.2867	26.7098	27.102	26.8265	27.2289	26.4146	27.1594	27.8261	26.5936	27.065	28.3465	27.7171	27.4151	26.6602	27.2483	27.154	27.6173
G3X975;Q8BYM8	G3X975;Q8BYM8	Probable cysteine--tRNA ligase, mitochondrial	Cars2		6	6	6	11.1	11.1	11.1	61.342	0	9.6001	2914400000	25	NaN	24.5751	NaN	NaN	NaN	NaN	NaN	NaN	NaN	25.3605	NaN	NaN	NaN	NaN	NaN	NaN	NaN	NaN	NaN	NaN	NaN	24.7665	NaN	NaN	NaN	25.6246	NaN	NaN	NaN	25.5106	NaN	NaN	NaN	NaN
Q6P2L7;A2AR60;E9PZJ6;Q6P2L7-2;Q6P2L7-3	Q6P2L7;A2AR60;E9PZJ6;Q6P2L7-2;Q6P2L7-3	Protein CASC4	Casc4		12	12	12	29.7	29.7	29.7	49.408	0	33.201	6227000000	75	NaN	NaN	25.9169	NaN	NaN	NaN	26.505	NaN	NaN	NaN	25.9581	NaN	NaN	NaN	25.2216	NaN	NaN	24.0855	25.5982	NaN	NaN	26.3078	26.5582	NaN	NaN	NaN	26.8704	NaN	NaN	25.9562	26.7964	NaN	NaN	26.7809
O70589;O70589-3;A0A067XG53;O70589-5;O70589-4;O70589-2;F6ZQR2;F6Y9I5;F7CD87;B1AUH5	O70589;O70589-3;A0A067XG53;O70589-5;O70589-4;O70589-2	Peripheral plasma membrane protein CASK	Cask		19	19	19	22.7	22.7	22.7	105.11	0	60.355	19829000000	213	25.9457	26.0693	26.547	25.8468	26.6094	26.008	26.3443	26.4292	26.9475	26.0737	25.9444	26.0173	27.0102	26.139	25.0657	27.3012	26.3883	26.0205	25.4212	26.0825	25.6132	26.8231	26.9706	NaN	25.8865	26.3517	25.7228	26.0943	26.2622	25.8041	NaN	25.9106	27.2442	26.6072
Q8VHK1;F6R2B3;Q6P9K8;Q6P9K8-4;Q6P9K8-2;Q6P9K8-3	Q8VHK1	Caskin-2	Caskin2		14	14	13	13.6	13.6	13	126.78	0	52.185	6045500000	53	NaN	NaN	25.6854	NaN	NaN	NaN	NaN	NaN	NaN	NaN	NaN	NaN	NaN	NaN	NaN	NaN	NaN	NaN	NaN	NaN	26.1051	25.4152	25.9373	26.2187	NaN	NaN	NaN	25.7062	NaN	NaN	NaN	NaN	NaN	NaN
P29452	P29452	Caspase-1;Caspase-1 subunit p20;Caspase-1 subunit p10	Casp1		7	7	7	19.7	19.7	19.7	45.64	0	43.1	2587100000	37	NaN	NaN	NaN	NaN	NaN	NaN	NaN	NaN	NaN	NaN	NaN	NaN	NaN	NaN	NaN	NaN	NaN	24.4625	23.4594	NaN	NaN	24.8468	NaN	NaN	NaN	NaN	NaN	NaN	NaN	24.9714	NaN	NaN	NaN	NaN
O08736;E9Q575;D6RCG7	O08736;E9Q575;D6RCG7	Caspase-12;Caspase	Casp12		14	14	14	33.4	33.4	33.4	47.853	0	38.856	15934000000	165	26.5883	26.4665	26.2644	26.3486	26.8016	26.7071	26.5976	26.313	26.4272	26.1361	NaN	26.399	26.5307	26.3474	NaN	NaN	27.1053	26.5553	26.2663	NaN	26.0737	25.5773	25.7723	26.2083	26.5952	26.7897	26.1592	26.7376	24.7614	26.1591	26.4144	25.9868	26.0981	26.1065
P70677	P70677	Caspase-3;Caspase-3 subunit p17;Caspase-3 subunit p12	Casp3		9	9	9	32.9	32.9	32.9	31.474	0	110.93	7891200000	61	NaN	25.7121	NaN	NaN	NaN	NaN	NaN	NaN	NaN	26.4041	NaN	NaN	NaN	26.2198	NaN	NaN	NaN	26.1164	NaN	NaN	NaN	NaN	NaN	NaN	NaN	25.9798	NaN	NaN	NaN	25.8016	NaN	NaN	NaN	26.1687
O08738	O08738	Caspase-6;Caspase-6 subunit p18;Caspase-6 subunit p11	Casp6		6	6	6	26.4	26.4	26.4	31.595	0	21.188	1987200000	35	NaN	24.5177	NaN	NaN	NaN	24.4241	NaN	NaN	NaN	NaN	NaN	NaN	NaN	25.3954	NaN	NaN	NaN	NaN	NaN	NaN	NaN	NaN	NaN	NaN	NaN	NaN	NaN	NaN	NaN	24.6718	NaN	NaN	NaN	24.2298
O89110;A0A087WQT6	O89110;A0A087WQT6	Caspase-8;Caspase-8 subunit p18;Caspase-8 subunit p10	Casp8		16	16	16	42.5	42.5	42.5	55.356	0	51.488	8161400000	62	NaN	NaN	NaN	25.3836	NaN	NaN	NaN	NaN	NaN	NaN	NaN	25.4532	NaN	25.8967	NaN	NaN	NaN	25.6715	NaN	25.5495	NaN	25.5394	NaN	NaN	NaN	26.1964	NaN	NaN	NaN	25.9797	NaN	NaN	NaN	25.6196
O09165;E9Q489	O09165;E9Q489	Calsequestrin-1;Calsequestrin	Casq1		8	8	8	27.4	27.4	27.4	46.377	0	323.31	15757000000	72	NaN	NaN	NaN	NaN	NaN	NaN	NaN	NaN	NaN	NaN	NaN	NaN	NaN	NaN	27.3973	25.1971	NaN	NaN	24.1022	NaN	NaN	NaN	NaN	NaN	NaN	27.2054	NaN	NaN	26.7652	NaN	29.1553	29.1856	NaN	NaN
O09161;F6QYE1;E9PZ67	O09161;F6QYE1;E9PZ67	Calsequestrin-2;Calsequestrin	Casq2		10	10	10	29.2	29.2	29.2	48.176	0	82.295	14436000000	74	NaN	NaN	25.0016	NaN	NaN	NaN	NaN	26.4018	NaN	NaN	NaN	25.8737	NaN	NaN	NaN	NaN	NaN	NaN	NaN	NaN	NaN	NaN	24.7484	NaN	NaN	NaN	NaN	27.0535	26.7784	25.5357	29.6098	26.9953	NaN	NaN
P51125;P51125-2;Q8CE80;P51125-6;P51125-3;P51125-7;P51125-5;P51125-4	P51125;P51125-2;Q8CE80;P51125-6;P51125-3;P51125-7;P51125-5;P51125-4	Calpastatin	Cast		48	48	48	67.5	67.5	67.5	84.921	0	323.31	160200000000	1214	28.8306	30.6261	29.6711	29.2151	25.8428	28.1279	27.3796	27.8836	27.9493	31.0508	28.0391	28.2116	26.3894	30.5915	27.1989	28.4728	NaN	30.531	27.7593	27.4383	29.1223	30.3757	28.6821	28.8608	24.4858	30.0083	29.0757	27.2936	26.4282	30.6132	26.6312	27.0048	NaN	30.1665
P24270;A2AL20	P24270	Catalase	Cat		41	41	41	72.5	72.5	72.5	59.795	0	323.31	293110000000	1398	25.8454	31.7386	30.0596	22.4328	24.3001	29.6021	28.358	22.2228	23.1821	31.1732	28.5598	NaN	24.2083	31.8393	26.5612	24.3274	22.341	32.0318	29.2402	26.793	25.3272	31.7894	30.4804	25.7971	23.8175	32.1367	29.2573	24.8118	24.2939	31.6769	28.535	22.3756	24.758	31.2526
P49817-2;D3Z0J2	P49817-2;D3Z0J2	Caveolin-1;Caveolin	Cav1		11	2	2	43.5	10.2	10.2	17.09	0	69.358	18072000000	80	NaN	26.2763	NaN	27.4665	NaN	NaN	NaN	NaN	NaN	26.6629	NaN	NaN	NaN	NaN	30.5327	NaN	NaN	24.798	NaN	NaN	NaN	NaN	27.995	27.0131	NaN	26.7946	NaN	NaN	NaN	26.7042	NaN	NaN	NaN	25.9971
P49817;H3BKG0;H3BLK5;D3Z148	P49817;H3BKG0;H3BLK5;D3Z148	Caveolin-1;Caveolin	Cav1		16	16	7	53.4	53.4	25.8	20.538	0	323.31	1655600000000	1922	32.2576	33.2361	33.8749	32.9197	32.0225	30.3474	34.0778	32.9599	32.1038	32.9708	33.5036	32.8922	30.605	33.038	34.8969	33.8741	31.1538	32.312	34.5194	32.8495	32.0634	32.7435	34.0508	32.9038	30.9053	32.6425	33.6678	32.5517	31.1797	32.6075	34.1486	32.9678	31.5663	32.4686
Q9WVC3;Q924U4;D3Z147	Q9WVC3;Q924U4;D3Z147	Caveolin-2;Caveolin	Cav2		6	6	6	58.6	58.6	58.6	18.227	0	193.02	223670000000	925	29.7749	29.6524	30.7474	28.493	30.302	NaN	31.478	28.6865	29.004	29.6453	29.9824	29.1421	29.6981	30.3271	31.4843	28.2083	29.5302	29.6877	31.2638	29.8446	29.6431	29.5778	30.3379	28.5271	NaN	29.4188	30.3116	29.0836	28.9866	30.3464	31.3375	29.0555	NaN	29.0438
P51637	P51637	Caveolin-3	Cav3		7	5	5	25.2	18.5	18.5	17.358	0	47.813	18041000000	201	NaN	NaN	25.8439	NaN	NaN	NaN	27.3503	NaN	NaN	26.1652	26.247	NaN	NaN	NaN	27.2102	NaN	NaN	NaN	NaN	NaN	NaN	NaN	25.9107	NaN	NaN	NaN	NaN	NaN	NaN	NaN	26.4154	NaN	NaN	26.4697
P48758	P48758	Carbonyl reductase [NADPH] 1	Cbr1		26	26	25	86.6	86.6	83.8	30.641	0	323.31	226970000000	1361	28.5687	30.4351	29.9244	29.3827	28.8128	29.6648	28.9338	29.8477	29.1194	29.9455	29.5881	31.0438	29.5534	30.4856	28.5812	29.3023	28.8909	30.7421	29.5309	29.4497	28.6659	30.474	29.1103	28.7308	29.4376	30.2939	29.6715	30.3589	28.817	30.3166	29.0778	29.5216	28.5593	30.0625
P08074;F6YNX9	P08074;F6YNX9	Carbonyl reductase [NADPH] 2	Cbr2		27	27	26	97.1	97.1	97.1	25.958	0	323.31	1299600000000	2734	30.1995	33.312	31.6585	30.0318	28.7442	33.2	31.6851	28.8208	28.8901	33.2817	31.2115	29.3839	29.0504	33.2141	30.8073	29.6442	29.0806	33.4474	31.2533	31.619	29.8786	32.921	31.8096	28.5344	29.3956	32.8747	32.0673	30.0899	28.8218	32.7314	30.418	27.987	28.6505	32.9321
Q8K354	Q8K354	Carbonyl reductase [NADPH] 3	Cbr3		22	21	21	81.9	79.1	79.1	30.953	0	323.31	92455000000	608	NaN	28.3846	27.9309	27.9668	26.3847	28.6605	27.0106	27.7514	26.8646	29.5391	27.1352	28.3132	26.894	29.7029	25.5331	27.6941	27.3699	29.9932	27.6577	27.9153	25.9173	29.4356	27.5934	NaN	26.7082	29.6241	27.8603	28.0676	26.6161	29.7136	26.7095	27.0949	26.7514	29.1926
Q91VT4;D3Z6C4	Q91VT4	Carbonyl reductase family member 4	Cbr4		13	13	13	55.1	55.1	55.1	25.414	0	257.36	36072000000	380	26.5065	27.5345	27.3921	27.2137	27.4295	27.1486	28.0917	NaN	27.2499	26.5355	27.4118	26.013	27.413	27.3751	27.7464	NaN	26.9295	27.391	27.3576	26.7615	27.6745	27.2014	27.6151	26.6699	27.5424	26.7671	27.5894	26.3184	27.765	27.2013	28.2508	26.764	27.1342	28.0496
P83917;Q7TPM0;Q9CYJ8	P83917;Q7TPM0;Q9CYJ8	Chromobox protein homolog 1	Cbx1		12	12	11	55.7	55.7	55.7	21.418	0	323.31	101470000000	589	NaN	28.6688	28.8233	28.1156	NaN	27.8615	29.9516	28.6114	27.4094	28.9898	29.4415	28.6686	NaN	28.4691	29.3839	28.9377	NaN	28.3048	29.7661	28.9436	NaN	28.3006	29.2745	28.3815	NaN	28.3742	29.5698	28.2999	NaN	28.2463	29.6012	28.3691	NaN	28.2435
P23198;Q9DCC5;D3Z1A9;D3Z313	P23198;Q9DCC5	Chromobox protein homolog 3	Cbx3		11	9	9	49.7	49.7	49.7	20.855	0	279.82	148940000000	730	NaN	29.5775	28.7999	29.2351	24.7787	27.5357	29.1937	29.4077	NaN	29.0036	29.0505	29.9794	NaN	29.5738	29.0589	30.5997	26.5324	29.4656	30.3538	29.7946	26.8146	28.8405	29.4277	29.229	26.9275	29.3994	30.2562	29.7959	NaN	28.9705	28.9869	30.0879	NaN	28.5214
Q61686;D3Z0U2	Q61686	Chromobox protein homolog 5	Cbx5		15	15	14	70.7	70.7	64.4	22.186	0	272.77	85603000000	652	NaN	26.0361	28.6855	29.5739	24.4923	26.2797	29.4335	29.3659	25.9013	26.6058	28.7754	29.7084	26.7828	26.1565	28.4715	29.9175	26.8867	26.6773	30.0373	29.8266	27.0887	26.4712	29.9742	29.3121	25.942	25.6118	29.4114	28.7673	NaN	25.0188	28.8085	28.9185	NaN	25.7294
Q9DBY5;Q3UK98;D3Z5F6;F8VQB8;H3BLN6;D3Z329	Q9DBY5;Q3UK98;D3Z5F6;F8VQB8;H3BLN6	Chromobox protein homolog 6	Cbx6;Npcd		9	9	8	23.7	23.7	21.5	44.459	0	25.764	5810800000	44	NaN	NaN	NaN	25.8755	NaN	NaN	NaN	26.3777	NaN	NaN	NaN	26.3185	NaN	NaN	NaN	26.3543	25.835	NaN	25.1318	23.6212	26.3172	NaN	NaN	NaN	NaN	NaN	NaN	NaN	NaN	NaN	NaN	NaN	NaN	NaN
Q8K1A6;E9PX94	Q8K1A6;E9PX94	Coiled-coil and C2 domain-containing protein 1A	Cc2d1a		20	20	20	23.4	23.4	23.4	103.7	0	34.328	8082000000	80	NaN	NaN	24.7215	NaN	25.181	NaN	NaN	26.7425	26.1239	NaN	NaN	25.9737	26.2231	NaN	NaN	26.4918	26.6869	NaN	NaN	NaN	26.0978	NaN	24.5264	25.5309	26.6232	NaN	NaN	25.8847	26.6561	NaN	NaN	25.4544	26.1488	NaN
Q8BRN9;F6XC25;H3BKI0	Q8BRN9;F6XC25	Coiled-coil and C2 domain-containing protein 1B	Cc2d1b		13	13	13	19.8	19.8	19.8	93.09	0	35.375	10821000000	105	26.1351	25.3402	25.1357	25.1733	26.5756	NaN	NaN	26.1892	27.2553	NaN	25.2408	NaN	NaN	24.9381	NaN	NaN	27.0665	25.9065	25.7124	25.3291	26.5298	25.9786	26.2537	25.7126	26.421	NaN	25.2357	NaN	26.6338	NaN	25.084	25.6698	26.4543	NaN
Q8CH18;Q8CH18-3;Q8CH18-2	Q8CH18;Q8CH18-3	Cell division cycle and apoptosis regulator protein 1	Ccar1		37	37	37	32	32	32	132.06	0	222.93	62136000000	553	28.0123	25.4063	27.6464	28.5335	28.5753	27.4436	27.6767	28.1932	28.6809	26.13	27.4972	28.3658	28.7551	25.1663	27.0014	29.239	28.3857	26.4155	26.5546	28.4807	28.5019	24.2751	26.6795	29.1406	28.7098	25.87	26.0073	28.3242	28.9406	25.1961	27.3389	29.0002	27.9789	25.6641
Q8VDP4	Q8VDP4	Cell cycle and apoptosis regulator protein 2	Ccar2		21	21	21	27.7	27.7	27.7	103	0	152.65	27045000000	297	25.7285	26.5509	27.2738	26.9641	26.0952	25.5117	27.0308	26.7982	25.8764	25.3154	26.6112	27.8553	27.4679	28.4313	26.4947	28.1954	27.1579	25.8629	26.397	26.8984	26.0212	24.8072	27.3915	26.946	25.4594	26.6169	26.8606	27.0152	26.7325	25.2715	25.9465	27.3328	25.8551	NaN
Q8BTY1;A2AQY8;A2AQY9	Q8BTY1;A2AQY8;A2AQY9	Kynurenine--oxoglutarate transaminase 1	Ccbl1		9	9	9	25.9	25.9	25.9	47.563	0	76.629	6733600000	84	NaN	26.2267	25.3595	NaN	NaN	25.7878	NaN	NaN	NaN	26.1536	NaN	NaN	NaN	26.0482	NaN	NaN	NaN	25.5802	NaN	NaN	NaN	26.2305	NaN	NaN	NaN	25.9152	NaN	NaN	NaN	26.0963	NaN	NaN	NaN	25.6872
Q71RI9;Q71RI9-2;A0A0G2JGE1;D6RJ70	Q71RI9;Q71RI9-2;A0A0G2JGE1	Kynurenine--oxoglutarate transaminase 3	Ccbl2		17	17	17	42.2	42.2	42.2	51.126	0	156.16	43284000000	348	26.6636	28.5423	NaN	24.4735	NaN	28.2914	NaN	NaN	NaN	28.1393	24.8245	NaN	NaN	27.9668	NaN	NaN	NaN	28.7094	24.7287	24.2501	NaN	28.3709	NaN	NaN	NaN	28.6616	25.3465	NaN	NaN	27.9896	25.8183	NaN	26.0659	27.638
Q3TMW1;E0CYE3	Q3TMW1	Coiled-coil domain-containing protein 102A	Ccdc102a		17	17	17	30.6	30.6	30.6	62.623	0	128.37	19142000000	65	NaN	NaN	27.9046	NaN	NaN	NaN	28.67	27.8933	NaN	NaN	28.2503	NaN	NaN	NaN	28.1512	28.6681	NaN	NaN	26.3617	27.8162	NaN	NaN	NaN	NaN	NaN	NaN	NaN	28.493	NaN	NaN	NaN	27.9772	NaN	NaN
Q810S1;F6SD17	Q810S1;F6SD17	Calcium uniporter regulatory subunit MCUb, mitochondrial	Ccdc109b		3	3	3	10.7	10.7	10.7	39.799	0	12.67	711480000	14	NaN	NaN	NaN	NaN	NaN	NaN	NaN	NaN	NaN	NaN	NaN	NaN	NaN	NaN	NaN	NaN	NaN	NaN	NaN	NaN	NaN	NaN	NaN	NaN	NaN	NaN	NaN	NaN	NaN	NaN	NaN	NaN	NaN	NaN
Q8R344;A0A0G2JF16;A0A0G2JFK6	Q8R344;A0A0G2JF16	Coiled-coil domain-containing protein 12	Ccdc12		4	4	4	36.1	36.1	36.1	18.891	0	67.074	2737600000	27	NaN	24.677	NaN	NaN	NaN	NaN	NaN	NaN	NaN	NaN	NaN	NaN	NaN	NaN	NaN	26.2474	NaN	NaN	NaN	NaN	NaN	NaN	NaN	NaN	NaN	NaN	NaN	NaN	NaN	NaN	NaN	NaN	NaN	NaN
Q9D8X2	Q9D8X2	Coiled-coil domain-containing protein 124	Ccdc124		16	16	16	51.2	51.2	51.2	25.345	0	199.18	32715000000	232	27.8196	26.796	28.5946	27.3029	NaN	NaN	27.6281	28.121	25.3649	27.4661	28.0353	29.3444	NaN	26.727	28.5163	29.1189	NaN	26.8637	28.1596	27.3518	NaN	26.6954	28.549	27.9176	26.0099	NaN	27.4439	27.1819	NaN	27.4137	27.5527	27.5734	NaN	27.2697
Q3TC33;E0CYX9;E0CYP1;Q3TC33-2	Q3TC33;E0CYX9	Coiled-coil domain-containing protein 127	Ccdc127		13	13	13	49.2	49.2	49.2	30.509	0	77.865	16003000000	179	NaN	25.0375	27.2566	NaN	NaN	NaN	26.6158	NaN	NaN	25.949	27.4218	26.262	NaN	24.2051	27.8563	NaN	NaN	25.053	27.2253	26.2274	NaN	NaN	28.1476	NaN	NaN	25.3177	29.0483	26.576	NaN	24.7113	28.484	26.9124	NaN	25.7199
Q8C7V8-2;Q8C7V8	Q8C7V8-2;Q8C7V8	Coiled-coil domain-containing protein 134	Ccdc134		5	5	5	35.9	35.9	35.9	22.416	0	35.062	3586400000	31	NaN	NaN	26.0079	NaN	NaN	NaN	NaN	NaN	NaN	NaN	25.8535	NaN	NaN	NaN	NaN	NaN	NaN	NaN	NaN	NaN	NaN	NaN	NaN	NaN	NaN	NaN	25.7336	NaN	NaN	NaN	NaN	NaN	NaN	NaN
E9Q8Q6;A2AST1;D6RJ38;A2AK24;J3QNK9	E9Q8Q6;A2AST1		Ccdc141		48	48	48	38.1	38.1	38.1	173.64	0	323.31	48568000000	481	28.8691	25.554	NaN	27.616	30.3163	NaN	NaN	27.186	29.9742	27.9503	27.0773	27.4107	28.9613	25.7414	26.6826	27.5399	29.3196	25.1534	NaN	28.2685	29.0072	NaN	NaN	28.4158	28.3413	NaN	26.5483	28.5004	28.4275	25.0612	25.7989	27.7143	28.3014	25.0928
Q9D162;Q9D162-2;F6WM75;D6RG69;Q9D162-3	Q9D162;Q9D162-2;F6WM75;D6RG69;Q9D162-3	Coiled-coil domain-containing protein 167	Ccdc167		3	3	3	38.1	38.1	38.1	11.475	0.0016265	3.755	775110000	22	NaN	NaN	NaN	NaN	NaN	NaN	NaN	NaN	NaN	NaN	NaN	NaN	NaN	NaN	NaN	NaN	NaN	NaN	NaN	NaN	NaN	NaN	NaN	NaN	NaN	NaN	25.3258	NaN	NaN	NaN	25.3537	NaN	NaN	NaN
Q9JIG7	Q9JIG7	Coiled-coil domain-containing protein 22	Ccdc22		17	17	17	32.1	32.1	32.1	70.843	0	50.261	24542000000	166	NaN	26.9068	NaN	26.7596	NaN	26.8599	26.5908	27.9447	NaN	26.3729	26.3098	27.4739	26.8033	26.9898	NaN	26.906	27.6084	27.2508	26.8246	26.8708	NaN	26.3255	NaN	26.488	NaN	26.7821	27.2188	27.6436	NaN	26.8569	26.1499	26.761	NaN	27.2942
Q78PG9	Q78PG9	Coiled-coil domain-containing protein 25	Ccdc25		13	13	13	54.8	54.8	54.8	24.48	0	36.809	14705000000	52	NaN	26.1092	NaN	NaN	NaN	NaN	NaN	NaN	NaN	27.4544	26.884	NaN	NaN	28.553	NaN	NaN	NaN	NaN	NaN	NaN	NaN	26.1981	NaN	NaN	NaN	26.7857	NaN	25.7972	NaN	26.0263	NaN	NaN	NaN	NaN
Q9D6Y1	Q9D6Y1	Coiled-coil domain-containing protein 3	Ccdc3		8	8	8	23.4	23.4	23.4	31.093	0	127.33	129930000000	482	29.5513	27.0514	29.3997	28.1621	28.6598	NaN	30.1054	28.4931	29.9089	27.4288	30.2981	28.195	29.6671	27.4962	30.5634	NaN	29.4051	25.4515	30.4262	28.6038	28.9031	27.0238	NaN	26.8858	29.0703	NaN	30.8885	28.7722	27.6448	27.1481	29.539	29.1831	28.0967	NaN
Q9CR29;E9Q2S9;Q9CR29-2	Q9CR29;E9Q2S9;Q9CR29-2	Coiled-coil domain-containing protein 43	Ccdc43		3	3	3	14	14	14	25.049	0	11.922	3140200000	34	NaN	24.7523	NaN	NaN	NaN	NaN	NaN	NaN	NaN	NaN	NaN	NaN	NaN	24.8095	NaN	NaN	NaN	24.4985	NaN	NaN	NaN	25.1845	24.0781	NaN	NaN	NaN	NaN	NaN	NaN	24.244	NaN	NaN	NaN	NaN
Q9D024;Q9D024-2;F7C265	Q9D024;Q9D024-2;F7C265	Coiled-coil domain-containing protein 47	Ccdc47		20	20	6	42.2	42.2	20.1	55.843	0	204.11	35201000000	414	27.0568	27.7255	28.1538	26.7816	NaN	NaN	26.9096	26.7526	NaN	26.3324	26.9109	27.5835	25.8903	26.6019	27.5985	27.7114	26.6606	27.3276	27.5345	27.1889	26.4974	28.0138	28.5105	26.6733	NaN	27.134	28.2393	26.8528	27.2939	27.0073	27.3109	27.6645	25.5265	26.3999
Q810U5;Q810U5-3;F6UK66;Q810U5-2	Q810U5;Q810U5-3;F6UK66;Q810U5-2	Coiled-coil domain-containing protein 50	Ccdc50		10	10	10	32.1	32.1	32.1	35.321	0	55.412	8653600000	104	NaN	26.291	26.2221	25.0339	NaN	NaN	26.2498	26.2051	NaN	26.0287	25.0183	25.7971	NaN	26.0816	25.4495	26.5617	NaN	26.1171	25.61	25.9126	26.0125	25.6139	NaN	NaN	NaN	NaN	24.9633	NaN	NaN	25.9844	25.613	25.9482	NaN	26.5282
Q3URS9;Q3URS9-2	Q3URS9;Q3URS9-2	Coiled-coil domain-containing protein 51	Ccdc51		4	4	4	14.5	14.5	14.5	45.132	0	11.598	3304800000	33	NaN	NaN	NaN	NaN	NaN	NaN	25.1605	NaN	NaN	NaN	NaN	NaN	NaN	NaN	NaN	NaN	NaN	NaN	NaN	NaN	NaN	25.0856	NaN	NaN	NaN	24.9678	NaN	NaN	NaN	24.966	NaN	25.3789	NaN	NaN
Q9CR27;S4R287;S4R1P7;G3UWG7	Q9CR27;S4R287;S4R1P7;G3UWG7	WASH complex subunit CCDC53	Ccdc53		3	3	3	18	18	18	21.092	0	7.6346	1919100000	27	NaN	NaN	24.4798	NaN	NaN	NaN	NaN	NaN	NaN	NaN	NaN	NaN	NaN	NaN	24.6564	25.9245	NaN	NaN	NaN	NaN	NaN	24.9366	NaN	NaN	NaN	24.7811	24.9098	NaN	NaN	NaN	NaN	NaN	NaN	NaN
Q8R3Q6;F8WJI3;E9Q4B5	Q8R3Q6;F8WJI3;E9Q4B5	Coiled-coil domain-containing protein 58	Ccdc58		9	9	9	61.8	61.8	61.8	16.665	0	100.44	6689100000	46	NaN	25.9414	NaN	NaN	NaN	NaN	NaN	NaN	NaN	26.1736	NaN	NaN	NaN	26.3385	NaN	NaN	NaN	26.0713	NaN	NaN	NaN	25.8012	NaN	NaN	NaN	25.8677	NaN	NaN	NaN	26.358	NaN	NaN	NaN	25.5317
D3YZP9;F6SXB0	D3YZP9	Coiled-coil domain-containing protein 6	Ccdc6		18	18	18	34.8	34.8	34.8	52.938	0	67.201	17073000000	200	26.4834	26.1913	25.6109	27.3029	26.6786	NaN	NaN	NaN	NaN	26.2189	25.6623	NaN	25.4216	24.688	25.387	25.928	NaN	25.1302	23.1434	25.3869	26.4293	26.4106	26.0818	27.7919	26.4675	25.7193	24.61	NaN	NaN	25.6297	25.4477	NaN	NaN	27.352
Q3TCJ8;Q3TCJ8-2	Q3TCJ8;Q3TCJ8-2	Coiled-coil domain-containing protein 69	Ccdc69		7	7	7	41.6	41.6	41.6	23.296	0	17.609	2908900000	58	NaN	NaN	25.3709	NaN	NaN	NaN	26.3551	NaN	NaN	NaN	NaN	NaN	NaN	NaN	NaN	25.5633	NaN	NaN	25.526	NaN	NaN	NaN	NaN	NaN	NaN	NaN	NaN	NaN	25.2522	NaN	NaN	NaN	NaN	NaN
Q8R2G6	Q8R2G6	Coiled-coil domain-containing protein 80	Ccdc80		37	37	37	36.4	36.4	36.4	107.61	0	323.31	106930000000	969	29.3967	24.7965	28.8456	28.5911	29.0713	NaN	28.9816	28.7412	29.7317	23.5495	28.9832	29.1183	28.8906	25.3773	29.3257	30.1654	30.0321	25.4554	29.7023	29.3525	29.8444	25.6362	28.9396	29.1959	29.9185	23.4167	28.7385	29.35	29.5373	25.6765	29.9184	30.0783	30.0711	25.4662
Q5SNZ0;Q5SNZ0-3;Q5SNZ0-2;F6R1B7;Z4YLP6;Z4YLN8;Z4YKY0	Q5SNZ0;Q5SNZ0-3;Q5SNZ0-2	Girdin	Ccdc88a		27	27	27	16	16	16	215.92	0	30.456	19178000000	57	NaN	NaN	26.8608	NaN	NaN	NaN	NaN	NaN	NaN	NaN	NaN	NaN	NaN	NaN	NaN	NaN	NaN	NaN	NaN	NaN	NaN	NaN	26.9608	NaN	NaN	27.08	NaN	NaN	NaN	NaN	NaN	NaN	NaN	26.8618
Q8VC31;G3X927;D3YW42;G3UXR7;D3Z1Q6;G3UYE3	Q8VC31;G3X927;D3YW42	Coiled-coil domain-containing protein 9	Ccdc9		13	13	13	19.2	19.2	19.2	61.445	0	17.508	9967600000	81	NaN	NaN	27.2469	26.5599	NaN	NaN	27.0255	26.6843	NaN	NaN	NaN	NaN	NaN	NaN	27.0353	26.822	NaN	NaN	26.6554	25.8671	NaN	NaN	26.1835	27.1471	NaN	NaN	25.1485	27.4261	NaN	NaN	25.8263	27.2712	NaN	NaN
Q8C3X2;Q8C3X2-2	Q8C3X2;Q8C3X2-2	Coiled-coil domain-containing protein 90B, mitochondrial	Ccdc90b		16	16	15	58.6	58.6	55.9	29.596	0	323.31	62363000000	512	24.7102	28.4748	29.1302	26.0133	NaN	27.8684	28.9075	26.5609	NaN	28.5543	27.8437	26.6096	NaN	28.2308	27.9224	26.9927	NaN	28.1996	28.3759	27.36	NaN	28.0049	29.3698	26.5431	NaN	28.88	28.9202	NaN	NaN	28.1946	28.0687	27.9872	NaN	28.1152
Q7TQK5;E9QAD4	Q7TQK5;E9QAD4	Coiled-coil domain-containing protein 93	Ccdc93		23	23	23	39.9	39.9	39.9	72.602	0	111.35	40082000000	310	27.0943	27.6849	26.9336	27.2208	25.8976	26.9824	27.6217	27.3987	27.3087	27.9714	27.3643	28.281	27.1232	27.5767	26.9619	28.5024	26.5766	27.9685	27.5853	28.0636	26.5145	27.2025	25.947	26.1385	26.4948	26.9773	27.2411	28.4258	27.087	27.3977	26.1667	27.9429	NaN	27.5207
Q9QWV9	Q9QWV9	Cyclin-T1	Ccnt1		6	6	6	8.4	8.4	8.4	80.597	0	7.2579	2506700000	25	NaN	NaN	NaN	NaN	NaN	NaN	NaN	NaN	NaN	NaN	NaN	NaN	NaN	NaN	NaN	NaN	NaN	NaN	NaN	NaN	NaN	NaN	NaN	NaN	NaN	NaN	NaN	NaN	NaN	NaN	NaN	NaN	NaN	NaN
Q9WU84	Q9WU84	Copper chaperone for superoxide dismutase	Ccs		4	4	4	16.1	16.1	16.1	28.911	0	19.851	11298000000	83	NaN	26.8535	NaN	NaN	NaN	NaN	NaN	26.9286	NaN	26.1132	NaN	25.6972	NaN	26.4793	NaN	NaN	NaN	26.8192	25.5055	NaN	NaN	26.7822	NaN	NaN	NaN	26.8332	NaN	27.0224	NaN	26.2481	NaN	NaN	NaN	27.2945
Q3UHI0;S4R211;Q3UHI0-2;S4R2U3;S4R1Q3;S4R170	Q3UHI0;S4R211;Q3UHI0-2;S4R2U3	Serine-rich coiled-coil domain-containing protein 2	Ccser2		3	3	3	5.4	5.4	5.4	92.931	0.00017379	5.8849	19811000000	28	NaN	NaN	NaN	NaN	NaN	NaN	NaN	NaN	NaN	NaN	NaN	NaN	NaN	NaN	NaN	NaN	NaN	NaN	NaN	NaN	NaN	NaN	NaN	NaN	27.1738	NaN	NaN	NaN	NaN	NaN	NaN	NaN	NaN	NaN
P80314	P80314	T-complex protein 1 subunit beta	Cct2		59	59	59	93.3	93.3	93.3	57.477	0	323.31	670660000000	3392	31.0617	30.9399	31.6766	31.2959	31.0877	30.8037	31.3567	31.5394	30.9758	31.1449	31.451	32.1403	31.4225	30.9604	31.5874	32.1041	31.0684	31.4252	31.4548	31.1658	31.0952	31.1973	31.1776	31.0849	30.8507	31.1164	31.8196	31.7749	30.9188	31.3081	31.6435	32.0579	30.8844	31.0592
P80318;E9Q133;Q3U0I3;F6Q609;F6ZVG8	P80318;E9Q133;Q3U0I3	T-complex protein 1 subunit gamma	Cct3		49	49	49	79.8	79.8	79.8	60.629	0	323.31	680280000000	3431	31.7297	30.8966	31.2966	31.4557	31.8099	30.7439	31.5631	31.0414	31.833	31.3108	31.4171	31.9693	32.0211	31.1897	31.1675	31.5636	32.2141	30.9964	31.5769	31.5518	31.4352	30.8638	31.0157	31.0455	32.1726	31.0364	31.3434	31.7583	32.26	30.8871	31.2587	31.4838	32.2868	30.8391
P80315;G5E839;G3UYW5;G3UXF3;G3UXG2	P80315;G5E839	T-complex protein 1 subunit delta	Cct4		44	44	44	89.1	89.1	89.1	58.066	0	323.31	655340000000	3208	30.7612	31.007	31.6269	31.0675	30.8763	30.7514	31.5747	31.341	31.4343	31.4033	31.203	32.1101	31.7487	31.347	31.6876	31.9788	31.2639	31.1176	31.469	31.6202	30.7281	30.9075	31.0941	30.7867	31.4268	31.0773	31.3537	31.5843	31.6601	31.2595	31.3105	31.6411	31.1405	31.1436
P80316;E0CZA1	P80316	T-complex protein 1 subunit epsilon	Cct5		52	52	52	76.9	76.9	76.9	59.623	0	323.31	674360000000	3638	30.859	31.3807	31.5481	31.4796	30.9642	31.0235	31.3732	31.3178	30.9421	31.539	31.5924	32.166	30.9572	31.2131	31.619	31.7177	31.2035	31.8024	31.7553	31.5447	30.7399	31.5292	31.1859	31.065	30.9675	31.4906	31.9448	32.3442	30.8596	31.1158	31.4242	31.4032	30.5067	31.2927
P80317;E9QPA6	P80317;E9QPA6	T-complex protein 1 subunit zeta	Cct6a		44	44	38	73.4	73.4	71	58.004	0	323.31	819680000000	3277	31.4953	31.2266	31.7369	31.3776	31.6812	31.0846	31.692	31.6248	31.8501	31.4244	31.7769	32.3155	31.8506	30.9335	31.8262	31.6932	31.9116	31.2257	31.9152	32.2304	31.3252	31.2857	31.7696	31.3584	31.6868	31.3396	31.8709	32.2116	31.6425	31.1558	31.4926	31.5483	31.5966	31.2319
Q61390;B1AT05	Q61390;B1AT05	T-complex protein 1 subunit zeta-2	Cct6b		9	3	3	14.9	5.5	5.5	58.184	0	46.935	29066000000	160	26.6174	NaN	NaN	27.6638	28.1478	NaN	28.8839	27.1314	NaN	NaN	NaN	NaN	26.8168	26.2074	NaN	NaN	NaN	NaN	28.6908	27.9301	27.3879	26.9335	NaN	28.1747	NaN	26.2839	NaN	NaN	27.4088	NaN	28.4076	NaN	NaN	27.0068
P80313	P80313	T-complex protein 1 subunit eta	Cct7		49	49	49	71.7	71.7	71.7	59.652	0	323.31	593700000000	3004	31.4452	30.9752	31.2319	30.931	31.4509	30.9803	31.3316	31.6801	31.2298	31.232	31.126	31.677	31.2944	30.7469	31.1072	31.581	31.4982	31.3612	31.3753	31.412	31.2709	30.7328	31.1049	30.6905	31.2844	30.9573	31.621	31.5923	31.542	30.9417	31.3954	31.0227	31.6097	30.8703
P42932;H3BL49;H3BJB6;H3BKG2;H3BLL1;H3BKR8	P42932;H3BL49	T-complex protein 1 subunit theta	Cct8		55	55	55	83.4	83.4	83.4	59.555	0	323.31	774810000000	3957	30.7865	31.4493	31.6998	31.5034	31.1815	31.7246	31.5153	31.297	31.2508	31.7093	31.3515	32.2409	31.6798	31.9671	31.678	32.0471	31.3921	32.0315	31.8128	31.7918	30.9898	31.5295	31.1828	31.0806	31.2304	31.7826	31.8955	31.9091	31.7483	31.7839	31.6579	31.4598	31.0405	31.4738
Q8C1Y8	Q8C1Y8	Vacuolar fusion protein CCZ1 homolog	Ccz1		14	14	14	36.2	36.2	36.2	55.504	0	88.375	15037000000	134	NaN	26.4087	NaN	NaN	NaN	25.8154	NaN	25.948	26.2566	26.8638	25.9983	NaN	26.6749	26.3851	NaN	25.8986	25.8418	27.1464	NaN	25.4996	NaN	26.2392	NaN	NaN	26.4346	25.4557	25.7605	26.7964	NaN	26.1748	NaN	26.4645	NaN	25.788
Q8R422	Q8R422	CD109 antigen	Cd109		41	41	41	35.4	35.4	35.4	161.66	0	323.31	95670000000	1005	26.7471	28.5612	28.5026	27.6212	27.2386	28.7101	28.9571	26.151	27.9178	29.1908	28.6301	28.4581	28.5754	29.5003	29.1677	28.4376	28.8218	28.9831	28.7121	29.0896	27.7631	29.5384	28.8962	27.5883	29.0001	29.6418	29.1595	29.1918	29.0312	29.533	28.3338	27.5526	28.8025	28.6429
P10810	P10810	Monocyte differentiation antigen CD14	Cd14		6	6	6	23	23	23	39.203	0	83.364	2842200000	39	NaN	NaN	NaN	NaN	NaN	NaN	NaN	NaN	NaN	NaN	NaN	NaN	NaN	NaN	25.641	NaN	NaN	NaN	26.4303	NaN	NaN	NaN	25.6237	NaN	NaN	NaN	26.1876	25.1929	NaN	NaN	25.4378	NaN	NaN	NaN
O35566	O35566	CD151 antigen	Cd151		3	3	3	12.3	12.3	12.3	28.246	0	47.389	14130000000	193	NaN	NaN	NaN	NaN	NaN	NaN	NaN	NaN	NaN	NaN	NaN	NaN	NaN	NaN	NaN	NaN	NaN	NaN	25.6051	22.9921	NaN	NaN	NaN	NaN	NaN	NaN	NaN	NaN	NaN	NaN	NaN	24.4161	NaN	NaN
Q2VLH6;Q2VLH6-2	Q2VLH6;Q2VLH6-2	Scavenger receptor cysteine-rich type 1 protein M130;Soluble CD163	Cd163		26	26	26	27.4	27.4	27.4	120.92	0	323.31	23885000000	257	NaN	NaN	NaN	NaN	NaN	NaN	NaN	NaN	NaN	25.471	24.5333	NaN	NaN	NaN	NaN	NaN	NaN	25.2574	NaN	NaN	NaN	24.9589	NaN	NaN	NaN	26.659	25.0614	23.9551	NaN	25.3749	NaN	NaN	NaN	NaN
Q62192	Q62192	CD180 antigen	Cd180		4	4	4	7.3	7.3	7.3	74.302	0	21.794	2181500000	22	NaN	24.4707	24.1812	NaN	NaN	NaN	NaN	NaN	NaN	NaN	NaN	NaN	NaN	NaN	NaN	NaN	NaN	NaN	NaN	NaN	NaN	25.0118	NaN	NaN	NaN	26.0068	24.3843	NaN	NaN	NaN	NaN	NaN	NaN	NaN
E9PZI9;Q05D16;E9QMY1;Q80VX2;O54901	E9PZI9;Q05D16;E9QMY1;Q80VX2;O54901	OX-2 membrane glycoprotein	Cd200		7	7	7	35.7	35.7	35.7	14.307	0	192.2	442800000000	1111	29.3306	31.4418	31.8197	29.4741	30.1774	31.2953	31.4718	30.2874	29.787	31.3368	30.9023	29.9492	29.2816	31.707	31.3402	30.259	29.5724	30.9443	31.0994	31.425	29.3996	31.4269	32.1256	29.2329	29.0866	31.9425	31.8784	30.3998	26.9848	31.6013	31.005	30.1588	28.8741	31.5842
Q8CJ91-2;Q8CJ91;Q8CJ91-3;Q8CJ85;Q8CJ91-4	Q8CJ91-2;Q8CJ91;Q8CJ91-3;Q8CJ85;Q8CJ91-4	CD209 antigen-like protein B	Cd209b		6	6	6	21.7	21.7	21.7	33.888	0	8.7054	3845300000	14	NaN	NaN	25.9344	NaN	NaN	NaN	NaN	NaN	NaN	NaN	NaN	NaN	NaN	NaN	NaN	NaN	NaN	NaN	NaN	NaN	NaN	24.6492	NaN	NaN	NaN	NaN	24.7872	NaN	NaN	NaN	NaN	NaN	NaN	NaN
Q9JLQ0	Q9JLQ0	CD2-associated protein	Cd2ap		24	24	24	41.8	41.8	41.8	70.449	0	116.55	33795000000	336	26.4448	26.2542	26.9083	24.2639	27.9147	26.9374	26.0099	26.3184	27.1563	27.3926	26.5067	27.1273	28.1611	27.2441	26.5878	27.1491	26.4416	27.3798	27.3923	26.2796	26.4114	26.971	27.6946	24.8723	26.8179	27.7739	26.9162	27.255	26.8023	27.2436	27.874	26.8171	27.5811	26.2358
Q64314;Q64314-2	Q64314;Q64314-2	Hematopoietic progenitor cell antigen CD34	Cd34		9	9	9	20.4	20.4	20.4	40.982	0	192.3	107440000000	376	NaN	31.2826	28.2529	27.7271	NaN	27.1187	30.1639	26.6154	NaN	27.4348	28.8339	26.8087	NaN	28.033	28.9076	24.4584	26.5849	28.2549	27.9742	25.9856	NaN	30.8303	27.6198	27.0337	NaN	28.5832	27.538	NaN	NaN	29.29	27.6055	NaN	NaN	30.5761
Q08857;A0A0G2JFB7	Q08857	Platelet glycoprotein 4	Cd36		18	18	18	37.7	37.7	37.7	52.697	0	314.28	245770000000	964	29.1241	30.2508	31.1036	29.2557	28.9428	29.1741	30.4176	28.7335	29.5521	30.0617	31.061	28.9004	29.1493	30.3959	31.5424	30.553	30.0436	30.7905	31.4039	29.5204	28.4063	29.8571	31.1936	28.8511	29.4682	30.6375	31.1122	29.4608	29.9796	30.5953	31.5856	30.8956	29.4682	29.6152
P56528	P56528	ADP-ribosyl cyclase/cyclic ADP-ribose hydrolase 1	Cd38		3	3	3	15.5	15.5	15.5	34.407	0	39.783	5840800000	34	NaN	NaN	NaN	NaN	NaN	NaN	NaN	NaN	NaN	NaN	NaN	NaN	NaN	NaN	NaN	NaN	NaN	NaN	NaN	NaN	NaN	NaN	NaN	NaN	NaN	NaN	NaN	NaN	NaN	26.074	NaN	NaN	NaN	NaN
P15379;P15379-2;Q3U8S1;A2APM5;A2APM3;A2APM4;E9QKM8;Q80X37;A2APM1;A2APM2;P15379-3;P15379-6;P15379-11;P15379-5;P15379-10;P15379-9;P15379-4;P15379-8;P15379-7;P15379-12;P15379-13	P15379;P15379-2;Q3U8S1;A2APM5;A2APM3;A2APM4;E9QKM8;Q80X37;A2APM1;A2APM2;P15379-3;P15379-6;P15379-11;P15379-5;P15379-10;P15379-9;P15379-4;P15379-8;P15379-7;P15379-12;P15379-13	CD44 antigen	Cd44		6	6	6	7.8	7.8	7.8	85.616	0	29.384	40342000000	241	25.2357	26.9413	26.7876	NaN	25.4364	NaN	28.0945	25.4629	23.8882	28.58	27.778	NaN	26.0305	27.3639	28.9874	27.6608	26.0745	28.2917	28.0006	27.7451	NaN	27.5082	28.792	27.9075	26.4687	27.8572	29.7939	26.8246	NaN	28.7989	29.0604	28.7259	26.6089	26.9514
Q61735;Q61735-2;D3Z187	Q61735;Q61735-2	Leukocyte surface antigen CD47	Cd47		4	4	4	15.5	15.5	15.5	33.097	0	89.854	38510000000	165	26.045	26.8533	25.9845	25.7057	NaN	NaN	NaN	26.0739	25.0695	27.8707	28.6991	NaN	27.3853	NaN	28.7152	25.7184	26.8425	28.9186	29.3049	27.2683	24.7093	27.0376	28.1511	25.9059	25.9202	28.0258	29.3657	NaN	NaN	NaN	28.8018	27.3908	NaN	NaN
F8WHM0;P18181	F8WHM0;P18181	CD48 antigen	Cd48		4	4	4	23.2	23.2	23.2	17.399	0	9.5922	5152700000	36	NaN	NaN	24.8709	NaN	NaN	NaN	25.3334	NaN	NaN	NaN	25.0843	NaN	NaN	NaN	25.9028	NaN	NaN	24.7517	25.6287	NaN	NaN	25.743	27.1832	NaN	NaN	25.5368	26.3814	NaN	NaN	NaN	25.8232	25.3358	NaN	26.4137
F7BP06	F7BP06		Cd55		3	3	3	12.2	12.2	12.2	21.858	0	7.8846	4771800000	32	NaN	NaN	NaN	NaN	NaN	NaN	NaN	NaN	NaN	NaN	NaN	NaN	NaN	NaN	NaN	NaN	NaN	NaN	NaN	NaN	NaN	NaN	NaN	NaN	NaN	NaN	NaN	NaN	NaN	NaN	NaN	NaN	NaN	NaN
O55186	O55186	CD59A glycoprotein	Cd59a		3	3	3	17.9	17.9	17.9	13.648	0	323.31	4354000000	49	NaN	NaN	NaN	NaN	NaN	NaN	NaN	NaN	NaN	NaN	NaN	NaN	NaN	NaN	NaN	NaN	NaN	NaN	NaN	NaN	NaN	NaN	NaN	NaN	NaN	NaN	NaN	NaN	NaN	NaN	NaN	NaN	NaN	NaN
Q9QWK4	Q9QWK4	CD5 antigen-like	Cd5l		23	23	23	59.1	59.1	59.1	38.862	0	323.31	100900000000	314	NaN	27.5479	23.8682	NaN	26.7935	25.5992	27.4904	27.8961	NaN	27.9421	25.8405	25.1927	NaN	26.7839	23.6713	25.0198	24.5671	26.8803	23.4126	27.2321	28.124	28.6662	27.7186	27.3201	25.6275	27.9781	27.1835	NaN	25.1661	28.2363	26.1195	25.0361	25.3261	29.3476
P04441;P04441-2	P04441;P04441-2	H-2 class II histocompatibility antigen gamma chain	Cd74		5	5	5	17.6	17.6	17.6	31.557	0	60.55	3267000000	28	NaN	NaN	NaN	NaN	NaN	NaN	24.6859	NaN	NaN	NaN	NaN	NaN	NaN	25.0842	NaN	NaN	NaN	25.4441	NaN	NaN	NaN	NaN	NaN	NaN	NaN	24.949	24.7355	NaN	NaN	NaN	NaN	26.2764	NaN	NaN
P35762	P35762	CD81 antigen	Cd81		4	4	4	30.9	30.9	30.9	25.814	0	280.93	15769000000	206	NaN	NaN	NaN	NaN	NaN	NaN	NaN	NaN	NaN	27.0793	NaN	NaN	NaN	NaN	25.7233	26.9257	NaN	NaN	NaN	NaN	NaN	NaN	26.7376	NaN	NaN	NaN	NaN	25.7398	NaN	NaN	NaN	26.3214	NaN	NaN
P40237;A2AIJ1	P40237	CD82 antigen	Cd82		3	3	3	7.9	7.9	7.9	29.628	0	46.887	6081600000	48	NaN	24.2299	NaN	NaN	NaN	NaN	NaN	NaN	NaN	26.9344	NaN	NaN	NaN	25.5985	NaN	NaN	NaN	25.4354	NaN	NaN	NaN	NaN	25.5637	NaN	NaN	25.8358	NaN	NaN	NaN	25.5375	NaN	NaN	NaN	NaN
P40240	P40240	CD9 antigen	Cd9		6	6	6	21.7	21.7	21.7	25.258	0	323.31	104730000000	551	28.8588	30.1414	29.0408	28.5962	28.6842	28.9802	30.3454	28.9741	NaN	26.8829	27.7902	26.6831	NaN	28.1976	30.3817	28.0976	NaN	28.353	29.2706	27.9035	30.2465	29.3586	29.3129	28.2846	26.0714	28.4673	28.3629	27.2219	NaN	29.2643	29.3564	28.3687	NaN	29.9904
O89103	O89103	Complement component C1q receptor	Cd93		7	7	7	13.8	13.8	13.8	69.354	0	194.22	2772200000	43	NaN	NaN	NaN	NaN	NaN	NaN	NaN	NaN	NaN	NaN	NaN	NaN	NaN	NaN	NaN	NaN	NaN	NaN	NaN	NaN	NaN	NaN	NaN	NaN	NaN	NaN	NaN	NaN	NaN	NaN	NaN	NaN	NaN	NaN
Q8R349	Q8R349	Cell division cycle protein 16 homolog	Cdc16		21	21	21	35.3	35.3	35.3	71.459	0	155.71	23509000000	276	26.0443	25.9228	24.881	26.3469	26.0795	26.2305	NaN	26.8142	27.1988	26.5321	25.8667	26.4791	27.1857	26.9853	24.9443	NaN	27.704	26.5662	26.5648	26.6227	26.4924	24.9756	25.3334	26.7139	27.2205	25.9003	25.7057	27.2295	27.2967	25.9625	26.6622	25.8492	25.9127	26.4487
Q8BGZ4;G3X8W7;Q8BGZ4-2	Q8BGZ4;G3X8W7;Q8BGZ4-2	Cell division cycle protein 23 homolog	Cdc23		22	22	22	38	38	38	68.561	0	139.95	24641000000	158	NaN	27.1267	NaN	26.4702	26.7262	NaN	26.7591	27.2221	26.1651	26.4638	26.9677	26.7479	27.447	26.5266	27.1779	27.5525	27.1497	NaN	25.5855	27.418	27.1342	26.5936	NaN	26.954	NaN	26.4346	25.9808	26.5269	NaN	27.0112	NaN	26.9317	NaN	27.0446
Q99JP4	Q99JP4	Anaphase-promoting complex subunit CDC26	Cdc26		5	5	5	62.4	62.4	62.4	9.7608	0	24.596	9857100000	80	NaN	26.2029	25.8863	NaN	NaN	NaN	NaN	NaN	NaN	26.2515	25.4697	NaN	NaN	27.1417	25.4988	NaN	NaN	26.1362	NaN	NaN	NaN	25.7032	25.7079	NaN	NaN	26.2277	25.7732	NaN	NaN	26.956	NaN	NaN	NaN	NaN
Q61081	Q61081	Hsp90 co-chaperone Cdc37;Hsp90 co-chaperone Cdc37, N-terminally processed	Cdc37		29	29	29	64.4	64.4	64.4	44.593	0	323.31	135970000000	969	26.7174	29.4494	29.1907	28.6316	27.4053	29.4088	28.0299	28.7141	27.73	29.6524	29.1419	29.2112	28.7429	28.0813	29.2538	29.4772	28.1523	29.7372	29.7543	29.0015	27.1659	28.9757	28.2701	27.6964	28.3821	29.2214	28.4812	28.9705	28.1717	28.6933	29.0443	29.0175	27.3936	29.3662
Q9CZP7;Q9CZP7-2;Q9CZP7-3;Q9CZP7-4	Q9CZP7;Q9CZP7-2;Q9CZP7-3;Q9CZP7-4	Hsp90 co-chaperone Cdc37-like 1	Cdc37l1		7	7	7	26.6	26.6	26.6	38.439	0	33.623	6461400000	43	NaN	NaN	NaN	NaN	NaN	NaN	NaN	NaN	NaN	NaN	NaN	NaN	NaN	25.6816	NaN	NaN	NaN	NaN	NaN	NaN	NaN	NaN	NaN	NaN	NaN	NaN	NaN	NaN	NaN	25.5074	NaN	NaN	NaN	NaN
Q9DC48	Q9DC48	Pre-mRNA-processing factor 17	Cdc40		10	10	10	21.4	21.4	21.4	65.46	0	13.939	9808800000	44	NaN	NaN	NaN	28.7808	NaN	NaN	NaN	28.1616	NaN	NaN	NaN	NaN	NaN	NaN	NaN	28.4792	NaN	NaN	NaN	28.032	NaN	NaN	NaN	NaN	NaN	NaN	NaN	NaN	NaN	NaN	NaN	26.9284	NaN	NaN
P60766;P60766-1	P60766;P60766-1	Cell division control protein 42 homolog	Cdc42		13	12	12	53.9	48.2	48.2	21.258	0	323.31	414550000000	1147	27.9694	31.2775	30.9121	29.0624	27.4348	29.7717	31.4147	28.6396	28.4393	32.1623	31.1066	29.4735	28.9413	32.1712	30.2896	29.0105	28.7362	31.8649	30.1111	29.1241	27.4648	31.5504	30.9185	29.048	29.1705	31.813	31.4351	29.3347	29.4998	31.7545	30.702	29.0385	27.3347	31.4945
Q3UU96;D3YYN8;E9PVY0;F6Q5A5;F6S5Z6;F6YZJ7;F6W0C2;A0A0A6YXJ5	Q3UU96;D3YYN8;E9PVY0;F6Q5A5	Serine/threonine-protein kinase MRCK alpha;Non-specific serine/threonine protein kinase	Cdc42bpa		62	53	4	38.6	34.4	2.9	195.53	0	323.31	58309000000	605	28.9614	27.0707	27.4782	27.5388	29.4982	NaN	27.2687	26.1122	29.312	25.9783	27.8701	28.29	28.8101	25.3274	27.0943	27.5641	29.0189	25.6044	26.3507	28.1974	28.7852	25.7122	27.3371	28.0571	29.4791	NaN	26.9282	29.0017	28.2526	26.7291	27.4121	27.5327	29.3102	26.2469
Q7TT50	Q7TT50	Serine/threonine-protein kinase MRCK beta	Cdc42bpb		91	91	79	49.2	49.2	44.5	194.75	0	323.31	242760000000	1858	30.6822	27.7465	29.9535	30.467	31.4995	25.6136	29.7254	31.0526	31.0653	26.9799	30.5363	30.1298	30.645	25.2964	29.0573	30.3099	30.8769	26.8158	29.2694	30.099	30.9137	27.2749	30.3524	31.1688	30.681	27.0798	29.2478	30.3497	30.2733	27.4536	29.1818	30.4244	30.7076	28.6175
Q91W92	Q91W92	Cdc42 effector protein 1	Cdc42ep1		4	4	4	16.6	16.6	16.6	43.095	0	35.627	5266900000	58	NaN	NaN	26.0839	NaN	NaN	NaN	26.3563	26.4911	25.6039	NaN	26.4887	26.7004	NaN	NaN	26.1472	26.814	NaN	NaN	26.1511	NaN	NaN	NaN	25.7702	NaN	NaN	NaN	26.3028	NaN	NaN	NaN	25.4102	26.2823	NaN	NaN
Q9JM96;A2A6Q2;A2A6Q3	Q9JM96;A2A6Q2	Cdc42 effector protein 4	Cdc42ep4		7	7	7	34.4	34.4	34.4	37.869	0	75.998	5244900000	82	NaN	NaN	25.4026	NaN	NaN	NaN	NaN	NaN	25.9554	26.0952	25.4506	NaN	NaN	NaN	26.144	NaN	NaN	25.4957	NaN	25.0531	NaN	25.6489	NaN	NaN	NaN	NaN	NaN	NaN	NaN	NaN	NaN	NaN	NaN	NaN
Q6A068	Q6A068	Cell division cycle 5-like protein	Cdc5l		47	47	47	60.1	60.1	60.1	92.188	0	323.31	99437000000	1090	25.2532	24.2599	30.6142	29.3622	26.5192	NaN	29.8172	29.9919	27.1348	20.2553	29.9168	30.4279	26.9334	24.2801	30.2149	30.5411	26.6557	22.6112	30.809	29.5571	25.2289	22.9093	29.422	29.6967	26.0826	21.464	29.7245	30.0816	24.5023	24.3764	29.3585	30.5123	25.9035	25.9566
Q8JZM7	Q8JZM7	Parafibromin	Cdc73		11	11	11	20.3	20.3	20.3	60.576	0	16.5	6032900000	74	NaN	NaN	NaN	25.7715	NaN	NaN	25.4414	NaN	24.9867	NaN	NaN	NaN	NaN	NaN	25.8237	27.2922	25.7875	NaN	NaN	NaN	NaN	NaN	25.124	NaN	NaN	NaN	NaN	NaN	NaN	NaN	NaN	26.1809	NaN	NaN
P09803	P09803	Cadherin-1;E-Cad/CTF1;E-Cad/CTF2;E-Cad/CTF3	Cdh1		7	7	7	7.2	7.2	7.2	98.255	0	10.661	2622100000	46	NaN	NaN	25.5439	NaN	NaN	NaN	NaN	NaN	NaN	NaN	NaN	NaN	NaN	NaN	NaN	NaN	NaN	NaN	26.31	NaN	NaN	NaN	NaN	NaN	NaN	NaN	NaN	NaN	NaN	NaN	NaN	NaN	NaN	NaN
P55288	P55288	Cadherin-11	Cdh11		6	6	6	8.3	8.3	8.3	88.111	0.00033462	4.5767	1765800000	19	NaN	NaN	NaN	NaN	NaN	NaN	NaN	NaN	NaN	NaN	NaN	NaN	NaN	NaN	NaN	NaN	NaN	NaN	NaN	NaN	NaN	NaN	NaN	NaN	NaN	NaN	NaN	NaN	NaN	NaN	NaN	NaN	NaN	NaN
Q9WTR5	Q9WTR5	Cadherin-13	Cdh13		25	25	25	34.2	34.2	34.2	78.185	0	323.31	442930000000	2258	29.9653	30.903	31.852	30.8976	28.8628	29.9434	31.4401	30.6099	29.3192	31.4162	31.5623	30.4186	29.1809	31.6365	32.0205	30.7533	29.7064	31.2935	32.0994	31.5521	29.5471	31.4226	32.1139	30.6907	29.4306	31.28	32.4579	30.5593	29.3309	31.5761	31.9605	31.2012	28.8175	30.4402
P55284	P55284	Cadherin-5	Cdh5		12	12	12	15.2	15.2	15.2	87.902	0	117.94	317870000000	188	30.0275	28.8591	28.7804	30.9544	29.3075	29.2193	30.3878	31.5633	31.4494	NaN	28.4092	30.8788	30.1982	28.7633	29.9769	31.4799	28.8897	NaN	30.0086	30.8738	29.1113	28.1357	28.453	30.3987	29.4834	29.01	29.1505	30.687	NaN	27.8145	30.3766	31.2256	NaN	28.6389
P97326	P97326	Cadherin-6	Cdh6		11	11	11	16.2	16.2	16.2	88.354	0	50.576	13836000000	193	27.2168	25.8914	26.8255	27.3766	NaN	25.1268	26.9999	27.7139	25.5012	NaN	NaN	27.2294	NaN	25.8864	24.9673	26.2031	NaN	24.5372	26.5965	26.2413	NaN	26.2255	26.0067	27.0485	NaN	26.3272	25.4863	25.7262	NaN	24.3418	25.1703	25.6011	NaN	26.0696
P24788;A2A9P6;P24788-2;Q64434	P24788;A2A9P6;P24788-2	Cyclin-dependent kinase 11B	Cdk11b		23	23	23	28.4	28.4	28.4	91.512	0	35.455	14414000000	177	26.6701	NaN	25.6168	26.2682	26.4739	NaN	26.3194	27.2292	NaN	NaN	25.4389	26.2616	26.4883	NaN	24.6925	26.9977	26.5985	NaN	26.6792	26.3348	26.6144	NaN	25.9164	26.4765	25.9183	NaN	NaN	27.1129	26.1145	NaN	NaN	27.0454	NaN	NaN
Q69ZA1;Q69ZA1-2	Q69ZA1;Q69ZA1-2	Cyclin-dependent kinase 13	Cdk13		7	4	4	6.4	4.2	4.2	164.55	0	56.629	2365000000	18	NaN	NaN	NaN	NaN	NaN	NaN	NaN	NaN	NaN	NaN	NaN	NaN	NaN	NaN	NaN	NaN	NaN	NaN	NaN	NaN	NaN	NaN	NaN	NaN	NaN	NaN	NaN	NaN	NaN	NaN	NaN	NaN	NaN	NaN
Q8K0D0;Q8K0D0-2;Q04735;Q04735-2;Q04899;P11440;P97377;Q3V3A1;D3Z2T9;E3W997;P97377-2;Q3V3A1-3	Q8K0D0;Q8K0D0-2	Cyclin-dependent kinase 17	Cdk17		9	8	8	19.7	18.2	18.2	59.505	0	27.438	3800500000	48	NaN	NaN	NaN	NaN	NaN	NaN	NaN	NaN	NaN	NaN	NaN	NaN	26.0875	NaN	NaN	NaN	25.3048	NaN	NaN	NaN	NaN	NaN	NaN	NaN	NaN	NaN	NaN	NaN	NaN	NaN	NaN	24.5593	NaN	NaN
Q9CPY4;F2Z4B3;O35207;G3UYI1	Q9CPY4;F2Z4B3;O35207	Cyclin-dependent kinase 2-associated protein 2;Cyclin-dependent kinase 2-associated protein 1	Cdk2ap2;Cdk2ap1		4	4	4	20.5	20.5	20.5	13.202	0	8.5198	3507000000	41	NaN	NaN	24.2267	NaN	NaN	NaN	NaN	NaN	NaN	NaN	NaN	NaN	NaN	NaN	NaN	NaN	NaN	NaN	NaN	NaN	NaN	NaN	NaN	NaN	NaN	NaN	NaN	NaN	NaN	NaN	NaN	NaN	NaN	NaN
P30285;E9Q9E4;E9PZX7;D6RHS5;D3YWB0	P30285;E9Q9E4;E9PZX7	Cyclin-dependent kinase 4	Cdk4		6	5	5	27.1	24.4	24.4	33.75	0	32.064	10986000000	21	NaN	25.2954	NaN	NaN	NaN	NaN	NaN	NaN	NaN	NaN	NaN	NaN	NaN	NaN	NaN	NaN	NaN	24.3918	NaN	NaN	NaN	NaN	NaN	NaN	NaN	NaN	NaN	NaN	NaN	NaN	NaN	NaN	NaN	NaN
P49615;A0A0G2JDL3	P49615;A0A0G2JDL3	Cyclin-dependent-like kinase 5	Cdk5		15	15	14	56.2	56.2	53.4	33.288	0	69.588	52965000000	533	26.5581	27.8679	27.8862	27.7682	27.3288	27.5871	27.1492	27.9633	27.5936	26.7188	27.8785	28.1249	28.7559	27.9074	26.6566	27.9372	28.0062	27.9628	29.5102	27.7335	27.1193	27.7253	26.6947	28.0169	27.2977	27.0622	26.8679	28.23	28.183	27.5355	25.7306	27.826	28.4415	27.7475
Q99LM2;A2A6D9;B0QZI8;A2A6E1;F2Z486;D6RII4;A2A6E0;D6RJ46;Q60636-2	Q99LM2	CDK5 regulatory subunit-associated protein 3	Cdk5rap3		12	12	12	25.8	25.8	25.8	56.99	0	92.111	23832000000	202	NaN	24.8997	26.8065	26.794	26.11	25.6517	27.4878	26.739	NaN	26.5905	27.3838	26.812	27.0235	26.3019	27.6504	28.6534	27.3051	NaN	NaN	27.3562	NaN	26.4034	27.0055	25.7512	25.9774	26.3848	28.4588	26.7461	26.2008	26.193	26.7336	27.2108	26.1981	26.6366
Q64261;A0A0G2JGA8	Q64261	Cyclin-dependent kinase 6	Cdk6		6	5	5	18.4	16	16	37.028	0	18.8	8591300000	33	NaN	NaN	NaN	NaN	NaN	NaN	NaN	NaN	NaN	NaN	NaN	NaN	NaN	NaN	NaN	NaN	NaN	NaN	NaN	NaN	NaN	NaN	NaN	NaN	NaN	NaN	NaN	NaN	NaN	NaN	NaN	NaN	NaN	NaN
Q99J95;Q99J95-2;Q99J95-3;B0R021;O35495;Q80YP0;D6RHP4;E9PVC7;O35495-3;O35495-2	Q99J95;Q99J95-2;Q99J95-3	Cyclin-dependent kinase 9	Cdk9		7	6	6	16.7	14.5	14.5	42.761	0	12.898	5211400000	46	NaN	NaN	NaN	25.3804	NaN	NaN	24.6412	25.944	NaN	NaN	NaN	25.2426	NaN	NaN	NaN	25.7352	NaN	NaN	NaN	25.756	NaN	NaN	NaN	NaN	NaN	NaN	NaN	25.8447	NaN	NaN	NaN	25.9197	NaN	NaN
A0A0G2JGW6;Q3UTQ8;A0A0G2JF79;A0A0G2JFE2;Q3UTQ8-2;B1AU65	A0A0G2JGW6;Q3UTQ8;A0A0G2JF79;A0A0G2JFE2	Cyclin-dependent kinase-like 5	Cdkl5		13	13	12	16.5	16.5	15.6	107.57	0	19.295	5964800000	49	NaN	NaN	25.8947	NaN	NaN	NaN	NaN	26.043	NaN	NaN	NaN	25.5504	25.7776	NaN	25.5473	NaN	25.8502	NaN	25.1539	NaN	NaN	NaN	25.1261	NaN	NaN	NaN	NaN	24.6427	NaN	NaN	NaN	25.609	26.3242	NaN
P46414	P46414	Cyclin-dependent kinase inhibitor 1B	Cdkn1b		4	4	4	26.4	26.4	26.4	22.193	0	23.476	4596300000	38	NaN	26.0365	24.352	NaN	NaN	NaN	NaN	NaN	NaN	NaN	NaN	NaN	NaN	NaN	NaN	NaN	NaN	NaN	NaN	NaN	NaN	24.8582	NaN	NaN	NaN	NaN	NaN	NaN	NaN	NaN	NaN	NaN	NaN	25.0822
Q8BI72	Q8BI72	CDKN2A-interacting protein	Cdkn2aip		15	15	15	32.9	32.9	32.9	59.744	0	91.65	17641000000	182	26.4602	26.6854	26.7985	27.0117	NaN	NaN	NaN	27.0001	26.3032	NaN	27.2001	27.1465	26.8882	26.1866	NaN	26.789	25.7679	26.2774	26.0329	26.6403	NaN	26.4788	26.6645	26.8631	26.7027	NaN	25.9707	27.0997	27.0411	NaN	25.7949	26.2047	NaN	27.317
Q60772	Q60772	Cyclin-dependent kinase 4 inhibitor C	Cdkn2c		4	4	4	24.4	24.4	24.4	18.066	0	17.487	3517400000	30	NaN	25.3689	NaN	NaN	NaN	NaN	NaN	NaN	NaN	NaN	NaN	NaN	NaN	25.4399	NaN	NaN	NaN	24.9439	NaN	NaN	NaN	NaN	NaN	NaN	NaN	25.4074	NaN	NaN	NaN	NaN	NaN	NaN	NaN	24.2944
Q99L43;A2AMQ5;Q6PBC0;F6S4G2;H3BKR7	Q99L43;A2AMQ5;Q6PBC0	Phosphatidate cytidylyltransferase 2;Phosphatidate cytidylyltransferase	Cds2		7	7	7	19.4	19.4	19.4	51.313	0	126.56	14545000000	171	NaN	27.3183	NaN	26.0959	NaN	NaN	NaN	NaN	24.6369	27.117	NaN	25.4664	24.8714	26.6769	27.1434	NaN	26.5441	26.385	25.2309	26.3826	NaN	27.1283	26.8891	NaN	24.2775	27.232	26.8272	NaN	NaN	27.1309	26.4195	NaN	NaN	NaN
Q4VAA2;A0A087WNP6;Q4VAA2-2;A0A087WRM0;F8WGL9;A0A087WS49	Q4VAA2;A0A087WNP6;Q4VAA2-2	Protein CDV3	Cdv3		10	10	10	54.4	54.4	54.4	29.729	0	187.93	10578000000	89	NaN	26.5371	26.1271	NaN	NaN	26.7269	NaN	NaN	NaN	27.1301	NaN	NaN	NaN	25.8346	NaN	NaN	NaN	26.7255	NaN	NaN	NaN	26.1262	NaN	NaN	NaN	26.2909	25.6721	25.1763	NaN	26.1851	NaN	NaN	NaN	26.1297
P53569;P53569-2	P53569;P53569-2	CCAAT/enhancer-binding protein zeta	Cebpz		5	5	5	5.3	5.3	5.3	120.26	0.0064556	2.4605	2678300000	10	NaN	NaN	NaN	NaN	NaN	NaN	NaN	NaN	NaN	NaN	NaN	NaN	NaN	NaN	NaN	NaN	NaN	NaN	NaN	NaN	NaN	NaN	NaN	NaN	NaN	NaN	NaN	NaN	NaN	NaN	NaN	NaN	NaN	NaN
Q91WM2	Q91WM2	Cat eye syndrome critical region protein 5 homolog	Cecr5		4	4	4	10	10	10	46.306	0	7.6622	1774100000	16	NaN	NaN	NaN	NaN	NaN	NaN	NaN	NaN	NaN	24.802	NaN	NaN	NaN	NaN	NaN	NaN	NaN	24.7125	NaN	NaN	NaN	24.8664	NaN	NaN	NaN	24.4422	NaN	NaN	NaN	24.6126	NaN	NaN	NaN	NaN
P28659;P28659-4;P28659-2;P28659-3;Q9Z0H4-3	P28659;P28659-4;P28659-2;P28659-3	CUGBP Elav-like family member 1	Celf1		9	8	8	18.9	16.7	16.7	52.107	0	54.089	17480000000	142	NaN	26.9348	NaN	NaN	NaN	NaN	NaN	26.2793	NaN	26.3142	26.2908	26.4703	26.814	26.3638	25.4529	NaN	26.5355	26.1558	NaN	NaN	25.8403	26.3941	25.8459	NaN	26.6026	26.5979	25.9633	26.19	NaN	26.7507	NaN	NaN	NaN	26.5713
Q9Z0H4-2;Q9Z0H4-6;Q9Z0H4;Q9Z0H4-9;S4R1S7;Q9Z0H4-7;Q9Z0H4-5;Q9Z0H4-4;Q9Z0H4-8;V9GX43;S4R2U7;E9QA47;Q9Z0H4-11;S4R2L5;A3KGT0;S4R2J2;S4R2U1	Q9Z0H4-2;Q9Z0H4-6;Q9Z0H4;Q9Z0H4-9;S4R1S7;Q9Z0H4-7;Q9Z0H4-5;Q9Z0H4-4;Q9Z0H4-8;V9GX43;S4R2U7;E9QA47;Q9Z0H4-11;S4R2L5	CUGBP Elav-like family member 2	Celf2		13	13	7	28.3	28.3	16.9	55.409	0	290.94	63638000000	548	27.7858	28.336	27.211	26.546	28.5426	28.1829	27.1476	26.989	28.0831	27.5301	27.6812	26.2026	27.6853	28.3842	27.6405	28.4819	27.6887	27.0855	26.4414	27.8561	25.6801	28.7339	27.4537	NaN	28.4077	28.1524	27.0293	27.3107	27.3889	27.6992	25.1756	26.5296	27.3015	27.7201
Q9JKC6	Q9JKC6	Cell cycle exit and neuronal differentiation protein 1	Cend1		4	4	4	26.2	26.2	26.2	14.987	0	42.673	5199200000	76	NaN	26.6258	NaN	NaN	NaN	NaN	26.5537	NaN	NaN	26.11	NaN	NaN	NaN	24.8708	NaN	NaN	NaN	NaN	NaN	NaN	NaN	26.434	26.9546	NaN	NaN	NaN	26.2046	NaN	NaN	26.018	NaN	NaN	NaN	26.0224
Q9CXS4;F6SS03;Q9CXS4-2	Q9CXS4	Centromere protein V	Cenpv		15	15	15	65.1	65.1	65.1	27.541	0	323.31	157840000000	720	28.9103	NaN	28.5547	30.3806	29.059	NaN	28.5825	30.0929	29.4597	NaN	29.8232	30.6612	29.2863	NaN	28.8288	31.0129	29.5268	NaN	30.0431	30.5266	28.5208	24.2921	29.0775	30.184	29.5602	NaN	29.4683	30.2	29.4246	NaN	29.323	31.0691	28.6613	26.0567
Q6P5D4	Q6P5D4	Centrosomal protein of 135 kDa	Cep135		22	22	22	22.7	22.7	22.7	133.34	0	58.157	13855000000	56	NaN	NaN	NaN	NaN	25.3194	NaN	NaN	NaN	26.3836	NaN	NaN	NaN	NaN	NaN	NaN	NaN	26.2049	NaN	NaN	25.2654	25.6596	NaN	NaN	NaN	26.2821	NaN	NaN	NaN	NaN	NaN	NaN	NaN	26.9658	NaN
Q6A065;H7BX26;A0A0A6YXK7;A0A0A6YVZ3;A0A0A6YX99;Q6A065-3;A0A0A6YXT4;Q6A065-2	Q6A065;H7BX26;A0A0A6YXK7	Centrosomal protein of 170 kDa	Cep170		23	23	23	20.2	20.2	20.2	175.05	0	33.436	18158000000	137	NaN	NaN	26.5838	26.8283	27.3256	NaN	27.5288	26.8835	27.3888	NaN	27.136	26.9478	26.6491	NaN	26.9726	28.0645	26.6096	NaN	NaN	26.8657	27.1833	26.3167	27.2096	27.2753	NaN	NaN	26.6071	26.6146	NaN	NaN	NaN	27.3876	NaN	NaN
Q60952;E9Q5A8;A3KGJ7;B7ZCN3;Q8BZX9	Q60952;E9Q5A8;A3KGJ7	Centrosome-associated protein CEP250	Cep250		22	22	22	12.1	12.1	12.1	276.81	0	14.842	11459000000	39	NaN	NaN	NaN	NaN	NaN	NaN	NaN	NaN	NaN	NaN	NaN	NaN	NaN	NaN	NaN	NaN	NaN	NaN	NaN	NaN	NaN	NaN	NaN	NaN	NaN	NaN	NaN	NaN	NaN	NaN	NaN	NaN	NaN	NaN
Q9D6K9;H3BJ49;Q9D6K9-2;H3BJH5;H3BLB3;H3BJQ0	Q9D6K9;H3BJ49;Q9D6K9-2	Ceramide synthase 5	Cers5		3	3	3	11.1	11.1	11.1	48.166	0	6.4677	3661600000	49	NaN	NaN	NaN	NaN	NaN	NaN	25.9926	NaN	NaN	NaN	NaN	NaN	NaN	NaN	NaN	NaN	NaN	NaN	25.5583	NaN	NaN	NaN	NaN	NaN	NaN	NaN	25.5472	NaN	NaN	NaN	NaN	NaN	NaN	NaN
D3Z5G7	D3Z5G7	Carboxylic ester hydrolase	Ces1b		11	3	2	17.1	6.9	4.4	62.196	0	18.954	2902800000	21	NaN	NaN	NaN	NaN	NaN	NaN	NaN	NaN	NaN	NaN	NaN	NaN	NaN	NaN	NaN	NaN	NaN	26.1656	NaN	NaN	NaN	NaN	NaN	NaN	NaN	NaN	NaN	NaN	NaN	NaN	NaN	NaN	NaN	NaN
P23953;F6XTA4	P23953	Carboxylesterase 1C	Ces1c		24	21	15	54	48.6	41	61.055	0	323.31	170040000000	611	NaN	31.0285	24.2023	NaN	22.8593	28.5503	NaN	NaN	23.1291	31.2247	22.7717	NaN	NaN	30.9966	NaN	23.0637	NaN	31.1913	24.4433	24.1099	NaN	30.2279	NaN	NaN	24.0733	30.2412	24.1283	22.7063	23.7256	30.7571	NaN	NaN	23.452	29.5547
Q8VCT4;E9PYP1	Q8VCT4	Carboxylesterase 1D	Ces1d		37	37	34	68	68	64.2	61.787	0	323.31	753530000000	1673	29.2166	32.904	31.4715	27.1856	27.2347	31.8821	30.4207	24.8249	27.4732	32.9573	30.0794	26.5465	27.7027	32.1756	30.061	28.3194	28.3474	33.054	30.2311	26.7145	27.4307	32.6672	31.5917	23.9256	27.8923	32.7127	30.2854	26.7106	26.5874	32.6165	30.8005	28.1624	26.3269	32.0299
Q91WU0;Q64176;H3BL34;D3Z298	Q91WU0	Carboxylic ester hydrolase	Ces1f		21	20	19	47.8	46.5	46.5	61.612	0	320.6	32427000000	270	25.0451	27.8569	NaN	NaN	NaN	26.1546	NaN	NaN	25.6562	27.3853	NaN	NaN	24.9712	27.6396	24.6649	NaN	NaN	27.8767	24.3511	NaN	25.5608	26.8517	25.8905	NaN	NaN	27.8643	NaN	NaN	25.8028	28.152	25.1861	NaN	NaN	26.902
E9PV38;Q91WG0;Q6PDB7;Q8BK48;Q08ED5;Q8QZR3;Q9D998;F6Z9B9;Q8QZR3-2;Q6AW46	E9PV38	Carboxylic ester hydrolase	Ces2g		13	13	13	26.2	26.2	26.2	62.72	0	168.94	29308000000	167	NaN	28.1027	NaN	NaN	NaN	28.3205	27.7193	NaN	NaN	27.8684	26.2559	NaN	NaN	27.4946	NaN	NaN	NaN	28.1982	NaN	NaN	NaN	27.1223	NaN	NaN	NaN	27.6	NaN	NaN	NaN	27.4576	NaN	NaN	NaN	28.401
Q9R1K9;Z4YJH1;B1AUQ7;P41209	Q9R1K9;Z4YJH1;B1AUQ7	Centrin-2	Cetn2		9	9	9	39	39	39	19.796	0	22.622	10056000000	88	NaN	NaN	NaN	NaN	NaN	NaN	NaN	26.5334	NaN	26.3411	NaN	25.9374	NaN	26.1223	NaN	26.8754	NaN	25.9074	NaN	25.7698	NaN	26.3873	NaN	25.9285	NaN	26.0559	25.601	25.7484	NaN	25.8087	NaN	NaN	NaN	25.9461
O35648	O35648	Centrin-3	Cetn3		5	5	5	35.9	35.9	35.9	19.519	0	16.118	34065000000	45	NaN	NaN	28.7477	27.7071	NaN	NaN	NaN	NaN	NaN	NaN	NaN	NaN	NaN	NaN	NaN	NaN	NaN	NaN	NaN	NaN	NaN	NaN	28.3131	27.5541	NaN	NaN	27.7255	NaN	NaN	NaN	NaN	28.6058	NaN	NaN
Q8BTU1	Q8BTU1	Cilia- and flagella-associated protein 20	Cfap20		2	2	2	10.4	10.4	10.4	22.748	0	9.6432	3446400000	34	NaN	NaN	NaN	NaN	NaN	NaN	NaN	NaN	NaN	24.4092	NaN	24.9244	NaN	NaN	NaN	NaN	NaN	NaN	NaN	NaN	NaN	NaN	NaN	NaN	NaN	NaN	NaN	NaN	NaN	25.5457	NaN	NaN	NaN	NaN
P03953;P03953-2	P03953;P03953-2	Complement factor D	Cfd		4	4	4	23.2	23.2	23.2	28.057	0	104.88	11855000000	76	NaN	NaN	NaN	NaN	NaN	NaN	NaN	NaN	NaN	26.8227	NaN	NaN	NaN	26.6241	NaN	NaN	NaN	26.7057	NaN	NaN	NaN	26.7428	NaN	NaN	NaN	26.8109	NaN	NaN	NaN	27.0682	NaN	NaN	NaN	NaN
O88271	O88271	Craniofacial development protein 1	Cfdp1		7	7	7	31.5	31.5	31.5	32.921	0	133	15563000000	109	NaN	27.1615	26.2726	NaN	NaN	26.8164	NaN	NaN	NaN	26.6223	NaN	NaN	NaN	27.4221	NaN	NaN	NaN	26.131	NaN	27.3794	NaN	26.9675	26.8436	NaN	NaN	26.9888	NaN	NaN	NaN	26.1987	NaN	NaN	NaN	27.1851
P06909;E9Q8I0;E9Q8H9;D6RGQ0;A0A0A6YWP4;A0A0A6YVP8	P06909;E9Q8I0;E9Q8H9;D6RGQ0;A0A0A6YWP4;A0A0A6YVP8	Complement factor H	Cfh		73	73	59	68.9	68.9	58	139.14	0	323.31	454750000000	2081	29.5752	30.7716	29.4496	28.0114	29.7572	28.0198	29.7663	28.2748	29.6901	30.849	29.907	27.7071	29.4191	31.1289	29.7189	28.5849	28.4879	30.9758	29.9127	30.071	30.232	31.2587	30.4314	29.6406	30.6042	31.7343	30.8959	30.7934	28.3402	31.4231	30.4232	29.7249	30.1112	31.0121
Q4LDF6;Q61405	Q4LDF6;Q61405		Cfhr2		17	4	4	60.2	15.4	15.4	37.932	0	136.54	3633400000	47	NaN	NaN	NaN	NaN	NaN	NaN	NaN	NaN	NaN	NaN	NaN	NaN	NaN	NaN	NaN	NaN	NaN	NaN	NaN	NaN	NaN	NaN	NaN	NaN	NaN	NaN	NaN	NaN	NaN	NaN	NaN	NaN	NaN	NaN
Q61129;A0A0G2JF07	Q61129	Complement factor I;Complement factor I heavy chain;Complement factor I light chain	Cfi		20	20	20	39.6	39.6	39.6	67.26	0	284.16	46270000000	295	25.3445	28.8498	NaN	NaN	NaN	27.1684	NaN	NaN	NaN	29.4832	23.132	NaN	NaN	28.1932	NaN	NaN	NaN	28.6824	25.7123	NaN	25.6666	27.7752	NaN	NaN	NaN	29.6278	25.3745	26.1352	NaN	28.8699	NaN	NaN	24.3318	28.6839
P18760;F8WGL3	P18760;F8WGL3	Cofilin-1	Cfl1		35	30	29	97	88.6	88.6	18.559	0	323.31	1771500000000	2981	30.208	33.6823	31.9042	30.2402	29.7243	33.5657	31.411	29.2836	30.7976	34.008	31.547	30.3169	30.7959	33.9214	31.736	30.5547	30.5677	33.928	32.8752	31.4229	29.5768	33.2971	31.4439	30.3331	31.0068	34.0804	32.2132	30.1376	30.3515	33.8448	31.3546	30.4283	29.979	33.3424
P45591	P45591	Cofilin-2	Cfl2		27	21	21	96.4	88	88	18.709	0	323.31	270960000000	1063	25.9796	30.8839	29.3071	26.9299	25.0233	30.1397	27.1637	24.5919	26.7369	31.3456	29.1108	28.3164	24.1333	31.4634	28.9879	26.8584	25.6688	31.1928	30.0083	29.0108	24.9648	30.5885	29.0716	25.4537	25.3542	31.3411	30.2842	28.6835	NaN	31.1331	27.6794	25.6317	NaN	30.0458
P11680	P11680	Properdin	Cfp		11	11	11	29.7	29.7	29.7	50.327	0	184.81	11677000000	90	NaN	NaN	NaN	NaN	NaN	NaN	NaN	NaN	NaN	NaN	NaN	NaN	NaN	NaN	NaN	NaN	NaN	NaN	NaN	NaN	NaN	25.0772	NaN	NaN	NaN	NaN	NaN	NaN	NaN	NaN	NaN	NaN	NaN	NaN
Q8BHG9	Q8BHG9	CGG triplet repeat-binding protein 1	Cggbp1		6	6	6	37.7	37.7	37.7	18.761	0	6.5623	5757800000	49	NaN	NaN	25.9403	NaN	NaN	NaN	NaN	NaN	NaN	NaN	25.6811	NaN	NaN	NaN	NaN	26.8681	NaN	NaN	NaN	25.3421	NaN	NaN	25.5217	NaN	NaN	NaN	NaN	NaN	NaN	25.2147	NaN	25.2831	NaN	26.049
B2RSU6;Q6AW69;Q6AW69-5;Q6AW69-4;D3Z3H4;Q6AW69-3;P59242;D3YUW7;E9QMC1;P59242-2	B2RSU6;Q6AW69;Q6AW69-5;Q6AW69-4;D3Z3H4;Q6AW69-3	Cingulin-like protein 1	Cgnl1		32	32	32	28.4	28.4	28.4	148.17	0	97.228	24669000000	161	27.4959	NaN	NaN	27.5989	27.5471	NaN	26.8733	27.8901	27.469	NaN	26.5433	27.2723	27.1659	27.8416	27.1844	27.7483	27.4644	25.8376	NaN	27.2567	27.4285	NaN	NaN	27.339	27.7778	NaN	24.2786	27.792	26.612	NaN	NaN	26.0044	NaN	26.9015
O55226	O55226	Chondroadherin	Chad		26	26	26	74.6	74.6	74.6	40.348	0	323.31	137390000000	441	NaN	NaN	26.5248	27.5682	25.0038	NaN	26.7874	28.6096	23.2584	NaN	26.3466	27.935	20.2377	NaN	25.187	28.0028	24.3305	NaN	27.0996	27.6814	30.0771	26.8132	30.9991	32.0228	29.7448	26.9366	30.5392	32.2782	28.0304	25.4623	28.3471	31.1597	27.5967	25.0551
Q8K327	Q8K327	Chromosome alignment-maintaining phosphoprotein 1	Champ1		14	14	14	18.8	18.8	18.8	87.56	0	24.328	10799000000	72	NaN	NaN	26.77	27.3933	NaN	NaN	26.8107	26.7182	NaN	NaN	NaN	26.7	NaN	NaN	NaN	NaN	NaN	NaN	NaN	26.6088	NaN	NaN	26.0433	27.5241	NaN	NaN	NaN	26.8669	NaN	NaN	NaN	26.3393	NaN	25.6611
Q9D1L0;B2RPU8;D3Z5B1	Q9D1L0;B2RPU8;D3Z5B1	Coiled-coil-helix-coiled-coil-helix domain-containing protein 2	Chchd2;Zbed5		4	4	4	20.9	20.9	20.9	15.661	0	69.783	5828900000	27	NaN	NaN	NaN	NaN	NaN	NaN	NaN	NaN	NaN	NaN	NaN	NaN	NaN	NaN	NaN	NaN	NaN	NaN	NaN	NaN	NaN	NaN	NaN	NaN	NaN	NaN	NaN	NaN	NaN	NaN	NaN	NaN	NaN	NaN
Q9CRB9;Q9D9P1;D3Z0L4;S4R238;F6QFL0	Q9CRB9;Q9D9P1;D3Z0L4	MICOS complex subunit Mic19	Chchd3		33	33	33	81.5	81.5	81.5	26.334	0	323.31	204730000000	1235	25.9472	29.8925	31.1101	29.8441	NaN	27.5298	30.6836	29.664	27.1878	29.233	30.4884	29.7545	27.0787	29.9588	31.3682	30.7239	25.1899	29.0649	30.1361	29.4514	26.542	29.4057	31.1883	29.6114	26.9621	29.2839	30.3711	29.2584	29.3132	29.7877	30.5525	30.2945	26.9553	29.8723
Q8VEA4	Q8VEA4	Mitochondrial intermembrane space import and assembly protein 40	Chchd4		4	4	4	42.4	42.4	42.4	15.525	0	113.84	3969400000	35	NaN	NaN	NaN	NaN	NaN	NaN	NaN	NaN	NaN	NaN	NaN	NaN	NaN	NaN	26.4861	NaN	NaN	NaN	NaN	NaN	NaN	NaN	26.3714	NaN	NaN	NaN	26.6091	NaN	NaN	NaN	26.4295	NaN	NaN	NaN
Q91VN4;E9Q4M4	Q91VN4;E9Q4M4	MICOS complex subunit Mic25	Chchd6		18	18	18	51.3	51.3	51.3	29.852	0	276.95	600920000000	335	33.5003	31.5719	31.9406	31.0899	34.6307	NaN	31.025	30.4416	NaN	29.5973	30.0245	30.4881	26.5189	30.305	31.1306	31.2809	NaN	29.9008	30.6479	30.6908	NaN	31.5031	30.4294	29.3861	28.8538	29.6037	31.1393	30.3571	26.6804	28.9265	30.0594	30.3043	NaN	30.9417
P40201;Q8C7Q2;G3V014;G3UWS6	P40201;Q8C7Q2	Chromodomain-helicase-DNA-binding protein 1	Chd1		16	10	10	10	6.7	6.7	196.38	0.00017071	5.3157	66178000000	36	NaN	NaN	NaN	NaN	NaN	NaN	NaN	NaN	NaN	NaN	NaN	28.7563	NaN	NaN	NaN	NaN	NaN	NaN	NaN	NaN	NaN	NaN	27.9726	NaN	NaN	NaN	NaN	NaN	NaN	NaN	NaN	29.2708	NaN	NaN
E9PZM4;A0A0G2JEZ3;A0A0G2JEP1;G3UXJ4	E9PZM4	Chromodomain-helicase-DNA-binding protein 2	Chd2		22	22	16	14.2	14.2	11.1	210.8	0	26.334	45638000000	109	29.5742	NaN	28.9489	28.6457	28.5382	NaN	27.9895	28.6213	27.3857	NaN	28.4623	29.0044	NaN	NaN	NaN	27.9991	NaN	NaN	28.102	27.5004	NaN	NaN	28.3856	28.9515	NaN	NaN	27.4286	28.4263	NaN	NaN	NaN	NaN	NaN	NaN
B1AR17;F7C528;E9Q614;B0QZH8;B0QZH7	B1AR17;F7C528;E9Q614		Chd3		28	13	12	14.7	8.3	7.6	232.74	0	18.912	8942600000	53	NaN	NaN	NaN	26.2267	NaN	NaN	NaN	26.5764	NaN	NaN	NaN	26.8065	NaN	NaN	NaN	26.2708	NaN	NaN	25.4638	25.4575	NaN	NaN	NaN	25.7293	NaN	NaN	NaN	NaN	NaN	NaN	NaN	26.1285	NaN	NaN
Q6PDQ2;E9QAS5;E9QAS4;F6WR45;F6V4V3	Q6PDQ2;E9QAS5;E9QAS4	Chromodomain-helicase-DNA-binding protein 4	Chd4		81	81	61	42.5	42.5	33.6	217.75	0	323.31	223210000000	1983	29.1	25.4144	30.3764	31.359	29.6385	23.76	29.6311	31.4712	29.5582	25.4499	29.9143	31.1991	29.6589	23.2215	28.9601	31.3388	29.7794	25.7425	29.3576	30.8901	29.2774	26.368	30.0188	31.28	28.3481	23.7509	28.8688	31.0325	29.5632	25.984	28.8553	31.5941	29.0832	26.2229
Q09XV5;F7AL76;Q09XV5-2;A2AJK6;Q8BYH8;A3KFM7;A3KFM7-2;Q8BYH8-2;A2AJK6-3	Q09XV5;F7AL76;Q09XV5-2	Chromodomain-helicase-DNA-binding protein 8	Chd8		6	6	6	2.7	2.7	2.7	290.84	0	7.934	2749600000	20	NaN	NaN	NaN	NaN	NaN	NaN	NaN	NaN	NaN	NaN	NaN	NaN	NaN	NaN	NaN	NaN	NaN	NaN	NaN	NaN	NaN	NaN	NaN	25.5787	NaN	NaN	NaN	NaN	NaN	NaN	NaN	23.2926	NaN	NaN
Q8BJ64	Q8BJ64	Choline dehydrogenase, mitochondrial	Chdh		20	20	20	32.9	32.9	32.9	66.414	0	40.046	27414000000	200	NaN	27.6176	27.4967	NaN	26.7307	26.6457	27.5198	27.2937	NaN	26.9825	27.1045	NaN	NaN	27.5192	27.0738	NaN	NaN	27.231	26.5413	NaN	26.3285	27.3513	27.0338	NaN	26.7411	27.2711	27.2264	NaN	26.0198	27.9147	27.4398	NaN	NaN	26.8314
Q8CGZ0;G5E8I8	Q8CGZ0;G5E8I8	Calcium homeostasis endoplasmic reticulum protein	Cherp		21	21	21	24.3	24.3	24.3	106.17	0	179.56	34039000000	233	27.3809	NaN	26.8596	27.8889	26.8306	NaN	27.4273	28.1813	26.8887	NaN	27.5157	27.6547	28.0215	25.4575	27.4251	27.7111	27.6137	26.1339	27.7651	27.3504	27.1939	NaN	26.309	27.9064	NaN	26.8357	26.2401	27.6153	27.811	NaN	26.4702	27.4852	27.0119	NaN
O35744;Q91Z98;F6RU51	O35744	Chitinase-like protein 3	Chil3		8	8	8	24.1	24.1	24.1	44.458	0	51.624	2924200000	34	NaN	NaN	NaN	NaN	NaN	NaN	NaN	NaN	NaN	NaN	NaN	NaN	NaN	24.9773	NaN	NaN	NaN	NaN	NaN	NaN	NaN	NaN	NaN	NaN	NaN	27.2923	NaN	NaN	NaN	25.2415	NaN	NaN	NaN	26.4627
O55229;F6RRT7;F6SKI6	O55229;F6RRT7;F6SKI6	Choline/ethanolamine kinase	Chkb		5	5	5	14.2	14.2	14.2	45.126	0	14.958	2985200000	34	NaN	24.9338	NaN	NaN	NaN	NaN	NaN	NaN	NaN	NaN	NaN	NaN	NaN	24.9757	NaN	NaN	NaN	25.0887	NaN	NaN	NaN	NaN	NaN	NaN	NaN	NaN	NaN	NaN	NaN	NaN	NaN	NaN	NaN	NaN
P70232-2;P70232	P70232-2;P70232	Neural cell adhesion molecule L1-like protein;Processed neural cell adhesion molecule L1-like protein	Chl1		13	13	13	13.8	13.8	13.8	129	0	122.45	3765500000	19	NaN	NaN	NaN	NaN	NaN	NaN	NaN	NaN	NaN	NaN	NaN	NaN	NaN	NaN	NaN	NaN	NaN	NaN	NaN	NaN	NaN	NaN	NaN	NaN	NaN	26.3773	NaN	NaN	NaN	NaN	NaN	NaN	NaN	24.8985
Q9QXG2;A2AD03;Q3UR39	Q9QXG2;A2AD03;Q3UR39	Rab proteins geranylgeranyltransferase component A 1	Chm		9	9	9	17.4	17.4	17.4	73.976	0	62.536	2944800000	35	NaN	NaN	NaN	NaN	NaN	NaN	NaN	NaN	NaN	NaN	NaN	NaN	NaN	25.3014	NaN	NaN	NaN	25.1037	NaN	NaN	NaN	NaN	NaN	NaN	NaN	NaN	24.989	NaN	NaN	25.5233	NaN	NaN	NaN	NaN
Q921W0	Q921W0	Charged multivesicular body protein 1a	Chmp1a		10	10	10	34.7	34.7	34.7	21.607	0	13.217	26474000000	229	NaN	27.529	27.5246	25.6635	NaN	NaN	26.7379	26.6768	NaN	28.103	26.4587	26.6737	NaN	27.5469	26.483	27.5179	NaN	26.7189	NaN	27.4857	NaN	26.5204	27.8661	26.0773	NaN	27.5709	27.2812	26.6022	NaN	27.9351	26.3618	26.9645	NaN	27.142
Q9CQD4;Q99LU0	Q9CQD4;Q99LU0	Charged multivesicular body protein 1b-2;Charged multivesicular body protein 1b-1	Chmp1b2;Chmp1b1		8	8	8	28.6	28.6	28.6	22.161	0	8.6785	15968000000	130	25.6344	27.2924	27.5966	26.8656	25.1727	NaN	28.7765	27.8505	NaN	26.5109	26.2094	26.0555	NaN	25.9995	27.2853	28.2773	NaN	25.7667	27.0331	26.4439	26.1474	26.7278	NaN	27.8851	NaN	25.5524	27.5011	26.6919	NaN	26.263	26.5787	26.8097	NaN	27.2927
Q9DB34	Q9DB34	Charged multivesicular body protein 2a	Chmp2a		19	19	19	52.7	52.7	52.7	25.134	0	267.02	49972000000	419	27.6622	27.9939	27.9824	28.0611	25.8562	28.0634	29.2685	28.0159	25.5485	27.3966	27.4944	27.572	NaN	27.2242	28.6529	28.1526	NaN	28.4353	28.9668	27.8375	25.9319	28.0044	28.7724	27.8013	NaN	27.3436	29.8289	27.4925	NaN	26.4508	27.8143	28.5256	NaN	28.2215
Q8BJF9;Q8C0P5;B1AVH5	Q8BJF9	Charged multivesicular body protein 2b	Chmp2b		6	6	6	19.2	19.2	19.2	23.934	0	131.78	15104000000	140	NaN	26.2106	26.3067	25.9884	NaN	NaN	NaN	26.6143	NaN	27.6686	26.2994	NaN	NaN	27.5401	25.9076	26.0073	NaN	26.8792	25.7176	NaN	25.2579	27.1763	26.4995	25.7302	NaN	27.388	26.3487	NaN	NaN	25.3651	NaN	25.0014	NaN	26.0394
Q9CQ10	Q9CQ10	Charged multivesicular body protein 3	Chmp3		13	13	13	41.5	41.5	41.5	25.219	0	60.829	59442000000	528	26.9494	28.5929	27.7473	27.5865	26.6931	27.1066	28.3739	27.9571	27.3525	28.4627	27.9446	27.8678	27.2721	28.9573	28.3413	27.6429	25.7893	28.2787	27.8919	27.9921	26.6568	28.3083	27.6436	27.8658	28.1077	28.2988	29.0164	28.1618	27.5589	28.7077	27.5638	28.7283	26.1693	28.4659
Q9D8B3	Q9D8B3	Charged multivesicular body protein 4b	Chmp4b		13	13	12	54.9	54.9	51.8	24.936	0	323.31	181100000000	875	28.435	30.9356	29.5367	28.7776	26.9306	29.4086	30.0979	29.5205	28.6866	30.6309	29.5528	28.9781	NaN	29.8414	29.9128	29.3132	NaN	30.4438	29.5295	29.1472	27.9737	30.1414	29.931	28.8207	27.2777	30.2399	30.1049	29.2535	27.5092	30.2155	29.4081	29.9826	25.0677	30.8784
Q9D7F7;A0A0A6YWM4	Q9D7F7	Charged multivesicular body protein 4c	Chmp4c		8	7	7	36.2	33.2	33.2	26.279	0	32.147	3823500000	36	25.1993	NaN	24.7818	NaN	NaN	NaN	NaN	NaN	NaN	NaN	NaN	NaN	NaN	NaN	NaN	NaN	NaN	24.8472	NaN	NaN	NaN	NaN	NaN	NaN	NaN	NaN	NaN	NaN	NaN	NaN	NaN	NaN	NaN	26.0225
Q9D7S9	Q9D7S9	Charged multivesicular body protein 5	Chmp5		8	8	8	37.9	37.9	37.9	24.575	0	172.02	56251000000	139	NaN	27.6947	26.7786	NaN	NaN	28.6765	27.7197	NaN	NaN	27.8122	NaN	NaN	NaN	28.6927	28.4888	28.778	NaN	27.9096	NaN	NaN	NaN	26.9544	27.5708	NaN	26.7312	28.4147	28.4303	NaN	NaN	28.9475	NaN	28.0993	NaN	28.6297
P0C0A3;B1AZ42;B1AZ41	P0C0A3;B1AZ42	Charged multivesicular body protein 6	Chmp6		4	4	4	25.5	25.5	25.5	23.415	0	94.304	7897400000	68	NaN	NaN	NaN	NaN	NaN	NaN	NaN	NaN	NaN	25.9769	26.16	NaN	NaN	26.5737	NaN	NaN	NaN	25.7033	25.719	NaN	NaN	25.9452	26.0524	NaN	NaN	25.858	26.3462	NaN	NaN	NaN	26.4133	NaN	NaN	NaN
Q9D1P4	Q9D1P4	Cysteine and histidine-rich domain-containing protein 1	Chordc1		14	14	14	47.4	47.4	47.4	37.35	0	323.31	43710000000	364	27.7132	28.2312	27.5212	27.5197	NaN	26.8358	26.4393	26.6223	27.2842	28.0005	27.2159	28.1625	27.3807	28.2451	26.8484	27.6848	27.1329	28.1737	26.8669	26.3546	26.1585	28.2586	26.5946	27.0614	27.3197	27.5483	27.5217	28.1421	27.3551	28.4245	26.8289	27.367	NaN	27.8783
P61022;B0R091;B0R092	P61022;B0R091	Calcineurin B homologous protein 1	Chp1		15	15	15	80	80	80	22.432	0	197.87	29963000000	239	NaN	27.1952	28.2287	26.2523	NaN	NaN	27.1178	26.6855	NaN	27.8308	27.5549	26.9772	NaN	28.2079	27.5362	27.0764	NaN	27.2766	27.3114	26.5127	NaN	27.0491	28.2362	NaN	NaN	27.5724	27.9069	NaN	NaN	27.7829	27.5412	28.2105	NaN	27.2872
Q8C025;D6RCW3;D3Z6W4;D3YU39;Q8C025-3;Q8C025-2	Q8C025;D6RCW3;D3Z6W4;D3YU39;Q8C025-3;Q8C025-2	Cholinephosphotransferase 1	Chpt1		2	2	2	4.8	4.8	4.8	44.607	0.0016231	3.7026	3014000000	27	NaN	NaN	NaN	NaN	NaN	NaN	NaN	NaN	NaN	NaN	NaN	NaN	24.8649	NaN	NaN	NaN	25.5171	NaN	NaN	NaN	NaN	NaN	NaN	NaN	26.4827	NaN	NaN	NaN	NaN	NaN	NaN	NaN	NaN	NaN
Q920C1;Q920C1-2	Q920C1;Q920C1-2	Chordin-like protein 1	Chrdl1		8	8	8	20.1	20.1	20.1	50.731	0	97.005	6310000000	38	NaN	NaN	NaN	NaN	NaN	NaN	NaN	NaN	NaN	NaN	NaN	NaN	NaN	NaN	NaN	NaN	NaN	NaN	NaN	NaN	28.3631	NaN	NaN	NaN	NaN	NaN	NaN	NaN	NaN	NaN	NaN	NaN	NaN	NaN
Q9CY57;E9PW20;Q9CY57-3;Q9CY57-5;Q9CY57-4;Q9CY57-2;D3YZA1;D3Z7T7	Q9CY57;E9PW20;Q9CY57-3;Q9CY57-5;Q9CY57-4;Q9CY57-2;D3YZA1;D3Z7T7	Chromatin target of PRMT1 protein	Chtop		7	7	7	34.1	34.1	34.1	26.585	0	78.97	11907000000	169	NaN	NaN	25.5672	24.7169	NaN	NaN	NaN	26.1616	NaN	NaN	25.6342	26.8618	NaN	NaN	NaN	26.2606	NaN	NaN	26.5676	27.8593	NaN	NaN	25.9939	25.2904	NaN	NaN	25.9136	25.3462	NaN	NaN	27.0649	27.9365	NaN	NaN
Q99KN2;G3UYR5;G3UYN9	Q99KN2;G3UYR5;G3UYN9	Probable cytosolic iron-sulfur protein assembly protein CIAO1	Ciao1		5	5	5	21.8	21.8	21.8	37.632	0	71.8	3171800000	40	NaN	NaN	25.4872	26.0002	NaN	NaN	NaN	NaN	NaN	NaN	24.8527	NaN	NaN	NaN	NaN	NaN	NaN	22.6086	NaN	NaN	NaN	26.1278	24.7999	25.1213	NaN	NaN	24.2219	NaN	NaN	NaN	NaN	24.1232	NaN	NaN
Q8WTY4;F7BWP1;E0CYY1;F8WIK0	Q8WTY4;F7BWP1;E0CYY1	Anamorsin	Ciapin1		6	6	6	31.7	31.7	31.7	33.429	0	98.74	3174100000	38	NaN	NaN	NaN	NaN	NaN	NaN	NaN	NaN	NaN	NaN	NaN	NaN	NaN	NaN	NaN	NaN	NaN	NaN	NaN	NaN	NaN	NaN	NaN	NaN	NaN	NaN	NaN	NaN	NaN	NaN	NaN	NaN	NaN	NaN
D3Z7H8	D3Z7H8		Cilp2		17	17	17	15.1	15.1	15.1	125.93	0	121.83	31115000000	128	27.8201	NaN	NaN	25.1073	28.3362	NaN	NaN	NaN	28.4621	NaN	26.3912	NaN	29.4146	NaN	26.0222	26.1396	28.7952	NaN	NaN	26.0412	26.7732	NaN	NaN	NaN	29.1326	NaN	NaN	NaN	29.2768	NaN	NaN	NaN	28.4962	NaN
P60824;K4DI65;D3YU80	P60824;K4DI65;D3YU80	Cold-inducible RNA-binding protein	Cirbp		12	12	12	65.1	65.1	65.1	18.607	0	208.73	52723000000	385	27.3097	NaN	29.0121	27.3898	24.9468	NaN	29.011	28.8326	NaN	NaN	28.6551	28.6871	NaN	NaN	29.3158	28.1765	NaN	25.0624	29.7135	27.6956	26.26	NaN	28.0283	27.4781	NaN	25.7051	28.967	27.8098	NaN	25.6786	28.8859	28.7689	NaN	26.1908
Q8R2N2	Q8R2N2	Cirhin	Cirh1a		8	8	8	14.7	14.7	14.7	76.908	0.00033356	4.481	8549500000	13	NaN	NaN	NaN	NaN	NaN	NaN	NaN	NaN	NaN	NaN	NaN	26.8824	NaN	NaN	NaN	NaN	NaN	NaN	NaN	NaN	NaN	NaN	NaN	NaN	NaN	NaN	NaN	NaN	NaN	NaN	NaN	NaN	NaN	NaN
Q91WS0	Q91WS0	CDGSH iron-sulfur domain-containing protein 1	Cisd1		11	11	11	62	62	62	12.097	0	323.31	208260000000	1056	28.8912	29.1056	30.6201	28.6935	28.1843	28.5896	29.5725	27.9097	NaN	29.7462	29.8738	28.3065	NaN	30.976	30.4582	29.5198	28.3864	30.8302	30.6009	29.7391	27.6473	29.739	30.8669	27.8493	27.9969	29.9348	30.8525	29.4027	27.8762	30.1085	31.1858	29.3473	28.7768	28.7762
Q9CQB5;D3Z3X4	Q9CQB5;D3Z3X4	CDGSH iron-sulfur domain-containing protein 2	Cisd2		7	7	7	48.9	48.9	48.9	15.242	0	135.71	9425800000	138	NaN	25.4082	NaN	NaN	NaN	25.4372	NaN	NaN	NaN	25.8094	NaN	25.1539	NaN	25.6319	NaN	NaN	NaN	26.1136	NaN	NaN	NaN	25.9037	NaN	NaN	NaN	25.8465	NaN	NaN	NaN	NaN	NaN	NaN	NaN	25.1244
B1AR13;Z4YKM2;B2RWE3	B1AR13;Z4YKM2;B2RWE3	CDGSH iron-sulfur domain-containing protein 3, mitochondrial	Cisd3		11	11	11	61.3	61.3	61.3	15.676	0	64.28	89325000000	573	28.1601	27.2184	29.1644	29.1957	27.8199	24.7395	29.1453	29.5362	27.4531	26.8997	28.8214	29.3836	28.3185	25.7154	29.2567	29.6997	27.8439	25.8018	29.7419	29.1342	29.5683	26.955	29.677	28.7919	27.8386	27.5847	29.4607	29.2586	28.1068	27.2771	29.1361	30.4437	27.9643	27.1378
Q8BMK4	Q8BMK4	Cytoskeleton-associated protein 4	Ckap4		77	77	77	81.4	81.4	81.4	63.691	0	323.31	2011700000000	6335	31.4026	31.0297	33.2163	33.1126	31.0249	30.7191	33.7484	33.385	31.0078	31.5481	33.6233	33.5122	31.4486	31.5311	34.083	34.8324	31.5086	31.1869	34.2784	33.4834	31.6847	31.5728	33.7501	33.4908	31.1116	31.3994	33.6646	33.8	31.3418	31.573	34.1478	34.541	31.2873	31.894
Z4YL78;K3W4R5;A2AGT5;A2AGT5-2;A2AGT5-3	Z4YL78;K3W4R5;A2AGT5;A2AGT5-2;A2AGT5-3	Cytoskeleton-associated protein 5	Ckap5		87	87	87	46.2	46.2	46.2	218.71	0	323.31	169380000000	1751	30.3354	24.9946	28.9351	29.1311	30.7586	24.9714	28.6368	29.583	31.2798	26.5807	29.8678	29.4868	30.4733	27.2082	27.3206	29.3482	30.7111	27.5413	28.7184	29.7452	30.1481	26.4619	28.7265	29.6223	31.0148	26.558	28.7698	30.2007	30.7966	27.6405	28.7286	28.6304	31.1841	26.6642
Q04447	Q04447	Creatine kinase B-type	Ckb		37	34	34	92.9	90.8	90.8	42.713	0	323.31	1103000000000	2982	30.2055	33.1794	31.2518	30.8032	27.8627	32.5471	29.468	26.5662	28.5001	33.5744	29.9027	28.1433	27.605	33.5069	29.9709	28.1686	28.399	33.3009	30.1638	30.0349	29.4254	33.1842	30.1002	27.807	28.5478	33.2797	30.873	28.7282	28.7963	32.8013	30.2247	27.679	27.6685	32.2373
P07310	P07310	Creatine kinase M-type	Ckm		45	45	42	80.6	80.6	78.5	43.044	0	323.31	1300300000000	3078	30.2816	34.6309	31.9276	30.5164	28.1604	31.98	29.1716	28.177	29.5964	33.3816	29.8722	28.7283	30.5247	34.0575	30.7985	31.6106	27.6905	33.7575	31.2176	29.989	29.588	33.1613	30.0873	28.2246	29.7534	33.3595	29.957	29.3888	27.4606	33.4433	29.9128	27.8855	29.5934	33.6224
P30275;A2ARP5;B0R0E8;B0R0E9;B0R0F0	P30275	Creatine kinase U-type, mitochondrial	Ckmt1		9	6	6	25.8	17.7	17.7	47.003	0	21.395	1516500000	14	NaN	25.3861	NaN	NaN	NaN	NaN	NaN	NaN	NaN	NaN	NaN	NaN	NaN	NaN	NaN	NaN	NaN	NaN	NaN	NaN	NaN	NaN	NaN	NaN	NaN	NaN	NaN	NaN	NaN	NaN	NaN	NaN	NaN	NaN
Q6P8J7	Q6P8J7	Creatine kinase S-type, mitochondrial	Ckmt2		29	29	26	72.1	72.1	64	47.473	0	323.31	46229000000	396	NaN	28.8899	26.4253	26.0069	NaN	NaN	NaN	NaN	NaN	28.1064	25.0928	24.9862	NaN	28.6465	25.3815	24.5861	NaN	28.2897	26.3504	NaN	NaN	27.3674	26.9764	NaN	NaN	26.652	25.4476	23.9415	25.0064	30.8703	28.4019	26.3098	25.6102	28.6165
Q80TV8;A0A087WS18;A0A087WQF1;E9Q6L0;E9QKH0;J3QP81;A0A087WRK0;A0A087WQ95;A0A087WNW8;A0A087WP42;E9QNY9;A0A087WRE8;A0A087WQ31;Q80TV8-2;A0A087WRU7;A0A0A6YWK1;A0A0A6YXZ1	Q80TV8;A0A087WS18;A0A087WQF1;E9Q6L0;E9QKH0;J3QP81;A0A087WRK0;A0A087WQ95;A0A087WNW8;A0A087WP42;E9QNY9;A0A087WRE8;A0A087WQ31;Q80TV8-2	CLIP-associating protein 1	Clasp1		39	34	34	29	25.2	25.2	169.23	0	122.48	21889000000	239	26.0942	26.9053	26.7966	27.3766	27.1595	26.2788	26.4317	26.9037	27.3437	23.2245	26.3363	NaN	27.3061	NaN	NaN	26.7291	27.4152	25.7469	25.9009	26.51	27.0219	26.3865	26.7529	26.3555	25.5836	25.3869	25.6854	25.9471	27.7312	25.1764	24.6695	26.1161	26.6887	26.7902
Q8BRT1-5	Q8BRT1-5	CLIP-associating protein 2	Clasp2		23	5	5	51.5	9.3	9.3	66.369	0	34.937	4119300000	31	NaN	NaN	NaN	NaN	26.1434	NaN	NaN	NaN	25.9006	NaN	NaN	NaN	NaN	NaN	NaN	NaN	25.3088	24.0431	NaN	NaN	NaN	NaN	NaN	NaN	NaN	NaN	NaN	26.3335	NaN	NaN	NaN	NaN	NaN	NaN
Q8BRT1;E9Q8N5;Q08EB6;F7DCH5;Q8BRT1-6	Q8BRT1;E9Q8N5;Q08EB6;F7DCH5	CLIP-associating protein 2	Clasp2		44	44	24	40.8	40.8	19.7	140.74	0	311.24	53918000000	639	28.0451	26.4927	27.0976	28.2981	28.0968	NaN	26.7609	28.1159	28.8512	26.4019	27.5236	28.1616	28.7194	26.7939	25.5892	27.9682	28.6208	26.8586	26.0819	28.1488	27.8658	27.0607	27.0445	27.8899	27.595	27.2078	25.7832	28.5042	28.1907	27.1349	25.8297	27.3025	27.4611	27.5083
Q99LI2;A2AEM2	Q99LI2;A2AEM2	Chloride channel CLIC-like protein 1	Clcc1		5	5	5	12.1	12.1	12.1	60.621	0	22.062	11395000000	47	25.9205	26.04	26.1326	NaN	25.5373	NaN	NaN	NaN	NaN	NaN	26.7589	NaN	NaN	26.7917	26.2327	NaN	NaN	26.6625	NaN	25.8561	NaN	NaN	NaN	NaN	NaN	26.8329	27.0503	NaN	NaN	26.1978	26.2136	NaN	NaN	NaN
P49300;A2CF65;F8WHB7;J3QPR7;B1AU03	P49300;A2CF65;F8WHB7;J3QPR7	C-type lectin domain family 10 member A	Clec10a		8	3	3	31.2	11.2	11.2	34.595	0	20.64	4694800000	52	NaN	NaN	26.2802	NaN	NaN	NaN	25.8576	NaN	NaN	25.6958	NaN	NaN	NaN	26.43	26.0936	NaN	NaN	NaN	26.0569	NaN	NaN	25.56	26.3232	NaN	NaN	26.0996	NaN	NaN	NaN	NaN	NaN	26.2777	NaN	25.7724
O88200	O88200	C-type lectin domain family 11 member A	Clec11a		13	13	13	43	43	43	36.451	0	81.946	37091000000	284	28.0656	26.2393	25.3169	26.1611	28.226	NaN	25.5425	27.162	27.4359	26.3548	26.145	26.6353	28.1032	27.1229	26.8303	25.8497	27.8403	26.4668	27.2392	26.6931	27.6089	26.2239	26.6712	26.872	27.3605	NaN	25.7128	26.7482	26.9629	26.8481	27.044	28.3179	28.6978	27.5405
Q9EPW4	Q9EPW4	C-type lectin domain family 3 member A	Clec3a		11	11	11	55.6	55.6	55.6	22.191	0	132.3	14087000000	62	NaN	NaN	NaN	NaN	27.8074	NaN	NaN	NaN	NaN	NaN	NaN	NaN	NaN	NaN	NaN	NaN	NaN	NaN	NaN	NaN	26.2662	26.0334	28.5065	28.8374	NaN	25.7294	28.0655	27.1244	NaN	NaN	27.8638	28.3252	NaN	NaN
Q8CFZ6;P43025	Q8CFZ6;P43025	Tetranectin	Clec3b		11	11	11	50.5	50.5	50.5	22.255	0	323.31	66344000000	439	NaN	NaN	NaN	NaN	NaN	NaN	NaN	NaN	NaN	28.532	NaN	NaN	NaN	28.4465	25.8221	NaN	NaN	28.5997	25.663	26.7798	NaN	28.2863	NaN	NaN	NaN	28.5967	28.0699	25.9165	NaN	28.6557	26.3752	NaN	27.0698	NaN
Q9Z1Q5	Q9Z1Q5	Chloride intracellular channel protein 1	Clic1		16	16	16	84.2	84.2	84.2	27.013	0	323.31	293680000000	1272	28.1502	30.5585	29.1207	29.2736	28.4951	29.9354	28.7532	28.4038	28.9593	30.756	29.148	30.1825	29.5076	30.9341	28.9117	30.0642	28.2894	31.0404	29.798	29.3423	28.9303	30.544	28.2583	28.5938	29.1319	31.0146	29.4296	29.5917	29.2559	30.745	29.2967	29.4392	29.3088	30.4763
Q9QYB1;E0CY42	Q9QYB1	Chloride intracellular channel protein 4	Clic4		31	31	30	90.9	90.9	87.7	28.729	0	323.31	982400000000	3404	30.0795	32.2093	31.2987	31.0762	30.7082	32.3458	30.6307	31.1435	31.169	32.7429	31.7709	32.1754	30.7225	32.7739	31.3844	31.6875	30.5538	32.8863	31.6003	31.706	30.7303	32.2249	30.8956	30.4903	30.7093	32.3657	31.808	31.6163	30.1538	32.2916	31.5918	31.5888	30.5264	32.1872
Q8BXK9	Q8BXK9	Chloride intracellular channel protein 5	Clic5		8	7	6	45	41.8	35.1	28.287	0	65.754	4351900000	66	NaN	25.4228	25.5022	NaN	NaN	NaN	NaN	NaN	NaN	25.5549	NaN	NaN	NaN	NaN	24.9851	NaN	NaN	25.3603	NaN	NaN	NaN	25.6593	NaN	NaN	NaN	25.5125	25.7643	NaN	NaN	NaN	NaN	NaN	NaN	NaN
Q5SUH6;Q5SUH7;Q99KN9;Q99KN9-2	Q5SUH6;Q5SUH7;Q99KN9;Q99KN9-2	Clathrin interactor 1	Clint1		27	27	27	37.4	37.4	37.4	69.758	0	313.46	71597000000	668	27.0115	28.0698	28.7348	27.7413	26.1793	27.4505	28.6268	28.06	25.6329	28.4753	28.4751	27.5596	27.788	29.0579	29.0518	28.1385	NaN	28.3299	28.1826	28.0407	26.6356	28.5192	28.628	27.7236	NaN	28.1055	28.3058	27.0867	26.8584	28.9682	28.6214	28.5636	NaN	28.6812
Q922J3;D3Z2Z1;F8WIA1;Q922J3-2;D3Z3M7;F6RCU2;Q8C0S5;F7CB97;F6RAY2	Q922J3;D3Z2Z1;F8WIA1;Q922J3-2;D3Z3M7;F6RCU2;Q8C0S5	CAP-Gly domain-containing linker protein 1	Clip1		77	77	73	57.8	57.8	54.5	155.81	0	323.31	191730000000	1374	27.2166	30.7735	27.956	28.3924	25.1611	29.4011	26.2001	25.4967	26.4098	31.2898	27.3108	27.7521	26.443	31.3532	26.7249	28.8451	25.2366	30.8515	28.0995	29.1924	28.5663	31.0215	26.8799	27.8178	25.8429	31.0059	29.1016	27.6504	25.0639	31.0698	25.0518	29.3247	28.811	30.9195
Q9Z0H8;Q9Z0H8-2	Q9Z0H8;Q9Z0H8-2	CAP-Gly domain-containing linker protein 2	Clip2		20	16	16	22.8	18.4	18.4	115.91	0	41.116	34885000000	111	27.7587	25.8863	26.6822	27.273	28.3799	NaN	27.9484	27.8989	28.142	NaN	26.9693	26.417	28.4839	26.6521	27.281	26.5152	NaN	26.8361	27.3878	27.0107	27.2722	26.4634	27.8197	27.5888	27.5868	NaN	27.692	27.7722	NaN	26.3013	NaN	NaN	28.2566	27.1151
Q923F1;Q61189	Q923F1;Q61189	Methylosome subunit pICln	Clns1a		4	4	4	22	22	22	26.522	0.00017437	6.0038	90775000000	54	NaN	29.0601	NaN	NaN	NaN	NaN	NaN	NaN	NaN	28.2992	NaN	29.2384	NaN	NaN	NaN	NaN	NaN	29.7525	29.3899	NaN	NaN	NaN	NaN	NaN	NaN	NaN	28.7596	29.1833	NaN	NaN	NaN	NaN	NaN	29.114
O08785;O08785-2	O08785;O08785-2	Circadian locomoter output cycles protein kaput	Clock		3	3	3	6.9	6.9	6.9	96.392	0	14.939	936000000	10	NaN	NaN	NaN	NaN	NaN	NaN	NaN	NaN	NaN	NaN	NaN	NaN	NaN	NaN	NaN	NaN	NaN	NaN	NaN	NaN	NaN	NaN	NaN	NaN	NaN	NaN	NaN	NaN	NaN	NaN	NaN	NaN	NaN	NaN
E9PY58;Q60649;D3Z7V2;D3YZF1	E9PY58;Q60649	Caseinolytic peptidase B protein homolog	Clpb		10	10	10	16.8	16.8	16.8	79.509	0	25.56	5363700000	51	NaN	25.8946	25.6221	25.5853	NaN	NaN	25.9946	25.3008	NaN	NaN	23.9813	NaN	NaN	25.4731	NaN	NaN	NaN	25.9708	NaN	25.4008	NaN	25.7135	26.4947	NaN	NaN	NaN	NaN	24.0607	NaN	NaN	26.0202	NaN	NaN	NaN
O88696	O88696	ATP-dependent Clp protease proteolytic subunit, mitochondrial	Clpp		13	13	13	40.8	40.8	40.8	29.8	0	163.56	25476000000	219	NaN	27.6852	NaN	NaN	NaN	27.4317	NaN	NaN	NaN	27.4784	27.1638	NaN	NaN	28.0226	26.9255	NaN	NaN	28.1757	NaN	NaN	27.7554	28.0751	26.8614	NaN	NaN	27.4648	25.7528	NaN	NaN	28.0886	NaN	NaN	NaN	26.3166
Q8VBZ3	Q8VBZ3	Cleft lip and palate transmembrane protein 1 homolog	Clptm1		4	4	4	8	8	8	75.29	0	82.885	6259700000	82	26.1076	25.3522	25.7109	NaN	NaN	NaN	26.1721	NaN	NaN	NaN	25.0231	NaN	NaN	NaN	NaN	NaN	NaN	25.2566	25.0792	NaN	NaN	25.3217	26.0629	NaN	NaN	26.0438	NaN	NaN	NaN	26.149	NaN	NaN	NaN	NaN
Q9JHS4;Q6P8N8;F7BB92	Q9JHS4;Q6P8N8	ATP-dependent Clp protease ATP-binding subunit clpX-like, mitochondrial	Clpx		15	15	15	30.9	30.9	30.9	69.228	0	86.79	24160000000	204	26.284	26.7261	26.7928	27.2146	26.6246	NaN	27.0554	27.199	26.5324	26.5594	26.9271	26.9937	26.7666	26.0088	25.9757	27.11	26.4718	NaN	NaN	26.7909	26.3668	26.2809	26.3526	26.6913	26.2516	NaN	26.7605	27.013	26.471	26.5489	26.9388	27.0639	26.6748	26.1641
Q9EPL2;Q9EPL2-2	Q9EPL2;Q9EPL2-2	Calsyntenin-1;Soluble Alc-alpha;CTF1-alpha	Clstn1		8	8	8	12.2	12.2	12.2	108.9	0	86.249	6733300000	54	NaN	25.6856	25.7085	25.7993	NaN	NaN	NaN	NaN	NaN	26.1758	25.3892	NaN	NaN	NaN	25.475	NaN	NaN	NaN	NaN	NaN	NaN	25.6438	NaN	25.7933	NaN	NaN	25.3886	NaN	NaN	NaN	NaN	NaN	NaN	25.0545
B1AWE0;Q6PFA2;O08585;B1AWE1;B1AWD8;B1AWD9	B1AWE0;Q6PFA2;O08585;B1AWE1;B1AWD8;B1AWD9	Clathrin light chain A	Clta		21	21	21	45.4	45.4	45.4	23.478	0	323.31	261390000000	715	29.492	30.5854	30.0457	29.2099	NaN	30.4489	30.2982	29.5364	NaN	31.0445	30.1002	29.5885	27.5113	30.3996	30.4586	29.9064	NaN	30.1586	29.8431	29.7381	26.3126	30.4935	30.0812	29.4564	NaN	30.9615	30.2126	29.0315	27.7136	31.1006	29.6943	29.3355	NaN	31.2465
Q6IRU5-2;Q6IRU5;F7BHJ0;Q6IRU5-3	Q6IRU5-2;Q6IRU5;F7BHJ0;Q6IRU5-3	Clathrin light chain B	Cltb		17	17	17	42.2	42.2	42.2	23.174	0	314.6	246830000000	1024	26.4321	30.6789	30.6422	29.1975	NaN	27.539	30.5869	29.6453	NaN	30.8709	30.3447	29.3712	NaN	30.177	29.5679	29.4476	NaN	30.2926	30.3806	30.1623	NaN	30.9325	30.0566	28.9154	NaN	30.3716	30.6406	28.5967	NaN	30.033	29.0388	29.6754	24.3121	30.8045
Q68FD5;Q5SXR6	Q68FD5;Q5SXR6	Clathrin heavy chain 1;Clathrin heavy chain	Cltc		141	141	125	75.4	75.4	69.1	191.55	0	323.31	3231000000000	11417	33.8868	33.2565	33.0624	33.3559	33.8466	33.2858	33.4923	33.3229	33.6192	33.599	33.5604	33.6348	33.713	33.7428	33.6687	33.5813	34.6371	33.4147	33.249	33.7114	33.663	33.4905	33.4439	33.3735	33.8497	33.7161	33.1675	33.7343	34.041	33.5847	33.3032	33.6615	33.7272	33.2165
Q06890;E9PUU2;E9PXG5;E9Q8Y5;E9Q9B8	Q06890;E9PUU2;E9PXG5;E9Q8Y5;E9Q9B8	Clusterin;Clusterin beta chain;Clusterin alpha chain	Clu		28	28	18	45.8	45.8	33.7	51.655	0	323.31	1033400000000	2590	32.6891	31.453	31.7906	31.6536	32.5639	31.9692	31.9991	32.0455	32.9148	31.8971	32.2676	31.8817	32.1063	32.0955	32.0323	32.7039	32.457	31.6621	32.37	32.6975	33.9596	32.306	32.998	32.8721	33.5212	32.7799	32.8579	33.0016	32.1343	32.1468	32.6384	33.3046	33.4473	32.2389
Q5SW19	Q5SW19	Clustered mitochondria protein homolog	Cluh		21	21	1	17	17	0.5	148.07	0	131.77	18391000000	159	NaN	27.1907	25.1823	26.1017	26.4263	26.4623	25.3812	NaN	26.3165	26.8885	NaN	24.567	NaN	26.7859	NaN	26.1833	NaN	27.0915	NaN	24.8667	NaN	26.6648	NaN	NaN	25.7519	26.9364	NaN	26.0186	NaN	27.7683	NaN	NaN	NaN	27.1094
Q8R4N0	Q8R4N0	Citrate lyase subunit beta-like protein, mitochondrial	Clybl		27	27	27	65.4	65.4	65.4	37.548	0	323.31	118800000000	819	27.6548	30.4454	28.4214	27.141	25.8533	29.7589	28.2616	25.5065	27.4995	29.6489	28.1753	27.0573	26.2018	29.6442	27.9144	27.4895	25.8673	30.2658	28.2803	28.0156	25.9072	30.1907	28.7269	26.0696	26.2281	30.1722	29.2207	26.6599	NaN	30.3115	27.9041	26.8656	27.3898	29.7683
A4QPC5;P21844	A4QPC5;P21844	Chymase	Cma1		14	14	14	52.3	52.3	52.3	29.051	0	323.31	151050000000	610	29.3619	NaN	26.7814	29.9684	28.401	24.5161	25.6999	27.269	29.0417	NaN	28.1803	29.0288	29.4813	23.2909	NaN	NaN	27.6014	NaN	26.5774	29.6827	29.1062	25.9193	26.9959	31.022	29.5735	24.7944	26.6583	31.4218	30.8513	26.3106	28.3844	30.0981	29.6432	NaN
Q99KK2;Q99KK2-2	Q99KK2;Q99KK2-2	N-acylneuraminate cytidylyltransferase	Cmas		19	19	19	50.9	50.9	50.9	48.057	0	277.5	66689000000	617	28.1255	25.9022	28.541	28.85	29.1235	NaN	28.4833	29.2489	28.3141	26.0744	28.5483	29.3736	28.9747	27.2039	28.3984	29.6262	28.5913	26.4181	29.1059	28.6256	28.4638	25.4076	28.2229	28.5389	28.8983	NaN	28.2545	29.575	29.0854	25.245	28.0272	28.6976	28.7105	26.407
Q8R1G2;E0CXH4;E0CXT6	Q8R1G2;E0CXH4;E0CXT6	Carboxymethylenebutenolidase homolog	Cmbl		11	11	11	47.3	47.3	47.3	27.902	0	104.74	14152000000	100	NaN	26.1309	NaN	NaN	NaN	NaN	NaN	NaN	NaN	27.1078	NaN	NaN	NaN	26.7253	NaN	NaN	NaN	27.2862	NaN	NaN	NaN	26.0919	NaN	NaN	NaN	27.4518	NaN	NaN	NaN	26.9167	NaN	NaN	NaN	26.5832
Q9CPZ8	Q9CPZ8	COX assembly mitochondrial protein homolog	Cmc1		6	6	6	58.5	58.5	58.5	12.552	0	17.535	4022000000	39	NaN	NaN	NaN	NaN	NaN	NaN	NaN	NaN	NaN	NaN	NaN	NaN	NaN	NaN	NaN	NaN	NaN	NaN	NaN	NaN	NaN	26.0095	26.2559	NaN	NaN	NaN	NaN	NaN	NaN	NaN	NaN	NaN	NaN	25.775
Q8K199;F8WHQ0;D6RJ47;D6RD08;D3YZZ0	Q8K199;F8WHQ0	COX assembly mitochondrial protein 2 homolog	Cmc2		3	3	3	41.8	41.8	41.8	9.4186	0	22.449	1630100000	21	NaN	NaN	NaN	NaN	NaN	NaN	NaN	NaN	NaN	NaN	NaN	NaN	NaN	NaN	NaN	NaN	NaN	NaN	NaN	NaN	NaN	NaN	NaN	NaN	NaN	NaN	NaN	NaN	NaN	NaN	NaN	NaN	NaN	NaN
Q9DBP5	Q9DBP5	UMP-CMP kinase	Cmpk1		19	19	19	70.9	70.9	70.9	22.165	0	281.55	125500000000	858	27.5673	29.5162	28.5872	28.7836	24.5168	29.1722	27.1165	27.8105	28.0549	29.7329	27.8724	28.9321	27.5843	29.5592	27.4679	27.6978	23.8104	29.8243	28.2854	28.2521	27.141	29.9517	27.7421	27.3095	27.0082	29.5227	28.4021	28.2793	26.605	30.3424	27.4412	28.2998	25.9619	29.1069
Q3U5Q7	Q3U5Q7	UMP-CMP kinase 2, mitochondrial	Cmpk2		14	14	14	41.8	41.8	41.8	50.036	0	182.39	13456000000	117	NaN	26.7631	NaN	NaN	NaN	26.5751	NaN	NaN	NaN	27.1117	NaN	NaN	NaN	26.7511	NaN	NaN	NaN	26.7703	NaN	NaN	NaN	26.2294	NaN	NaN	NaN	26.5151	NaN	26.8441	NaN	NaN	NaN	NaN	NaN	26.5551
Q9DBC3;G3UZ59;E0CXC2;D3Z491	Q9DBC3	Cap-specific mRNA (nucleoside-2-O-)-methyltransferase 1	Cmtr1		13	13	13	18.6	18.6	18.6	95.675	0	60.431	6573300000	73	NaN	25.2699	NaN	NaN	NaN	25.5943	NaN	NaN	NaN	25.0801	24.784	25.3776	25.8846	NaN	NaN	NaN	NaN	25.3925	NaN	NaN	NaN	25.6801	NaN	NaN	25.7049	25.4155	NaN	NaN	NaN	25.2481	NaN	NaN	NaN	25.3843
P53996;Q9D548	P53996	Cellular nucleic acid-binding protein	Cnbp		13	1	1	68.5	11.8	11.8	19.592	0	12.501	1452500000	20	NaN	NaN	NaN	NaN	NaN	NaN	NaN	NaN	NaN	NaN	NaN	NaN	NaN	NaN	NaN	NaN	NaN	NaN	NaN	NaN	NaN	NaN	NaN	NaN	NaN	NaN	NaN	NaN	NaN	NaN	NaN	NaN	NaN	NaN
P53996-2;P53996-3;D3YYF6	P53996-2;P53996-3;D3YYF6	Cellular nucleic acid-binding protein	Cnbp		14	14	2	71.2	71.2	11.8	18.742	0	323.31	42794000000	349	NaN	27.882	26.0498	NaN	NaN	NaN	26.0228	NaN	NaN	28.132	NaN	NaN	NaN	27.896	23.75	NaN	NaN	27.7379	24.848	NaN	NaN	28.7017	NaN	NaN	NaN	27.9128	25.56	NaN	NaN	27.5998	NaN	26.2787	NaN	28.9187
Q9D1A2	Q9D1A2	Cytosolic non-specific dipeptidase	Cndp2		30	30	30	71.4	71.4	71.4	52.767	0	323.31	211290000000	1094	26.4062	30.4996	28.2553	26.8495	24.6106	30.7782	26.0735	25.0593	NaN	30.9028	27.6842	28.1491	26.4895	31.5913	26.516	27.9033	NaN	30.9352	28.5579	27.5184	22.6786	31.2076	27.7664	26.9824	NaN	31.5819	28.677	28.4479	24.5749	31.3965	28.2127	27.9146	25.5749	31.2566
Q08091;Q08091-2	Q08091;Q08091-2	Calponin-1	Cnn1		56	56	53	98.7	98.7	98.7	33.355	0	323.31	6458900000000	8804	34.2936	34.9802	34.6719	34.1126	34.1251	34.807	34.4063	34.0299	34.318	34.9916	34.5711	33.8169	34.1059	35.2667	34.4491	34.6171	33.7429	34.9564	34.4294	34.5311	34.1352	34.6112	34.3744	33.7312	33.782	34.8466	34.5478	33.73	34.1009	34.8002	33.9504	34.0891	33.7145	34.451
Q08093;D3Z7R6	Q08093;D3Z7R6	Calponin-2;Calponin	Cnn2		30	28	28	84.6	82.6	82.6	33.155	0	323.31	663700000000	2183	31.0307	31.2831	31.3621	31.0269	30.692	31.1322	31.0546	31.1436	31.0974	31.4969	31.4473	30.9979	31.0615	30.9671	30.3677	30.5129	30.9042	31.4008	30.9712	31.0505	30.3395	31.3397	30.7663	30.825	30.9201	31.4163	31.2056	31.3544	30.8407	31.5952	31.1527	30.9622	30.4981	31.4185
Q9DAW9;A0A0G2JDV8;A0A0G2JFI6;A0A0G2JFC8;A0A0G2JFG3	Q9DAW9;A0A0G2JDV8	Calponin-3	Cnn3		36	33	32	79.4	79.4	79.4	36.428	0	323.31	1521500000000	3844	31.8853	32.3708	32.5552	32.3203	30.8519	32.3866	32.4346	32.0077	32.2816	32.6537	32.7148	33.4011	31.7429	32.8596	32.2125	32.609	32.4768	32.7951	32.4993	32.5293	31.3969	32.2501	32.4173	31.5414	31.8604	32.6499	32.8819	32.7812	31.8236	32.4741	31.7156	32.2146	30.8172	31.7122
Q6ZQ08;Q6ZQ08-4;B7ZWL1;Q6ZQ08-2;Q6ZQ08-3	Q6ZQ08;Q6ZQ08-4;B7ZWL1;Q6ZQ08-2	CCR4-NOT transcription complex subunit 1	Cnot1		47	47	47	22.8	22.8	22.8	266.8	0	266.99	48384000000	325	27.8904	NaN	26.6459	27.4098	27.997	NaN	26.7698	28.3346	28.6508	NaN	27.1649	27.8818	28.0559	24.5544	NaN	NaN	27.6857	NaN	28.9457	27.858	27.3415	26.9243	26.6475	27.4518	27.8563	25.4376	26.1601	27.9619	27.8062	29.2118	27.0545	25.9705	28.1594	NaN
Q8BH15;Q8BH15-2;Q8BH15-4;Q8BH15-3;Q8BH15-5;Q8BH15-6	Q8BH15;Q8BH15-2;Q8BH15-4;Q8BH15-3;Q8BH15-5	CCR4-NOT transcription complex subunit 10	Cnot10		9	9	9	14.5	14.5	14.5	81.817	0	48.947	5655000000	57	NaN	NaN	NaN	25.4106	25.5525	NaN	NaN	26.0067	NaN	NaN	NaN	25.827	26.6366	NaN	NaN	NaN	NaN	NaN	NaN	NaN	NaN	NaN	NaN	NaN	25.9747	NaN	NaN	26.2261	25.8244	NaN	NaN	NaN	25.8789	NaN
Q8K0V4;F6YBV1;F6UAW9;F6WUZ2	Q8K0V4	CCR4-NOT transcription complex subunit 3	Cnot3		12	12	12	16	16	16	81.945	0	72.735	7998300000	103	NaN	25.3207	NaN	NaN	NaN	NaN	NaN	NaN	26.2716	NaN	25.4991	NaN	NaN	NaN	NaN	24.9601	25.3523	NaN	24.915	25.0534	NaN	25.7681	NaN	NaN	NaN	NaN	25.8979	NaN	NaN	NaN	NaN	24.7651	NaN	25.7172
P16330;P16330-2	P16330;P16330-2	2,3-cyclic-nucleotide 3-phosphodiesterase	Cnp		26	26	26	49.3	49.3	49.3	47.123	0	253.29	59827000000	555	27.8866	27.729	28.8609	28.1352	26.174	26.534	27.702	27.4594	28.1692	27.0963	28.2831	28.1048	27.5464	28.376	27.8001	28.1046	27.6027	27.7894	27.1173	27.9005	27.8826	27.9182	28.0255	27.8081	28.2502	27.3185	28.574	28.8207	27.8458	27.5863	27.4694	27.5929	27.232	26.9406
Q9QXT0	Q9QXT0	Protein canopy homolog 2	Cnpy2		15	15	15	74.7	74.7	74.7	20.767	0	323.31	62427000000	286	NaN	27.5517	23.6423	NaN	NaN	28.2427	NaN	NaN	NaN	28.3136	25.3745	NaN	NaN	28.1896	24.2674	26.7792	NaN	28.3013	24.4671	NaN	NaN	28.1737	24.384	NaN	NaN	28.2775	26.0023	NaN	NaN	28.5951	NaN	NaN	NaN	28.0188
Q9DAU1;B0V2V1;Q9DAU1-2	Q9DAU1	Protein canopy homolog 3	Cnpy3		10	9	9	34.8	31.5	31.5	30.537	0	231.28	14070000000	110	NaN	26.1681	26.1306	NaN	NaN	NaN	NaN	NaN	NaN	26.8669	25.0195	NaN	NaN	27.0931	NaN	NaN	NaN	NaN	NaN	NaN	NaN	26.622	NaN	NaN	NaN	27.2702	26.9326	NaN	NaN	26.6058	NaN	NaN	NaN	NaN
Q8BQ47;D3Z0T5	Q8BQ47;D3Z0T5	Protein canopy homolog 4	Cnpy4		11	11	10	48.6	48.6	44.9	28.093	0	264.66	17462000000	169	NaN	26.7609	NaN	NaN	NaN	25.4686	NaN	NaN	NaN	27.6934	NaN	NaN	NaN	27.5536	NaN	NaN	NaN	27.0354	24.7336	NaN	NaN	27.6829	NaN	NaN	NaN	27.4329	24.9318	NaN	NaN	27.7953	NaN	NaN	NaN	26.5434
Q5M8N0;F7C0H6	Q5M8N0;F7C0H6	CB1 cannabinoid receptor-interacting protein 1	Cnrip1		8	8	8	40.9	40.9	40.9	18.612	0	98.633	7438100000	58	NaN	NaN	NaN	NaN	NaN	26.3377	NaN	NaN	NaN	NaN	NaN	NaN	NaN	NaN	NaN	NaN	NaN	26.1795	NaN	NaN	NaN	25.7812	NaN	NaN	NaN	25.9626	NaN	NaN	26.3185	NaN	NaN	NaN	NaN	26.7901
Q9D2R6;E9Q6W2	Q9D2R6;E9Q6W2	Cytochrome c oxidase assembly factor 3 homolog, mitochondrial	Coa3		5	5	5	47.2	47.2	47.2	11.987	0	12.354	6703200000	63	NaN	NaN	NaN	NaN	NaN	NaN	NaN	NaN	NaN	NaN	NaN	NaN	NaN	26.2442	27.2911	NaN	NaN	26.5382	NaN	NaN	NaN	NaN	NaN	NaN	NaN	NaN	NaN	NaN	NaN	NaN	27.2326	NaN	NaN	NaN
Q921H9	Q921H9	Cytochrome c oxidase assembly factor 7	Coa7		10	10	10	43.7	43.7	43.7	25.617	0	77.902	8397300000	85	NaN	24.8722	25.8614	NaN	NaN	NaN	NaN	NaN	NaN	NaN	25.5897	NaN	NaN	25.6311	27.9154	NaN	NaN	25.2098	26.8184	NaN	NaN	26.1083	26.8737	NaN	NaN	25.775	26.9598	NaN	NaN	25.9552	27.5447	NaN	NaN	NaN
Q9DBL7;REV__F6QNN0;REV__J3QNE4	Q9DBL7	Bifunctional coenzyme A synthase;Phosphopantetheine adenylyltransferase;Dephospho-CoA kinase	Coasy		13	13	13	26.3	26.3	26.3	62.022	0	114.5	32583000000	247	25.4068	27.5113	26.2489	26.1336	25.0757	26.9335	NaN	26.9721	26.2394	27.3365	26.7766	28.1576	24.9904	26.128	NaN	26.8875	25.1719	27.4784	26.8461	26.876	NaN	27.8348	25.7923	NaN	27.0118	27.0037	27.2143	27.3368	NaN	26.5676	NaN	26.7046	NaN	27.4842
Q3UMF0-3;Q3UMF0;Q3UMF0-2;B1AZ15;B1AZ14;Q3UMF0-4;B1AZ26;B1AZ25;B1AZ20	Q3UMF0-3;Q3UMF0;Q3UMF0-2;B1AZ15;B1AZ14;Q3UMF0-4	Cordon-bleu protein-like 1	Cobll1		41	41	41	44.3	44.3	44.3	129.45	0	315	68603000000	561	29.3291	27.7081	28.7308	29.0921	29.6715	NaN	27.9613	28.6984	28.5874	28.2612	28.4532	27.9951	27.563	28.5775	27.5948	28.4912	28.2851	27.5696	27.3271	27.3733	28.8787	28.3707	28.3408	28.7553	28.5706	27.564	27.6373	28.1473	27.451	28.423	26.6503	28.1339	27.2878	28.3015
Q62507	Q62507	Cochlin	Coch		10	10	10	17.4	17.4	17.4	59.949	0	12.405	3089200000	40	NaN	NaN	24.2311	NaN	NaN	NaN	25.6199	NaN	NaN	NaN	NaN	NaN	NaN	NaN	26.1654	NaN	NaN	NaN	NaN	NaN	NaN	NaN	NaN	NaN	NaN	NaN	25.7904	NaN	NaN	NaN	25.9397	NaN	NaN	NaN
Q9Z160;Q810S7;A2A6N9;F6V3F1;F6QQB5	Q9Z160	Conserved oligomeric Golgi complex subunit 1	Cog1		10	10	10	13.3	13.3	13.3	109.05	0	53.402	10035000000	42	NaN	27.1872	NaN	NaN	NaN	NaN	NaN	NaN	27.4748	NaN	NaN	NaN	NaN	NaN	NaN	NaN	NaN	NaN	NaN	NaN	NaN	27.2093	NaN	NaN	NaN	NaN	NaN	NaN	NaN	NaN	NaN	NaN	NaN	NaN
Q921L5;H3BJK5	Q921L5	Conserved oligomeric Golgi complex subunit 2	Cog2		12	12	12	21.5	21.5	21.5	82.039	0	40.334	3866800000	39	NaN	NaN	NaN	NaN	NaN	NaN	NaN	NaN	NaN	NaN	NaN	NaN	NaN	NaN	NaN	NaN	NaN	NaN	24.9031	NaN	NaN	NaN	NaN	NaN	NaN	NaN	25.2648	26.3337	NaN	NaN	NaN	NaN	NaN	NaN
E9QL65;Q8CI04	E9QL65;Q8CI04	Conserved oligomeric Golgi complex subunit 3	Cog3		15	15	15	23.9	23.9	23.9	94.144	0	49.305	6229900000	50	NaN	NaN	NaN	NaN	NaN	NaN	NaN	NaN	NaN	NaN	NaN	25.5714	NaN	NaN	NaN	NaN	NaN	NaN	NaN	25.0158	NaN	NaN	NaN	NaN	NaN	NaN	NaN	25.6542	25.9374	NaN	NaN	25.4616	NaN	NaN
Q8R1U1;G3UWH9;Q7TSQ9;G3XA67;G3UWX2;G3UX78;G3UZ15;G3UWY4;G3UYW8	Q8R1U1;G3UWH9;Q7TSQ9	Conserved oligomeric Golgi complex subunit 4	Cog4		15	15	15	26	26	26	88.66	0	80.999	5800900000	59	NaN	NaN	NaN	NaN	NaN	NaN	NaN	NaN	NaN	NaN	NaN	NaN	NaN	NaN	NaN	NaN	NaN	25.0416	NaN	NaN	NaN	NaN	NaN	NaN	NaN	25.3638	24.3431	25.6327	26.0221	24.878	NaN	NaN	NaN	26.2557
Q8C0L8	Q8C0L8	Conserved oligomeric Golgi complex subunit 5	Cog5		12	12	12	18.7	18.7	18.7	91.39	0	81.994	6405800000	43	NaN	NaN	NaN	NaN	NaN	NaN	NaN	NaN	NaN	NaN	26.0539	25.9037	NaN	NaN	NaN	NaN	NaN	25.4216	NaN	25.876	NaN	25.5259	NaN	NaN	NaN	NaN	25.9554	NaN	NaN	NaN	NaN	NaN	NaN	25.8436
Q8BRB0;Q8R3I3;A0A0A6YWW6	Q8BRB0;Q8R3I3	Conserved oligomeric Golgi complex subunit 6	Cog6		6	6	6	10.4	10.4	10.4	69.413	0	10.564	2227900000	31	NaN	NaN	NaN	NaN	NaN	NaN	NaN	25.252	NaN	NaN	NaN	NaN	NaN	NaN	NaN	NaN	NaN	NaN	NaN	NaN	NaN	NaN	NaN	NaN	NaN	NaN	NaN	NaN	NaN	NaN	NaN	NaN	NaN	NaN
Q3UM29	Q3UM29	Conserved oligomeric Golgi complex subunit 7	Cog7		14	14	14	22.7	22.7	22.7	86.072	0	30.985	9647700000	121	NaN	25.0493	25.2558	25.7127	24.8739	NaN	25.815	25.9057	25.4895	24.9801	25.0893	26.5431	26.2415	25.4769	24.4311	25.463	25.2587	25.1083	24.5312	24.8927	24.9227	25.4245	NaN	25.9595	25.3921	25.2012	25.1883	25.8234	25.7384	24.9143	24.6777	25.6003	26.0175	26.1179
Q05306	Q05306	Collagen alpha-1(X) chain	Col10a1		9	9	9	15.7	15.7	15.7	66.775	0	323.31	19737000000	66	NaN	NaN	NaN	NaN	NaN	NaN	NaN	NaN	NaN	NaN	NaN	NaN	NaN	NaN	NaN	NaN	NaN	NaN	NaN	NaN	26.5109	NaN	NaN	NaN	26.7303	NaN	NaN	NaN	25.4093	NaN	NaN	NaN	NaN	NaN
Q64739;Q64739-7;Q64739-1;Q64739-5;Q64739-6;Q64739-4;Q64739-3;I7HPY2;Q3UUU1	Q64739;Q64739-7;Q64739-1;Q64739-5;Q64739-6;Q64739-4;Q64739-3;I7HPY2	Collagen alpha-2(XI) chain	Col11a2		11	11	11	4.8	4.8	4.8	171.53	0	18.894	2209700000	23	NaN	NaN	NaN	NaN	NaN	NaN	NaN	NaN	NaN	NaN	NaN	NaN	NaN	NaN	NaN	NaN	NaN	NaN	NaN	NaN	26.9208	NaN	NaN	NaN	NaN	NaN	NaN	NaN	25.6272	NaN	NaN	NaN	NaN	NaN
Q60847;E9PX70;Q60847-2;Q60847-5;Q60847-4;Q60847-3;F6WIM8	Q60847;E9PX70;Q60847-2;Q60847-5;Q60847-4;Q60847-3	Collagen alpha-1(XII) chain	Col12a1		191	191	191	58.3	58.3	58.3	340.21	0	323.31	640430000000	3775	31.8618	28.0928	29.9537	30.8511	31.1157	27.3023	30.0423	29.9246	31.5992	29.2753	30.5158	29.831	31.8382	29.6046	30.5995	30.994	32.4198	29.1228	30.4069	31.0953	33.7563	28.571	31.7265	32.0964	33.7961	29.7158	31.1442	31.8047	33.6067	29.6533	31.9612	32.367	33.3902	29.3188
B7ZNH7	B7ZNH7		Col14a1		107	107	1	59	59	1.2	192.75	0	323.31	2490300000000	9733	33.4835	31.4024	32.6401	32.7029	33.0474	30.7914	31.9536	31.9217	33.32	31.4657	32.7936	32.5225	33.3757	31.6072	32.5419	32.6713	33.2942	31.4353	32.361	32.4907	33.023	30.7872	32.5142	32.3418	33.2951	31.1102	32.5125	32.6962	33.6189	31.4311	32.3408	32.3257	33.5231	31.56
O35206;A2AJY2;A2AJY7;A2AJY5	O35206;A2AJY2;A2AJY7;A2AJY5	Collagen alpha-1(XV) chain;Restin	Col15a1		32	32	32	24.1	24.1	24.1	140.47	0	323.31	1381900000000	3989	32.2742	31.4653	30.7673	32.5688	33.2253	31.9668	31.1664	32.7838	32.1316	30.9389	31.0752	31.9177	32.7538	32.2491	31.827	32.7849	33.2802	31.6482	31.6167	32.9872	32.9897	31.1464	30.4444	32.5986	32.7106	31.5559	30.695	32.221	33.1758	31.5877	32.0969	33.2372	33.5681	31.3496
Q8BLX7;E9Q0X4;A3KFV7;A3KFV6;Q8BLX7-2	Q8BLX7;E9Q0X4;A3KFV7	Collagen alpha-1(XVI) chain	Col16a1		9	9	9	5.1	5.1	5.1	155.8	0	148.54	28809000000	82	27.6145	NaN	NaN	NaN	28.9188	NaN	NaN	NaN	28.0271	NaN	NaN	NaN	28.1994	26.723	NaN	NaN	27.9979	27.3916	27.2135	27.4982	NaN	NaN	NaN	NaN	29.1944	NaN	NaN	NaN	28.398	26.1414	28.1378	NaN	27.993	NaN
E9QPX1;P39061-2;P39061-1;P39061;D3Z5C2;D3Z556	E9QPX1;P39061-2;P39061-1;P39061	Collagen alpha-1(XVIII) chain;Endostatin	Col18a1		49	49	49	21.3	21.3	21.3	182.29	0	323.31	3872900000000	6251	33.9907	32.7227	33.8707	34.014	34.4284	33.0693	33.8589	34.29	34.6458	33.1426	33.8846	34.2565	34.7031	33.5693	34.2705	34.4241	34.7928	33.0883	34.2169	34.4942	34.4376	32.8794	34.1127	34.6405	35.075	33.3307	34.1733	34.0672	34.5524	33.2927	34.7957	34.8614	34.7032	32.8106
Q0VF58;F8WHV4	Q0VF58;F8WHV4	Collagen alpha-1(XIX) chain	Col19a1		7	7	7	6.2	6.2	6.2	114.2	0	22.899	7609700000	113	NaN	NaN	NaN	26.7104	NaN	NaN	NaN	26.0043	25.8914	NaN	NaN	25.9339	27.1128	NaN	NaN	26.2376	26.8657	NaN	25.042	26.3439	NaN	NaN	NaN	26.8625	26.1381	NaN	NaN	25.998	26.4458	NaN	NaN	26.7234	NaN	NaN
P11087;P11087-2;CON__Q862S4	P11087;P11087-2	Collagen alpha-1(I) chain	Col1a1		59	59	58	38.9	38.9	37.9	138.03	0	323.31	6467000000000	4067	36.8094	30.9995	30.705	32.8122	37.0076	30.2397	30.6716	31.5239	34.932	30.7585	33.2917	31.2494	36.6504	33.2172	31.2582	31.5729	36.371	31.891	33.0709	32.9271	36.1814	29.9207	29.9506	31.9198	36.1871	30.5344	30.1613	31.9458	35.6173	32.4077	34.6881	31.1085	35.4072	30.0355
Q01149;E0CXI2	Q01149	Collagen alpha-2(I) chain	Col1a2		49	49	49	37.4	37.4	37.4	129.56	0	323.31	5522100000000	3326	36.9302	31.2441	30.8858	33.3807	37.3324	NaN	30.8461	31.3834	35.7498	31.2547	33.2746	30.9726	35.7406	33.2843	30.9662	31.2261	35.3894	31.6989	32.4474	32.5869	36.3458	29.9034	30.2497	32.8124	36.4853	30.9802	30.192	32.3542	34.6492	32.6551	34.8106	31.5017	33.884	30.6249
Q2UY11;Q2UY11-2	Q2UY11	Collagen alpha-1(XXVIII) chain	Col28a1		19	19	19	13.1	13.1	13.1	118.75	0	73.054	18504000000	139	27.2645	NaN	26.6751	27.0203	NaN	NaN	NaN	NaN	NaN	NaN	NaN	NaN	26.6756	NaN	NaN	NaN	25.8525	NaN	24.0876	NaN	26.3555	NaN	NaN	26.0347	NaN	NaN	25.0198	26.1285	27.5673	NaN	NaN	26.7812	27.9132	NaN
P28481;P28481-2;P28481-7;P28481-6;P28481-5;P28481-4;P28481-1	P28481;P28481-2;P28481-7;P28481-6;P28481-5;P28481-4;P28481-1	Collagen alpha-1(II) chain;Collagen alpha-1(II) chain;Chondrocalcin	Col2a1		30	28	27	21.8	20	19.3	141.97	0	323.31	66586000000	210	27.3871	NaN	NaN	NaN	NaN	NaN	NaN	NaN	24.6433	NaN	24.8231	NaN	28.5553	25.4438	NaN	NaN	NaN	24.4966	23.5658	NaN	30.8293	26.8694	29.67	28.7149	31.0321	25.9172	26.742	27.4953	28.3726	24.8453	28.1901	NaN	28.2482	NaN
P08121;A0A087WPJ5;A0A087WPS3	P08121	Collagen alpha-1(III) chain	Col3a1		34	34	24	22.8	22.8	17.3	138.94	0	323.31	515240000000	1235	32.6923	28.5355	26.9971	30.4635	32.3804	NaN	28.8027	29.7876	32.2118	27.5787	30.343	30.0706	32.9783	30.0534	29.9154	30.2484	31.7244	29.6698	30.0526	30.4926	31.8561	28.9305	26.2975	30.5018	32.7541	29.1981	28.6059	30.1715	31.875	29.9008	30.9562	29.8533	30.5283	29.2278
P02463	P02463	Collagen alpha-1(IV) chain;Arresten	Col4a1		16	16	14	10	10	9.4	160.68	0	323.31	734220000000	1403	32.1422	25.1147	26.8002	29.3892	33.2803	NaN	NaN	27.2072	32.7855	27.6094	30.3224	29.5243	31.6151	29.194	31.0432	26.2154	32.3677	27.2952	27.9909	30.5051	31.8556	27.3588	NaN	31.3322	32.9649	27.6746	27.0941	30.689	31.6484	28.0426	29.5827	27.248	31.9376	NaN
P08122;D3YV27	P08122	Collagen alpha-2(IV) chain;Canstatin	Col4a2		20	20	19	14.1	14.1	14.1	167.32	0	323.31	1243100000000	2448	33.7986	26.4866	27.208	31.0981	33.3531	27.7102	27.6611	29.9351	34.1645	29.0834	32.5071	30.4072	33.8865	29.758	28.9242	28.7169	33.9335	29.4614	30.2015	31.2983	33.4862	27.5254	27.6479	32.049	34.3435	29.072	28.3095	32.2005	33.8501	28.9805	31.6175	29.5664	33.7771	28.477
Q9QZS0;F6RIS8;M0QWQ2	Q9QZS0;F6RIS8	Collagen alpha-3(IV) chain;Tumstatin	Col4a3		6	6	6	4.4	4.4	4.4	161.72	0	157.44	15031000000	85	28.4064	NaN	NaN	NaN	28.322	NaN	NaN	NaN	NaN	NaN	NaN	NaN	28.5049	NaN	NaN	NaN	27.6892	NaN	NaN	NaN	28.2567	NaN	NaN	NaN	27.4419	NaN	NaN	NaN	27.454	NaN	27.1015	NaN	NaN	NaN
Q9EQG9;Q9EQG9-2;Q9EQG9-3	Q9EQG9;Q9EQG9-2;Q9EQG9-3	Collagen type IV alpha-3-binding protein	Col4a3bp		8	8	8	15.7	15.7	15.7	71.11	0	41.553	6983100000	106	NaN	25.1423	24.2208	NaN	NaN	NaN	NaN	NaN	25.2183	NaN	NaN	NaN	NaN	NaN	24.8007	NaN	NaN	25.3829	25.2523	24.5136	NaN	25.2236	NaN	NaN	NaN	25.6331	25.8738	NaN	NaN	25.7382	24.373	NaN	NaN	25.4483
Q9QZR9	Q9QZR9	Collagen alpha-4(IV) chain	Col4a4		8	8	8	7	7	7	164.09	0	170.78	12033000000	86	NaN	NaN	NaN	NaN	NaN	NaN	NaN	NaN	NaN	NaN	NaN	NaN	27.0314	NaN	NaN	NaN	NaN	NaN	NaN	NaN	NaN	NaN	NaN	NaN	NaN	NaN	NaN	NaN	NaN	27.5884	NaN	NaN	NaN	27.1377
Q63ZW6;F7CK55	Q63ZW6;F7CK55		Col4a5		12	10	10	6.3	5.7	5.7	161.8	0	323.31	79212000000	400	29.7219	NaN	NaN	NaN	28.6182	NaN	NaN	NaN	30.1322	NaN	27.2557	25.4613	28.5556	NaN	NaN	25.8174	28.5094	NaN	NaN	26.5968	30.7995	NaN	NaN	NaN	29.9171	NaN	NaN	26.9241	28.703	24.9067	25.9516	24.7217	28.634	NaN
B1AVK5	B1AVK5		Col4a6		16	15	15	9	8.5	8.5	164.03	0	323.31	329750000000	980	30.7993	NaN	27.0671	29.0299	32.2723	NaN	26.3093	27.0066	32.0247	26.8684	30.037	28.6476	31.2552	28.4748	26.6476	28.2642	31.5853	27.9855	27.3525	30.1431	31.2865	27.2519	25.2477	29.9319	31.7023	27.5452	24.6779	30.1111	29.9974	26.5585	28.3177	25.3763	32.5715	27.2725
O88207;A3KGE7	O88207	Collagen alpha-1(V) chain	Col5a1		31	31	27	19	19	17.4	183.67	0	323.31	240600000000	1023	31.2366	25.2421	27.5326	27.8572	30.8743	NaN	28.3024	26.9593	29.6605	27.8389	28.8248	28.1841	31.9637	28.1981	28.3031	29.1564	31.1463	27.7157	28.7379	28.4435	30.1894	25.8215	26.2457	27.3871	30.9448	28.2327	28.46	27.9686	30.6547	26.1828	29.1593	29.4	29.8516	26.0205
Q3U962	Q3U962	Collagen alpha-2(V) chain	Col5a2		21	20	20	18.6	17.8	17.8	145.02	0	323.31	125850000000	465	29.6452	26.5561	27.7549	28.9872	31.8084	NaN	28.1972	27.5614	30.0645	NaN	29.413	26.9682	29.142	26.3296	27.9329	28.486	29.8217	26.2619	29.3367	28.0473	30.4661	27.1729	25.8397	28.0609	30.385	NaN	26.671	28.0175	29.5002	26.56	28.5736	26.7924	27.5677	NaN
Q9JLI2	Q9JLI2		Col5a3		4	4	4	3.4	3.4	3.4	171.97	0	6.7437	21709000000	21	NaN	NaN	NaN	NaN	NaN	NaN	NaN	NaN	NaN	NaN	NaN	NaN	27.3996	NaN	NaN	NaN	NaN	NaN	NaN	NaN	NaN	NaN	NaN	NaN	NaN	NaN	NaN	NaN	26.0826	NaN	25.6335	NaN	NaN	NaN
Q04857	Q04857	Collagen alpha-1(VI) chain	Col6a1		90	90	90	63.3	63.3	63.3	108.49	0	323.31	12328000000000	14059	37.1739	30.8205	32.416	35.3356	37.4683	30.4674	32.3064	34.1959	37.6361	32.4209	35.8334	34.5367	37.2531	33.0404	32.0837	33.1337	37.2174	32.6897	33.6905	35.6021	37.0365	30.6905	32.557	35.9186	37.3324	31.3159	32.2269	35.7062	36.8546	32.0117	34.863	33.6977	37.3537	31.1996
Q02788	Q02788	Collagen alpha-2(VI) chain	Col6a2		77	77	25	46.6	46.6	14.6	110.33	0	323.31	9383400000000	10929	36.7694	29.9921	31.7749	34.3256	36.7982	29.3746	31.7392	33.4438	36.9358	32.0609	35.4546	34.2185	36.9327	32.8215	32.4885	33.6825	36.8153	32.2685	33.3599	35.1119	36.7145	29.7041	31.8388	34.9956	36.9048	30.1893	31.6259	35.4395	36.733	31.9874	34.9019	33.8656	36.8038	30.944
J3QQ16;A0A087WS16	J3QQ16;A0A087WS16		Col6a3		298	2	2	77.6	0.4	0.4	288.69	0	7.1775	25801000000	87	28.9578	NaN	NaN	27.1815	31.166	NaN	NaN	26.2191	NaN	NaN	NaN	NaN	27.4115	22.0378	NaN	26.0884	NaN	NaN	NaN	24.8191	30.5912	NaN	21.3919	27.6635	25.1198	NaN	NaN	24.1209	25.406	NaN	22.3157	26.8285	NaN	22.5229
E9PWQ3;D3YWD1;A0A087WQN9	E9PWQ3;D3YWD1		Col6a3		323	323	27	74.7	74.7	11.8	353.93	0	323.31	32835000000000	39070	38.2605	32.0982	34.0015	36.8953	38.624	31.7344	33.883	36.4147	38.6484	33.762	37.1923	36.4727	38.4285	34.3964	34.4879	36.3361	38.4641	34.159	35.4202	37.4626	38.2989	32.147	34.1443	37.3958	38.7209	32.3733	34.016	37.5151	38.496	33.674	36.5442	37.0885	38.6757	32.5804
A6H584	A6H584	Collagen alpha-5(VI) chain	Col6a5		84	71	71	35.2	30.6	30.6	289.57	0	323.31	159480000000	712	32.0492	NaN	25.8392	29.1261	28.9661	28.4656	NaN	25.1823	29.8066	NaN	26.7722	26.0389	30.6028	26.7752	25.0155	28.8135	31.2798	25.6445	25.8221	28.9702	30.2061	NaN	NaN	28.8658	31.1073	25.57	NaN	29.489	31.8734	27.4654	28.7105	28.6797	29.055	24.408
Q8C6K9;E9Q6A6;Q8C6K9-2	Q8C6K9;E9Q6A6;Q8C6K9-2	Collagen alpha-6(VI) chain	Col6a6		118	118	105	53.1	53.1	48.2	246.32	0	323.31	1427100000000	5369	33.4912	27.9729	30.36	32.4043	33.7655	23.9894	29.3805	31.3062	33.431	28.6137	31.8047	31.3884	33.9054	29.685	30.1145	31.7094	33.6836	29.1722	29.7487	32.1376	32.5655	26.4292	28.3861	31.8233	33.2588	27.5311	29.5293	32.3125	33.6267	28.1462	31.0078	31.9975	33.2098	28.8643
Q00780	Q00780	Collagen alpha-1(VIII) chain;Vastatin	Col8a1		6	6	6	9	9	9	73.606	0	82.516	8816000000	50	NaN	NaN	NaN	NaN	NaN	NaN	NaN	NaN	26.0738	NaN	NaN	NaN	NaN	NaN	NaN	NaN	27.2252	NaN	NaN	26.8601	NaN	NaN	NaN	NaN	27.9307	NaN	NaN	NaN	27.2424	NaN	NaN	NaN	29.0286	NaN
Q05722;G3X995	Q05722;G3X995	Collagen alpha-1(IX) chain	Col9a1		6	6	6	8.7	8.7	8.7	92.091	0	75.823	2198400000	8	NaN	NaN	NaN	NaN	NaN	NaN	NaN	NaN	NaN	NaN	NaN	NaN	NaN	NaN	NaN	NaN	NaN	NaN	NaN	NaN	NaN	NaN	NaN	NaN	NaN	NaN	NaN	NaN	NaN	NaN	NaN	NaN	NaN	NaN
Q07643;I7HJR1	Q07643;I7HJR1	Collagen alpha-2(IX) chain	Col9a2		2	2	2	4.1	4.1	4.1	65.321	0	22.773	573900000	6	NaN	NaN	NaN	NaN	NaN	NaN	NaN	NaN	NaN	NaN	NaN	NaN	NaN	NaN	NaN	NaN	NaN	NaN	NaN	NaN	NaN	NaN	NaN	NaN	NaN	NaN	NaN	NaN	NaN	NaN	NaN	NaN	NaN	NaN
Q8K4Q8	Q8K4Q8	Collectin-12	Colec12		20	20	20	26	26	26	81.303	0	290.92	23586000000	248	25.5172	26.5077	27.393	26.5569	NaN	27.4135	27.4142	25.8274	NaN	26.8195	26.9426	25.9116	25.8774	27.4447	26.7746	25.8363	27.4079	26.2325	26.2737	26.62	26.3855	26.5614	26.913	26.2438	NaN	26.4883	27.2189	26.5767	27.0556	25.9126	26.7739	26.8099	25.6538	26.8371
Q8K297	Q8K297	Procollagen galactosyltransferase 1	Colgalt1		24	24	24	43.9	43.9	43.9	71.06	0	236.91	64945000000	674	NaN	27.8118	27.4633	27.903	25.9662	27.7268	29.0692	29.0276	26.8825	28.1275	28.5492	28.1745	26.4374	27.0352	28.2159	28.6296	26.737	27.5751	28.641	27.4982	26.889	28.6774	28.1641	27.5416	27.4683	28.2628	28.656	28.3002	26.6353	26.9141	27.6168	26.8369	27.0976	28.9074
Q8K4M5;Q8VI86;F7BCN0;F7BZY0;G8JL54	Q8K4M5;Q8VI86;F7BCN0;F7BZY0	COMM domain-containing protein 1	Commd1;Gm28048		7	7	7	37.2	37.2	37.2	20.996	0	183.04	9171000000	127	NaN	25.7994	25.9063	25.5256	NaN	NaN	25.5777	25.9336	NaN	26.2402	25.8014	25.9913	NaN	26.6068	25.4163	26.682	NaN	25.5438	NaN	NaN	NaN	25.2129	25.4698	NaN	NaN	NaN	26.1151	NaN	NaN	26.4282	25.8269	26.3254	NaN	26.6764
Q8JZY2	Q8JZY2	COMM domain-containing protein 10	Commd10		10	10	10	51	51	51	22.812	0	66.39	14857000000	203	NaN	26.3976	26.6012	25.3005	NaN	26.1244	26.4386	25.6482	NaN	26.3823	26.3379	26.3034	NaN	25.781	26.9013	27.2624	NaN	26.7146	26.6606	26.1875	NaN	26.2669	NaN	NaN	NaN	26.4178	27.2075	25.412	NaN	26.4838	25.8886	26.9132	NaN	26.1152
Q8BXC6;G3X955	Q8BXC6	COMM domain-containing protein 2	Commd2		7	7	7	44.2	44.2	44.2	22.848	0	33.257	7364500000	109	NaN	25.7997	25.1985	25.0024	NaN	26.0561	NaN	25.8115	NaN	NaN	24.928	25.6955	24.567	25.6596	25.1791	25.8154	NaN	26.3889	25.0353	25.6535	NaN	25.5783	23.7071	24.9985	NaN	25.527	NaN	NaN	NaN	NaN	24.634	NaN	NaN	25.4344
Q63829	Q63829	COMM domain-containing protein 3	Commd3		13	13	13	66.2	66.2	66.2	22.037	0	87.716	93584000000	226	NaN	28.3855	27.6213	27.7485	NaN	28.3528	27.9738	29.0379	28.0529	28.369	27.5619	29.7241	28.6131	29.2032	28.3808	30.1483	NaN	28.6718	28.0764	28.1627	25.7849	28.6753	27.1905	27.8867	27.2528	28.5091	27.8172	28.8331	30.213	28.6068	27.5084	29.1648	26.1079	28.4977
Q9CQ02	Q9CQ02	COMM domain-containing protein 4	Commd4		7	7	7	37.2	37.2	37.2	21.86	0	201.98	7814900000	100	NaN	NaN	25.592	NaN	NaN	NaN	25.2526	24.926	NaN	25.345	NaN	26.8046	NaN	26.3212	NaN	26.4182	NaN	25.6422	NaN	NaN	NaN	25.6329	25.3894	NaN	NaN	25.2825	25.1402	26.0098	NaN	26.2107	NaN	26.3306	24.9367	26.3491
Q8R395	Q8R395	COMM domain-containing protein 5	Commd5		7	7	7	31.2	31.2	31.2	24.493	0	11.036	11900000000	133	NaN	26.1106	26.4714	NaN	NaN	26.9277	NaN	26.1361	NaN	26.4065	26.4255	26.3465	NaN	26.2506	NaN	26.8411	NaN	26.6684	26.1394	25.7975	NaN	26.238	25.9661	NaN	NaN	26.826	NaN	NaN	NaN	26.4915	NaN	NaN	NaN	26.4697
Q3V4B5;B7ZNP3	Q3V4B5;B7ZNP3	COMM domain-containing protein 6	Commd6		6	6	6	67.8	67.8	67.8	9.7951	0	60.324	8380300000	154	NaN	25.4906	25.1933	NaN	NaN	25.7551	NaN	NaN	NaN	25.3422	25.7396	25.732	NaN	25.1308	25.9242	27.2563	NaN	25.9702	25.568	25.4859	NaN	26.0707	25.9922	NaN	NaN	25.6801	26.4275	25.4536	NaN	26.2977	25.4192	26.0701	NaN	26.0888
A2AU52;Q8BG94	A2AU52;Q8BG94	COMM domain-containing protein 7	Commd7		6	6	6	41.1	41.1	41.1	14.683	0	105.28	6585700000	104	NaN	25.2867	NaN	NaN	NaN	25.5197	NaN	NaN	NaN	25.4764	NaN	25.9367	NaN	26.2477	25.6022	NaN	NaN	25.4178	NaN	24.5849	NaN	24.7237	24.5554	NaN	NaN	25.4428	25.0039	25.9201	NaN	26.3306	25.3582	NaN	NaN	25.0138
Q9CZG3;A0A0G2JH18;A0A0G2JEX2	Q9CZG3;A0A0G2JH18	COMM domain-containing protein 8	Commd8		8	8	8	64.5	64.5	64.5	20.852	0	179.75	10809000000	77	NaN	25.7764	26.1143	26.8592	NaN	NaN	26.4165	NaN	NaN	26.2037	25.652	NaN	NaN	26.283	NaN	NaN	NaN	NaN	NaN	NaN	NaN	26.151	NaN	NaN	NaN	NaN	NaN	26.7438	NaN	NaN	NaN	26.1333	NaN	NaN
Q8K2Q0	Q8K2Q0	COMM domain-containing protein 9	Commd9		8	8	8	60.1	60.1	60.1	21.85	0	201.18	8545600000	96	NaN	26.0701	25.8578	NaN	NaN	NaN	25.4158	NaN	NaN	26.3789	25.8379	NaN	NaN	26.818	26.2759	NaN	NaN	26.6544	NaN	25.7081	NaN	26.0905	26.0508	NaN	NaN	25.8931	25.9386	NaN	NaN	25.9985	NaN	26.1236	NaN	26.4792
Q9R0G6	Q9R0G6	Cartilage oligomeric matrix protein	Comp		28	28	17	43.2	43.2	30.3	82.341	0	323.31	36101000000	220	NaN	23.4808	NaN	NaN	NaN	23.3178	27.2419	NaN	NaN	NaN	NaN	NaN	NaN	NaN	NaN	NaN	26.246	25.5493	25.1359	25.8789	29.9164	28.4772	27.0894	28.4752	29.9682	28.6962	26.1966	27.5459	25.9754	25.7842	NaN	NaN	27.6554	27.941
O88587;O88587-2;D3Z227	O88587;O88587-2	Catechol O-methyltransferase	Comt		17	17	17	70.9	70.9	70.9	29.486	0	323.31	83269000000	503	27.2949	29.8186	28.2333	26.6258	26.6105	28.2571	27.2046	26.0419	26.2617	30.0502	28.5663	27.925	24.8182	29.0854	28.0776	26.5938	27.7101	29.5618	27.5251	27.7605	26.0875	29.38	28.0976	26.8247	27.2168	29.6807	28.3022	28.2543	27.0329	29.3859	27.3986	26.2851	26.994	29.1458
Q8CIE6;F8WHL2;F6XJN3;D6RH55	Q8CIE6;F8WHL2	Coatomer subunit alpha;Xenin;Proxenin;Coatomer subunit alpha	Copa		94	94	94	67.6	67.6	67.6	138.43	0	323.31	694120000000	4528	31.0493	30.8493	31.4991	31.0624	31.3136	31.0545	31.4305	30.9072	31.5868	31.201	31.595	31.5582	31.8507	31.2468	31.6314	31.2401	31.9205	31.3417	31.4224	31.1746	31.1525	31.318	31.1108	30.7872	31.6587	31.0151	31.6806	31.8579	31.6951	31.2559	31.1996	31.1748	31.6357	31.1983
Q9JIF7	Q9JIF7	Coatomer subunit beta	Copb1		51	51	51	53.6	53.6	53.6	107.06	0	323.31	314270000000	2221	30.1066	29.8539	29.7936	29.8869	30.7817	30.0469	29.5755	29.338	30.4821	30.1915	30.1459	30.7948	30.3992	30.3464	30.4118	30.0757	30.6927	30.5064	29.4946	30.4128	29.804	30.1642	29.4571	29.598	30.1859	30.1625	29.6638	30.5344	30.4172	30.4106	29.722	29.6286	30.7715	30.296
O55029	O55029	Coatomer subunit beta	Copb2		56	56	56	68.6	68.6	68.6	102.45	0	323.31	446130000000	3105	30.3229	30.5292	30.6486	30.4109	30.3507	30.3589	30.988	30.1398	30.1489	30.8517	31.0666	30.4642	30.5673	30.9781	30.7737	30.5691	30.6231	30.8624	30.8274	30.6635	30.2948	30.8661	30.414	30.1517	30.4181	30.9427	31.2619	30.6376	30.6572	30.6491	30.4363	30.3066	30.3736	30.8287
O89079;D3Z315;F6YFR7;E9Q6I5;F6XIG5	O89079;D3Z315;F6YFR7	Coatomer subunit epsilon	Cope		20	20	20	77.6	77.6	77.6	34.567	0	323.31	116520000000	964	27.9062	28.6958	28.4153	28.081	26.8736	28.4853	27.5154	27.4715	28.104	28.6092	28.699	29.1166	29.1588	29.493	29.2382	28.8467	28.5286	29.3125	28.4495	28.6223	27.1212	28.8219	26.7052	27.5414	28.3061	28.8154	29.2721	28.8238	29.06	29.2216	28.7294	28.897	27.3217	28.5056
Q9QZE5;Q7TNQ1	Q9QZE5	Coatomer subunit gamma-1	Copg1		52	52	48	66.4	66.4	61.3	97.512	0	323.31	316720000000	2221	29.417	30.0162	29.3413	30.0242	29.9928	30.4175	29.3389	29.4196	30.25	30.215	30.0231	30.8283	30.7523	30.0535	29.8119	30.2295	30.4922	30.5533	29.6057	30.4367	29.5055	30.3226	29.5245	29.6876	30.1334	30.2244	30.0339	30.6141	30.3002	30.1174	30.0689	29.9638	30.0307	29.9221
Q9QXK3;Q9QXK3-4;Q9QXK3-3;E9Q783;Q9QXK3-2;F7ARP0	Q9QXK3;Q9QXK3-4	Coatomer subunit gamma-2	Copg2		25	21	21	35.4	30.3	30.3	97.679	0	185.57	44564000000	337	26.7836	26.7447	26.0729	26.812	27.389	26.9535	26.7854	26.8615	26.9879	26.8346	27.1746	27.6934	27.2324	27.3608	27.0013	27.8779	28.0289	27.495	26.5761	27.6637	26.4564	26.8995	26.8686	27.0076	27.2783	26.94	26.611	27.7455	27.5659	27.5541	27.1087	27.0309	27.2546	26.2019
P61202;P61202-2;A2AQE4	P61202;P61202-2;A2AQE4	COP9 signalosome complex subunit 2	Cops2		30	30	30	62.3	62.3	62.3	51.596	0	323.31	177490000000	1362	28.1306	29.7707	29.4069	29.1322	28.1727	29.9474	29.35	28.8724	28.8516	30.2527	29.307	29.8985	28.918	29.9078	29.5899	28.7658	28.9294	30.1948	28.9523	29.1187	28.1395	29.8549	28.911	28.5861	28.9194	29.7844	29.4272	29.9342	29.2556	29.6699	28.4147	29.1893	27.5699	29.7222
O88543;F6YCA7;D3Z036	O88543	COP9 signalosome complex subunit 3	Cops3		17	17	17	56.7	56.7	56.7	47.832	0	323.31	76570000000	589	NaN	28.0645	28.3208	27.9314	25.5262	NaN	27.2351	27.4329	NaN	29.0352	27.624	29.1174	28.8592	28.3699	25.5759	29.0215	28.0417	29.1719	27.1733	28.1073	NaN	29.0367	27.1718	27.7917	25.2816	28.6788	27.7469	27.8046	26.1785	28.337	25.3602	28.061	24.5516	28.6436
O88544;F6QTS1;D3YV99;D3Z1R9;D6RG47	O88544;F6QTS1;D3YV99;D3Z1R9	COP9 signalosome complex subunit 4	Cops4		35	35	35	87.2	87.2	87.2	46.284	0	323.31	167030000000	1217	27.1006	30.0134	29.1734	28.645	25.3506	29.3075	29.087	29.3221	26.3824	30.2963	28.4849	29.4612	27.2371	30.1136	28.3443	29.9078	27.4609	30.0495	28.8749	28.7911	27.5855	30.1635	28.4005	28.2799	25.3609	30.3846	29.5575	28.34	26.1881	30.1477	27.4039	29.4086	NaN	29.8459
O35864;A0A087WQA8;A0A087WRH6;A0A087WQ60	O35864	COP9 signalosome complex subunit 5	Cops5		20	20	20	56.6	56.6	56.6	37.548	0	233.98	56841000000	681	26.533	28.3682	27.1266	26.6099	26.7087	28.3089	27.4084	26.7699	26.2448	28.4536	27.5527	27.4936	26.5309	29.1115	27.0347	28.1754	27.3273	28.8963	27.8516	27.2906	NaN	28.0572	26.5515	26.5291	26.4058	28.7367	27.7607	27.2711	26.9045	28.6317	27.1162	27.451	27.0955	27.792
O88545;D3Z0F5;F6QK86	O88545;D3Z0F5;F6QK86	COP9 signalosome complex subunit 6	Cops6		12	12	12	47.2	47.2	47.2	35.88	0	323.31	62080000000	489	NaN	28.6432	27.6942	26.7487	NaN	28.24	NaN	26.9967	26.6555	28.3218	27.1462	28.515	26.3859	28.864	27.0535	28.274	26.5357	28.6835	27.5826	27.8394	27.5361	28.0601	27.1497	27.3035	26.6752	28.6694	27.6106	26.2127	27.293	28.644	27.1846	27.4629	25.7609	28.5892
Q9CZ04;Q9CZ04-2;D3Z440;D3YVI6;D3Z0S0	Q9CZ04;Q9CZ04-2;D3Z440;D3YVI6	COP9 signalosome complex subunit 7a	Cops7a		8	8	8	46.9	46.9	46.9	30.224	0	116.7	29901000000	215	NaN	26.7627	26.5004	27.6286	NaN	27.9764	26.1753	27.0147	26.2156	27.3382	27.7528	27.7752	NaN	26.8463	26.6238	27.6666	NaN	27.4733	26.4887	27.0235	25.7049	26.6122	26.1967	26.5547	NaN	27.0679	27.9156	27.2887	25.2612	26.896	25.74	27.0323	NaN	27.035
Q8VBV7;A0A087WPM5	Q8VBV7	COP9 signalosome complex subunit 8	Cops8		7	7	7	56	56	56	23.255	0	146.97	15496000000	169	NaN	25.8479	25.0751	25.3447	NaN	26.3234	NaN	NaN	NaN	26.7575	25.6513	26.2824	NaN	26.6682	25.8301	27.8482	NaN	26.6688	25.2908	26.495	NaN	25.2822	NaN	24.7281	NaN	26.8411	25.9959	25.7153	NaN	26.6967	25.871	NaN	NaN	25.3151
P61924	P61924	Coatomer subunit zeta-1	Copz1		6	6	6	47.5	47.5	47.5	20.198	0	172.16	38282000000	346	26.4002	27.8036	26.9784	25.7334	NaN	27.6666	26.6295	26.1885	NaN	27.5562	NaN	25.229	NaN	27.8903	27.2599	27.6264	NaN	27.8934	26.5187	26.9107	25.6262	27.8188	27.3736	25.3839	NaN	27.6902	26.8348	26.5331	NaN	27.9755	27.1551	25.2818	NaN	27.6727
Q9JHH9;F2Z4A2	Q9JHH9	Coatomer subunit zeta-2	Copz2		6	6	6	31.2	31.2	31.2	22.934	0	173.96	13630000000	108	NaN	26.4184	NaN	NaN	NaN	25.6411	25.7479	NaN	NaN	NaN	25.7582	NaN	NaN	27.6277	NaN	NaN	NaN	NaN	NaN	NaN	NaN	26.3365	NaN	NaN	NaN	NaN	26.0512	NaN	NaN	26.627	26.0477	NaN	NaN	NaN
E9Q3H6	E9Q3H6		Coq10a		7	7	6	28.2	28.2	24.3	28.927	0	14.517	7477900000	73	26.0049	25.2878	25.3744	NaN	25.8112	NaN	NaN	NaN	26.5737	25.5035	25.3551	25.0978	NaN	NaN	25.5734	NaN	25.5766	24.7268	24.558	25.0006	25.8899	25.1759	NaN	NaN	25.0964	25.0047	25.4124	25.321	26.3347	NaN	25.6528	NaN	25.7715	24.8347
Q8BMS4	Q8BMS4	Ubiquinone biosynthesis O-methyltransferase, mitochondrial	Coq3		10	10	10	31.1	31.1	31.1	40.956	0	167.79	23153000000	254	25.0321	26.8868	26.3824	26.8062	NaN	26.2159	26.164	25.3212	25.6946	27.1051	25.7479	27.1484	NaN	27.0493	25.1296	26.9252	NaN	27.1426	25.0481	26.3119	NaN	26.9838	26.0023	NaN	NaN	26.9621	25.8875	25.8608	NaN	27.2315	26.2462	26.2411	NaN	26.9936
Q8BGB8;D6RJJ8;B7ZCV4	Q8BGB8;D6RJJ8;B7ZCV4	Ubiquinone biosynthesis protein COQ4 homolog, mitochondrial	Coq4		2	2	2	9	9	9	30.084	0.0017558	3.3242	2103800000	21	NaN	24.7964	NaN	NaN	NaN	NaN	NaN	NaN	NaN	NaN	NaN	NaN	NaN	NaN	NaN	NaN	NaN	NaN	NaN	NaN	NaN	NaN	NaN	NaN	NaN	24.9611	NaN	NaN	NaN	NaN	NaN	NaN	NaN	NaN
Q9CXI0;F6X4L9	Q9CXI0	2-methoxy-6-polyprenyl-1,4-benzoquinol methylase, mitochondrial	Coq5		7	7	7	33.3	33.3	33.3	37.335	0	99.331	15817000000	121	NaN	26.0631	26.611	NaN	24.8074	NaN	27.1094	NaN	NaN	NaN	26.6099	25.8327	NaN	25.6393	26.4327	NaN	25.2462	26.957	NaN	26.3105	24.4641	25.7777	25.8498	NaN	27.2831	25.711	26.2987	24.5345	26.1995	26.3605	26.2845	NaN	26.5999	25.8623
Q8R1S0;D3YW66;D6RG57;F6ZE40	Q8R1S0;D3YW66	Ubiquinone biosynthesis monooxygenase COQ6, mitochondrial	Coq6		13	13	13	23.1	23.1	23.1	51.392	0	73.989	152200000000	454	31.2619	29.5814	29.3455	27.8792	30.0033	29.024	28.9532	26.6974	28.0446	29.869	28.9449	27.366	28.4052	29.7894	27.5334	27.9321	28.6894	29.9466	27.8431	27.1279	31.3492	30.1383	29.3177	27.689	27.2483	29.8648	29.1043	28.5549	31.886	30.1791	29.3818	29.1121	NaN	29.5733
P97478;Q3TYT1	P97478;Q3TYT1	5-demethoxyubiquinone hydroxylase, mitochondrial	Coq7		8	8	8	50.7	50.7	50.7	24.041	0	125.84	11082000000	83	NaN	26.4714	NaN	NaN	NaN	NaN	26.5399	NaN	NaN	25.9141	NaN	NaN	NaN	26.3701	NaN	NaN	25.9343	25.0196	NaN	NaN	NaN	26.24	NaN	NaN	NaN	26.3227	NaN	26.2051	NaN	27.3122	NaN	NaN	NaN	26.4311
Q8K1Z0;F6SFF5	Q8K1Z0;F6SFF5	Ubiquinone biosynthesis protein COQ9, mitochondrial	Coq9		10	10	10	38	38	38	35.082	0	323.31	68490000000	353	27.2481	29.1047	28.6465	26.2819	NaN	26.7021	26.2221	NaN	NaN	29.2035	28.0089	26.2525	NaN	29.134	27.5039	27.3992	NaN	29.044	27.6611	26.3757	25.6523	29.5621	27.7281	NaN	27.3427	29.1856	28.2677	26.3138	NaN	29.6742	28.3782	28.357	27.6217	28.8178
O89053;G3UYK8;D3YW57;G3UX53;D3YXM2	O89053;G3UYK8	Coronin-1A;Coronin	Coro1a		24	23	23	46.2	44.7	44.7	50.989	0	178.88	41292000000	237	25.7741	27.6229	25.2262	24.4303	25.8823	24.4054	25.5823	23.9711	25.6098	27.1884	NaN	NaN	27.6053	28.783	NaN	26.385	25.2791	28.2017	24.991	NaN	27.1171	28.7768	26.1546	26.567	26.1353	27.6408	25.3319	NaN	27.446	29.2266	NaN	26.9727	26.9398	29.3925
Q9WUM3;D3YUG6	Q9WUM3	Coronin-1B	Coro1b		29	28	27	47.9	46.1	44.6	53.912	0	323.31	142110000000	692	28.5298	29.0702	29.0306	28.5429	28.7642	29.0148	27.7845	28.101	29.1699	29.5171	28.8488	28.4952	29.8126	29.2941	28.2953	27.9928	29.3956	29.0807	29.7596	27.9517	28.8126	29.1026	28.2461	28.1512	29.8151	29.4846	28.8369	28.5729	29.3135	29.1246	28.3035	28.7726	28.8594	29.1416
Q9WUM4;E9PX03;E9PZJ0;E9PVJ1	Q9WUM4	Coronin-1C	Coro1c		51	51	45	71.5	71.5	67.3	53.12	0	323.31	1251900000000	3762	32.6837	32.0841	32.8471	32.673	33.4773	32.4091	32.9818	32.9162	32.8936	31.972	32.9222	32.547	32.255	31.9347	32.2059	32.6034	32.1742	31.8879	33.0527	32.4625	33.0174	32.1296	33.0397	32.8182	32.6702	31.5022	32.4861	32.8556	31.5533	31.7261	31.5381	31.9779	32.6648	32.2536
Q8BH44;G3UW48;G3UYG8;G3V005;G3UWZ2	Q8BH44;G3UW48	Coronin-2B;Coronin	Coro2b		8	8	8	20.8	20.8	20.8	54.936	0	8.7338	1429400000	27	NaN	NaN	NaN	NaN	NaN	NaN	NaN	NaN	26.3438	NaN	NaN	NaN	NaN	NaN	NaN	NaN	NaN	NaN	NaN	NaN	NaN	NaN	NaN	NaN	NaN	NaN	NaN	NaN	NaN	NaN	NaN	NaN	NaN	NaN
Q9D2V7;G3X9L5;E9PYU1	Q9D2V7	Coronin-7	Coro7		19	19	19	25.2	25.2	25.2	100.81	0	165.93	11257000000	91	NaN	26.7388	26.7913	26.4215	NaN	25.7207	NaN	NaN	NaN	26.8107	23.5201	25.8753	NaN	26.1269	NaN	NaN	NaN	25.797	NaN	25.4647	NaN	26.1761	NaN	NaN	NaN	25.8579	NaN	25.3349	NaN	26.1661	NaN	NaN	NaN	27.012
Q9CQI6	Q9CQI6	Coactosin-like protein	Cotl1		10	10	10	69	69	69	15.944	0	298.43	90077000000	368	NaN	29.3619	28.2644	26.4544	25.4936	24.6633	26.9959	27.8457	26.0597	29.3946	27.074	28.7485	26.4706	29.102	27.4569	27.8589	NaN	29.8189	27.4515	27.4525	26.6581	30.0363	27.6651	27.4633	25.754	30.3901	28.6186	29.3084	25.4302	30.6409	27.9905	28.323	27.4219	31.0804
P56394	P56394	Cytochrome c oxidase copper chaperone	Cox17		8	8	8	88.9	88.9	88.9	6.784	0	130.65	26968000000	150	NaN	25.0471	NaN	NaN	NaN	NaN	NaN	NaN	NaN	NaN	NaN	NaN	NaN	25.6502	NaN	NaN	NaN	22.8413	NaN	23.3881	NaN	25.3951	23.4234	NaN	NaN	26.5956	NaN	NaN	NaN	26.4446	23.8696	NaN	NaN	27.0826
Q9D7J4	Q9D7J4	Cytochrome c oxidase protein 20 homolog	Cox20		3	3	3	23.9	23.9	23.9	13.163	0	14.478	8129600000	79	NaN	26.9245	NaN	NaN	NaN	NaN	26.3102	NaN	NaN	NaN	26.212	NaN	NaN	NaN	NaN	NaN	NaN	25.8997	NaN	NaN	25.022	25.6652	NaN	NaN	NaN	26.4592	26.6409	NaN	NaN	NaN	NaN	NaN	NaN	NaN
P19783;M0QWX7;D6RG40	P19783;M0QWX7	Cytochrome c oxidase subunit 4 isoform 1, mitochondrial	Cox4i1		20	20	20	68	68	68	19.53	0	323.31	1023500000000	3144	30.527	32.5823	33.3176	31.3252	29.1568	31.9805	33.0296	30.5663	28.8737	32.8122	32.3146	29.7967	29.5357	31.8339	32.4199	31.5662	30.1875	32.3992	32.1587	31.4756	29.9084	32.6481	33.6334	30.5325	29.5797	32.5757	32.8411	30.2775	30.2965	32.2878	32.476	32.0926	29.7614	32.4539
Q91W29	Q91W29	Cytochrome c oxidase subunit 4 isoform 2, mitochondrial	Cox4i2		7	7	7	40.1	40.1	40.1	20.206	0	29.379	5112200000	57	NaN	NaN	26.2938	NaN	NaN	NaN	NaN	NaN	NaN	NaN	NaN	NaN	NaN	NaN	25.8321	NaN	NaN	24.8305	25.9871	NaN	NaN	NaN	26.3581	NaN	NaN	NaN	NaN	NaN	NaN	NaN	26.0848	NaN	NaN	26.3228
P12787	P12787	Cytochrome c oxidase subunit 5A, mitochondrial	Cox5a		12	12	12	65.1	65.1	65.1	16.101	0	323.31	579640000000	1040	28.1118	32.2607	32.0159	28.4432	23.7765	30.6006	31.0631	26.8582	24.3019	32.7044	31.4136	27.5116	24.4858	31.4908	31.1858	26.6258	26.05	32.6447	30.8769	29.0357	25.9477	32.423	33.3017	27.4069	23.886	32.5085	32.6876	27.8796	27.4247	32.4022	31.8341	27.4484	27.0552	31.3054
P19536;Q9D881;A0A0A6YVR0;F7C106	P19536;Q9D881	Cytochrome c oxidase subunit 5B, mitochondrial	Cox5b		14	14	14	78.1	78.1	78.1	13.813	0	261.85	692660000000	1877	28.5239	32.5903	33.0416	28.9128	28.0298	30.924	32.6603	28.9053	26.8419	32.3631	31.4488	29.1135	26.9441	31.9903	31.7799	29.7005	27.2491	32.1312	31.7063	29.7184	28.0929	32.533	33.6687	28.8251	26.9696	32.1923	32.4061	29.3503	NaN	32.6904	32.1114	30.0153	27.0639	32.289
Q9DCW5;P43024	Q9DCW5;P43024	Cytochrome c oxidase subunit 6A, mitochondrial;Cytochrome c oxidase subunit 6A1, mitochondrial	Cox6a1		5	5	5	62.5	62.5	62.5	12.483	0	323.31	173580000000	615	28.4997	30.2609	30.5922	28.4674	NaN	29.0973	28.8298	25.6529	NaN	29.2228	28.5241	NaN	NaN	28.7893	24.9714	NaN	25.9279	30.6616	27.974	27.2837	24.955	30.0226	31.4395	28.2079	NaN	29.4715	30.4931	25.1986	26.3855	29.7233	29.2586	NaN	NaN	29.7276
P56391	P56391	Cytochrome c oxidase subunit 6B1	Cox6b1		10	10	10	75.6	75.6	75.6	10.071	0	323.31	133350000000	636	27.1634	28.5972	29.3604	28.1092	NaN	28.9159	28.7868	NaN	NaN	28.8107	29.0306	26.319	NaN	28.7045	29.6937	26.6803	NaN	28.6714	28.2958	NaN	27.6092	29.2003	29.1867	28.1368	NaN	29.179	29.9764	NaN	NaN	29.1338	30.327	NaN	NaN	28.2909
Q9CPQ1;D3Z6E1;A0A0G2JDA6	Q9CPQ1;D3Z6E1	Cytochrome c oxidase subunit 6C	Cox6c		12	12	12	88.2	88.2	88.2	8.4689	0	124.83	644090000000	836	29.8903	32.7615	32.2181	27.3912	26.8522	29.8425	32.4553	NaN	26.9093	32.4652	32.4432	26.4851	27.4839	32.6139	32.4474	26.6953	27.6822	32.4226	32.1562	28.0459	28.3298	32.2874	33.1806	27.4309	27.6408	32.7552	33.2114	27.2904	27.1162	32.6552	32.3221	28.1505	26.7095	32.9287
P56392	P56392	Cytochrome c oxidase subunit 7A1, mitochondrial	Cox7a1		4	4	4	31.2	31.2	31.2	8.9863	0	32.487	112660000000	274	28.5688	30.4844	NaN	NaN	NaN	28.1913	NaN	NaN	NaN	28.6889	NaN	NaN	28.4581	29.763	NaN	27	28.865	29.5305	NaN	27.4386	27.0791	30.1569	NaN	NaN	28.8283	30.5089	NaN	NaN	29.1182	30.5687	NaN	27.9081	NaN	29.335
P48771	P48771	Cytochrome c oxidase subunit 7A2, mitochondrial	Cox7a2		3	3	3	30.1	30.1	30.1	9.2908	0	101.91	57435000000	154	NaN	29.3824	NaN	NaN	NaN	28.2724	NaN	NaN	NaN	27.816	NaN	NaN	NaN	29.4263	NaN	NaN	NaN	28.4953	NaN	NaN	NaN	29.3453	27.0113	NaN	NaN	29.7718	NaN	NaN	NaN	29.7396	NaN	NaN	NaN	28.9588
Q61387;E9PZS8;F7B257	Q61387;E9PZS8	Cytochrome c oxidase subunit 7A-related protein, mitochondrial	Cox7a2l		4	4	4	54.1	54.1	54.1	12.399	0	97.432	11434000000	79	NaN	NaN	26.295	NaN	NaN	NaN	NaN	NaN	NaN	25.1607	25.8198	NaN	NaN	26.8235	NaN	NaN	NaN	26.0841	NaN	NaN	NaN	NaN	26.5199	NaN	NaN	26.5749	NaN	NaN	NaN	25.8841	NaN	NaN	NaN	NaN
P17665	P17665	Cytochrome c oxidase subunit 7C, mitochondrial	Cox7c		3	3	3	31.7	31.7	31.7	7.3325	0.00017161	5.4544	26977000000	107	NaN	29.3401	NaN	NaN	NaN	NaN	26.9091	NaN	23.1784	23.8198	NaN	NaN	NaN	25.3396	NaN	NaN	NaN	25.2232	NaN	NaN	NaN	28.5114	27.5034	NaN	NaN	24.9712	NaN	NaN	22.9903	27.3204	NaN	NaN	NaN	29.7206
G3X9T8;G3X8Q5;G3UWP5;G3UXG1;G3UZ53;Q9Z0Z4;CON__ENSEMBL:ENSBTAP00000031900;Q9Z0Z4-2;Q3V1H3	G3X9T8;G3X8Q5		Cp		61	61	2	58.5	58.5	2.1	121.08	0	323.31	336140000000	1870	24.24	31.5957	30.4096	25.498	23.0378	30.1449	29.9442	28.3745	23.5106	31.9325	29.8036	26.2727	24.5977	31.8577	30.5307	28.4447	24.7096	31.7622	30.6304	27.1933	24.8828	31.6268	30.6836	27.959	26.1065	32.5546	31.3937	28.2417	26.1916	31.5096	29.6236	27.3015	26.7278	31.647
P15089	P15089	Mast cell carboxypeptidase A	Cpa3		26	26	26	47.5	47.5	47.5	48.789	0	323.31	497540000000	1155	31.4554	25.8811	28.4605	31.7145	31.1461	24.7808	26.854	30.5357	29.7042	23.7915	29.268	31.4005	30.7944	26.4565	25.4477	29.9459	30.6985	25.3577	28.535	31.4493	31.2668	26.3867	28.8877	32.7428	30.2752	26.2967	28.5897	33.1209	32.1393	26.6251	29.6856	31.5406	31.0225	27.5527
Q9JHH6;CON__Q2KIG3	Q9JHH6	Carboxypeptidase B2	Cpb2		11	11	11	35.1	35.1	35.1	48.87	0	143.32	14854000000	120	NaN	26.2974	NaN	NaN	NaN	26.0846	NaN	25.1617	NaN	26.5113	NaN	NaN	27.7253	26.8633	NaN	NaN	26.9785	26.6909	NaN	NaN	27.1039	27.524	NaN	25.8473	27.1536	28.0814	26.1074	25.9725	27.6688	26.8998	25.379	25.2889	26.0211	26.8806
Q00493	Q00493	Carboxypeptidase E	Cpe		16	16	16	32.8	32.8	32.8	53.255	0	277.19	43241000000	313	NaN	27.5675	26.4517	NaN	26.4298	28.6359	25.7863	NaN	26.9943	28.5533	NaN	NaN	27.7524	29.1923	NaN	26.8474	25.6501	28.3912	26.4853	26.7535	NaN	27.5884	26.4537	NaN	NaN	29.2981	27.2884	26.421	24.1671	28.6015	NaN	NaN	NaN	28.3393
B2RX70;E9Q7L8	B2RX70;E9Q7L8		Cped1		8	8	8	10.5	10.5	10.5	116.83	0	12.727	2205900000	31	NaN	NaN	NaN	NaN	NaN	NaN	NaN	NaN	NaN	NaN	NaN	NaN	NaN	NaN	NaN	NaN	NaN	NaN	NaN	NaN	NaN	NaN	NaN	NaN	NaN	NaN	NaN	NaN	NaN	NaN	NaN	NaN	NaN	NaN
Q9JJN5;CON__Q2KJ83	Q9JJN5	Carboxypeptidase N catalytic chain	Cpn1		8	8	8	20.8	20.8	20.8	51.845	0	47.718	7535900000	101	NaN	24.9651	NaN	NaN	NaN	25.0498	NaN	NaN	26.2232	26.1782	NaN	25.582	26.7187	25.3131	25.7643	NaN	26.8033	25.5887	25.3842	25.1878	26.3114	NaN	25.4202	NaN	26.7446	26.2731	NaN	25.8182	26.3167	25.9169	26.3863	25.4882	26.9774	25.28
Q9DBB9	Q9DBB9	Carboxypeptidase N subunit 2	Cpn2		13	13	13	32.2	32.2	32.2	60.478	0	312.16	12617000000	143	NaN	26.3185	NaN	NaN	NaN	26.6946	NaN	NaN	NaN	27.1178	NaN	NaN	NaN	27.084	NaN	NaN	NaN	27.1926	NaN	NaN	25.9462	26.7579	NaN	NaN	NaN	27.9479	NaN	NaN	25.6899	25.5966	NaN	NaN	NaN	27.4357
Q8C166;B7ZCP4;B7ZCP6;E9Q806;B7ZCP7;A3KGK7;B7ZCP5;V9GWY2;V9GX86;B7ZCP8;F6R587;V9GXM6	Q8C166;B7ZCP4;B7ZCP6;E9Q806;B7ZCP7;A3KGK7	Copine-1	Cpne1		26	25	25	46.3	46.3	46.3	58.886	0	323.31	55307000000	428	NaN	28.5747	26.5328	26.351	26.4307	28.2874	26.0492	26.8101	24.8498	28.9916	27.0231	27.3283	25.7486	28.9031	NaN	NaN	NaN	28.458	26.7186	26.6197	26.9836	27.9139	28.1167	NaN	25.5544	28.4575	27.6085	27.4468	25.8467	28.6319	26.2144	NaN	NaN	28.0013
P59108	P59108	Copine-2	Cpne2		11	10	10	23.2	21.5	21.5	61.035	0	62.031	8954400000	89	NaN	NaN	26.1911	NaN	NaN	25.9513	24.8009	NaN	NaN	NaN	25.5581	NaN	NaN	25.996	NaN	NaN	NaN	26.0824	NaN	24.9518	NaN	NaN	27.3743	NaN	NaN	25.4166	25.8488	NaN	NaN	24.8024	NaN	NaN	NaN	25.6783
Q8BT60;Q9Z140;Q8BLR2;Q0VE82;Q9D6C8;Q3UYN2	Q8BT60	Copine-3	Cpne3		35	35	33	60.6	60.6	58.9	59.584	0	323.31	172100000000	1072	26.0264	30.6124	28.7494	27.6031	24.64	28.7065	27.5116	25.0514	27.0823	30.7465	27.4379	27.6074	27.6481	30.6819	27.9167	28.1568	27.4678	30.1031	27.1434	27.3654	27.6897	30.2082	29.5233	27.5807	28.3203	30.6933	29.2041	28.5856	28.2008	30.1771	29.476	25.9858	25.8096	30.785
Q9DC53;Q8JZW4;Q1RLL3;Q9DB19;Q9CYR4	Q9DC53	Copine-8	Cpne8		7	6	6	14.9	13.3	13.3	64.667	0	26.228	530630000	10	NaN	NaN	NaN	NaN	NaN	NaN	NaN	NaN	NaN	NaN	NaN	NaN	NaN	NaN	NaN	NaN	NaN	NaN	NaN	NaN	NaN	NaN	26.9181	NaN	NaN	NaN	NaN	NaN	NaN	NaN	NaN	NaN	NaN	NaN
P36552	P36552	Oxygen-dependent coproporphyrinogen-III oxidase, mitochondrial	Cpox		12	12	12	36.8	36.8	36.8	49.714	0	51.341	7926200000	80	NaN	25.851	NaN	NaN	NaN	NaN	NaN	NaN	NaN	26.3274	NaN	NaN	NaN	25.2261	NaN	NaN	NaN	25.7654	NaN	NaN	NaN	25.6518	NaN	NaN	NaN	26.599	25.8897	NaN	NaN	NaN	NaN	NaN	NaN	NaN
Q8BFS6;Q8BFS6-2;Q8BFS6-5;Q8BFS6-4;Q8BFS6-3;D3Z7F7	Q8BFS6;Q8BFS6-2;Q8BFS6-5;Q8BFS6-4	Serine/threonine-protein phosphatase CPPED1	Cpped1		12	12	12	42.9	42.9	42.9	35.247	0	127.02	17064000000	77	NaN	27.1242	NaN	NaN	NaN	NaN	NaN	NaN	NaN	26.8667	NaN	25.368	26.6438	27.9314	26.7214	25.9943	NaN	26.6585	25.4478	NaN	NaN	26.6205	NaN	NaN	NaN	26.8795	26.922	NaN	NaN	28.0171	26.9093	NaN	NaN	27.5054
Q9WVJ3-2;Q9WVJ3	Q9WVJ3-2;Q9WVJ3	Carboxypeptidase Q	Cpq		12	12	12	33.6	33.6	33.6	50.49	0	246.45	42693000000	224	27.1202	28.2425	NaN	26.4054	NaN	28.1484	NaN	NaN	NaN	28.1282	NaN	NaN	NaN	28.1603	25.8987	NaN	NaN	28.4757	26.2173	NaN	27.2051	28.6359	NaN	NaN	28.828	28.2533	27.0422	NaN	NaN	28.4557	26.6129	NaN	26.8888	27.4529
Q9EPU4	Q9EPU4	Cleavage and polyadenylation specificity factor subunit 1	Cpsf1		15	15	15	11.5	11.5	11.5	160.82	0	36.323	15481000000	58	NaN	NaN	26.2028	NaN	NaN	NaN	NaN	27.3155	NaN	NaN	NaN	NaN	NaN	NaN	NaN	NaN	28.0152	NaN	NaN	27.1176	NaN	NaN	NaN	26.9887	NaN	NaN	NaN	27.0833	NaN	NaN	NaN	27.2289	NaN	NaN
O35218	O35218	Cleavage and polyadenylation specificity factor subunit 2	Cpsf2		14	14	14	26.2	26.2	26.2	88.382	0	77.757	18323000000	103	NaN	NaN	25.8375	27.3683	NaN	NaN	26.8365	30.1667	NaN	NaN	25.3373	27.561	NaN	NaN	NaN	27.7165	NaN	NaN	NaN	27.0077	27.5017	26.4822	24.3058	27.8847	NaN	NaN	NaN	27.8414	NaN	NaN	NaN	NaN	NaN	NaN
Q9QXK7	Q9QXK7	Cleavage and polyadenylation specificity factor subunit 3	Cpsf3		14	14	14	23.7	23.7	23.7	77.504	0	152.71	14958000000	142	NaN	NaN	25.6386	26.9238	26.3168	NaN	26.7526	27.0878	NaN	25.4774	26.1827	26.7738	26.0686	25.8609	26.1883	27.175	26.9895	26.224	25.6255	27.0566	NaN	NaN	25.2186	27.2837	NaN	25.2345	25.721	27.3906	NaN	NaN	NaN	26.8984	NaN	26.1029
Q8BQZ5;B2LVG5;B2LVG6;E0CXT7;F7B6Z5;Q8BQZ5-3;Q8BQZ5-2;M0QWM8	Q8BQZ5;B2LVG5;B2LVG6;E0CXT7;F7B6Z5;Q8BQZ5-3;Q8BQZ5-2	Cleavage and polyadenylation specificity factor subunit 4	Cpsf4		4	4	4	24.2	24.2	24.2	23.653	0	28.789	1675300000	18	NaN	NaN	NaN	25.077	NaN	NaN	NaN	NaN	NaN	NaN	NaN	NaN	NaN	NaN	NaN	25.8939	NaN	NaN	NaN	NaN	NaN	NaN	NaN	NaN	NaN	NaN	NaN	NaN	NaN	NaN	NaN	NaN	NaN	NaN
H3BJW3;Q6NVF9;H3BJ30;H3BKW0;H3BLM9	H3BJW3;Q6NVF9;H3BJ30	Cleavage and polyadenylation specificity factor subunit 6	Cpsf6		14	14	14	27.9	27.9	27.9	63.413	0	323.31	65691000000	469	28.3084	25.1284	28.3339	28.7776	28.075	NaN	27.4982	29.051	26.9246	NaN	27.6578	28.4253	26.9568	NaN	27.511	28.7334	27.1471	28.1529	28.1873	28.6268	28.4097	NaN	27.9125	28.6144	27.0067	25.113	26.9062	28.1053	28.4267	24.9746	27.3899	29.7385	NaN	26.1996
Q8BTV2;Q8BTV2-2;Q8BTV2-3	Q8BTV2;Q8BTV2-2	Cleavage and polyadenylation specificity factor subunit 7	Cpsf7		11	11	11	30.1	30.1	30.1	52.01	0	165.16	27053000000	313	27.0706	NaN	26.975	28.1502	26.6193	NaN	27.2864	27.9827	26.7619	NaN	27.2137	27.6731	25.8867	NaN	26.7144	28.6895	26.6108	NaN	26.9898	27.4849	26.3835	NaN	26.6345	28.3407	26.3895	NaN	26.9165	27.0009	26.7469	NaN	27.0324	27.7936	26.6393	24.5267
P97742	P97742	Carnitine O-palmitoyltransferase 1, liver isoform	Cpt1a		32	30	30	45.9	43.2	43.2	88.25	0	323.31	97031000000	910	28.5573	28.4355	29.1453	28.1043	28.0719	28.8235	29.5043	27.7048	28.9755	29.1323	28.877	28.218	28.7751	29.141	29.237	28.7392	29.4304	29.2047	28.4129	28.8311	28.5951	28.9483	29.1949	28.496	28.3608	29.0099	29.2164	28.8393	29.7188	28.8079	29.3218	28.8345	29.524	28.7058
Q924X2;F6QXT4;E9Q393	Q924X2	Carnitine O-palmitoyltransferase 1, muscle isoform	Cpt1b		37	37	35	44.3	44.3	41.6	88.216	0	323.31	149160000000	1111	29.2443	29.6116	30.3365	29.3046	28.2763	29.0506	29.9933	29.0299	29.0412	29.3797	29.5337	28.8363	28.7518	29.5808	29.444	29.4411	29.1003	29.622	29.5247	28.9036	28.9351	29.8394	30.5724	29.2872	28.8218	29.3413	29.8636	29.1519	30.6226	29.8301	29.979	30.255	28.728	29.3542
P52825;A2A8E8;A2A8E7;A2A8E9	P52825	Carnitine O-palmitoyltransferase 2, mitochondrial	Cpt2		49	49	49	76	76	76	73.98	0	323.31	413800000000	2202	30.4284	31.6481	31.839	29.4376	29.7087	30.5952	31.0608	28.8644	29.8217	31.619	30.3541	29.1651	29.8994	31.189	30.4423	28.379	29.8046	31.4722	30.1718	29.3286	29.7993	31.303	31.206	29.0017	30.1086	31.5166	30.6621	29.6191	30.1174	31.8991	30.9311	29.3465	30.0931	31.5252
Q9D2L5	Q9D2L5	Inactive carboxypeptidase-like protein X2	Cpxm2		8	7	7	12.4	11.3	11.3	86.962	0	9.1683	2920700000	23	NaN	NaN	NaN	NaN	NaN	NaN	NaN	NaN	26.3228	NaN	NaN	NaN	NaN	NaN	NaN	NaN	26.1641	NaN	NaN	NaN	NaN	NaN	NaN	NaN	NaN	NaN	NaN	NaN	NaN	NaN	NaN	NaN	26.3856	NaN
Q64735;A0A0A6YVT1;A0A0A6YXN9;A0A0A6YY75;Q64735-2;A0A0A6YXR6	Q64735;A0A0A6YVT1;A0A0A6YXN9;A0A0A6YY75;Q64735-2;A0A0A6YXR6	Complement component receptor 1-like protein	Cr1l		7	7	7	18.4	18.4	18.4	53.762	0	144.95	15798000000	120	NaN	NaN	26.6971	NaN	NaN	NaN	NaN	NaN	NaN	NaN	NaN	NaN	NaN	NaN	NaN	NaN	NaN	26.034	NaN	NaN	NaN	NaN	NaN	NaN	NaN	26.6959	NaN	NaN	NaN	NaN	NaN	NaN	NaN	NaN
P22935	P22935	Cellular retinoic acid-binding protein 2	Crabp2		4	4	4	44.2	44.2	44.2	15.746	0	74.176	1021400000	7	NaN	NaN	NaN	NaN	NaN	NaN	NaN	NaN	NaN	NaN	NaN	NaN	NaN	NaN	NaN	NaN	NaN	NaN	NaN	NaN	NaN	NaN	NaN	NaN	NaN	25.7594	NaN	NaN	NaN	NaN	NaN	NaN	NaN	NaN
P47934;H7BX88;B7ZDD7;F7BF80;A2AWJ5;B7ZDD8;A2AWE5	P47934;H7BX88	Carnitine O-acetyltransferase	Crat		37	37	37	51.6	51.6	51.6	70.839	0	323.31	268020000000	1617	30.2043	31.0102	29.8423	29.197	30.0928	30.3472	28.6581	27.793	30.5813	30.526	29.1	28.2892	30.3115	30.1796	28.5816	28.7827	30.488	30.6742	29.2428	29.1578	30.2405	30.7775	29.7618	29.1154	30.8068	30.3232	29.1777	29.9043	30.4028	30.9283	29.394	28.8867	30.3448	30.6934
Q01147;Q62347;Q01147-2;A0A087WRI6;P27699-2;P81269;D3Z7P7;D3Z326;F6VJ22;D3Z6A5;P27699-11;F6QWT6;F6U9F5;P27699-10;P27699-8;F6Q346;P27699-7;F6W4F5;E9PWV9;P27699-6;D3Z7M6;F6QKL8;D3Z2U7;P27699-5	Q01147;Q62347;Q01147-2;A0A087WRI6	Cyclic AMP-responsive element-binding protein 1	Creb1		5	5	5	18.8	18.8	18.8	36.674	0	32.161	11861000000	119	NaN	25.5666	26.2891	26.1975	NaN	NaN	26.317	26.6523	NaN	25.9624	25.7378	NaN	NaN	25.956	26.8192	25.965	26.2241	NaN	26.3612	25.4536	25.5721	25.3698	26.564	26.8136	NaN	NaN	NaN	25.9127	NaN	NaN	25.978	25.9714	NaN	26.2802
P45481;F8VPR5;B2RWS6	P45481;F8VPR5	CREB-binding protein	Crebbp		11	11	11	5.7	5.7	5.7	265.49	0	25.635	4579500000	50	NaN	NaN	NaN	NaN	NaN	NaN	NaN	24.4895	24.8292	NaN	NaN	NaN	NaN	NaN	NaN	25.3647	NaN	NaN	NaN	NaN	NaN	NaN	NaN	NaN	NaN	NaN	NaN	24.7709	NaN	NaN	NaN	25.8581	NaN	NaN
O88668;K4DI63;J3QP41	O88668;K4DI63	Protein CREG1	Creg1		5	5	5	29.1	29.1	29.1	24.452	0	143.29	4263000000	42	NaN	NaN	NaN	NaN	NaN	NaN	NaN	NaN	NaN	NaN	NaN	NaN	NaN	26.4618	NaN	NaN	NaN	NaN	NaN	NaN	NaN	NaN	NaN	NaN	NaN	NaN	NaN	NaN	NaN	25.4523	NaN	NaN	NaN	NaN
Q91XD7	Q91XD7	Cysteine-rich with EGF-like domain protein 1	Creld1		9	9	9	22.1	22.1	22.1	45.717	0	52.348	14089000000	143	NaN	25.7709	NaN	NaN	NaN	NaN	NaN	NaN	NaN	27.1719	NaN	NaN	NaN	26.1352	NaN	NaN	NaN	NaN	27.3697	NaN	NaN	NaN	27.1982	NaN	NaN	26.3105	27.0144	NaN	NaN	NaN	NaN	NaN	NaN	26.3793
Q9CYA0	Q9CYA0	Cysteine-rich with EGF-like domain protein 2	Creld2		5	5	5	16.3	16.3	16.3	38.219	0	95.413	4861900000	47	NaN	26.4982	NaN	NaN	NaN	NaN	NaN	NaN	NaN	NaN	NaN	NaN	NaN	NaN	NaN	NaN	NaN	26.5769	NaN	NaN	NaN	NaN	NaN	NaN	NaN	NaN	NaN	NaN	NaN	NaN	NaN	NaN	NaN	26.6034
P63254;A0A0G2JEK2	P63254;A0A0G2JEK2	Cysteine-rich protein 1	Crip1		12	12	12	92.2	92.2	92.2	8.5497	0	323.31	943780000000	1321	29.0052	33.3506	31.6611	28.238	29.3822	30.6839	29.6085	29.7664	29.1701	32.5219	30.3573	28.2348	26.2475	32.0959	29.6686	NaN	28.4147	31.4024	29.1352	28.047	30.3359	32.936	30.611	29.0332	28.4694	33.1979	30.2442	28.4891	28.9424	32.107	29.3899	26.0838	28.6837	32.2884
Q9DCT8;A0A0G2JF37;E9Q860;Q6Q6R3-3;Q6Q6R3-2;Q6Q6R3	Q9DCT8	Cysteine-rich protein 2	Crip2		27	27	27	89.4	89.4	89.4	22.727	0	323.31	476680000000	1518	29.2276	31.6644	30.1306	29.2698	28.5386	30.2326	27.7549	24.5345	29.7681	32.4032	29.825	29.3271	29.2102	32.5951	30.0194	29.5246	29.3657	32.3594	30.4076	29.5096	27.8608	31.7624	29.0775	28.5231	29.1472	32.2106	30.4872	28.7464	28.4854	31.9751	28.9009	28.8438	28.8762	30.7892
Q8BZQ2-2;Q8BZQ2	Q8BZQ2-2;Q8BZQ2	Cysteine-rich secretory protein LCCL domain-containing 2	Crispld2		15	15	14	41.7	41.7	39.7	55.361	0	160.88	72279000000	224	NaN	NaN	27.4318	27.5609	NaN	NaN	28.5953	29.2681	29.1681	26.828	28.2491	28.4426	28.8799	NaN	27.582	29.1888	29.7342	NaN	29.3256	28.6758	NaN	25.8756	28.2483	27.5246	28.7096	NaN	28.1152	28.3632	NaN	NaN	27.997	28.548	29.9642	NaN
Q64010;Q8JZR2;Q5ND50;Q64010-2;F7D232;Q3TQV3	Q64010;Q8JZR2;Q5ND50;Q64010-2;F7D232	Adapter molecule crk	Crk		20	20	20	64.8	64.8	64.8	33.814	0	323.31	79641000000	488	25.741	28.9807	26.2026	25.3529	NaN	29.4234	26.3985	NaN	NaN	30.1005	25.8473	NaN	22.6538	28.4608	27.2831	24.1024	NaN	30.3102	28.0558	26.1662	NaN	28.9053	25.5282	NaN	NaN	29.9114	27.6529	24.1905	NaN	29.6821	24.4609	NaN	24.1506	28.032
P47941	P47941	Crk-like protein	Crkl		15	15	15	58.1	58.1	58.1	33.83	0	323.31	32211000000	335	25.5051	27.7445	25.4957	24.9256	24.0372	27.9873	24.1637	NaN	25.4931	28.0215	24.6612	24.6141	NaN	28.6438	25.3663	24.7313	24.6108	28.2197	24.9607	24.7619	25.4084	27.8223	NaN	NaN	25.7978	28.7179	25.7927	NaN	26.4969	28.2403	25.7539	24.8153	25.0778	27.5795
Q9JM58;F6T1W4	Q9JM58;F6T1W4	Cytokine receptor-like factor 1	Crlf1		6	6	6	11.3	11.3	11.3	46.661	0.0017569	3.3531	2876800000	8	NaN	NaN	NaN	NaN	NaN	NaN	NaN	NaN	NaN	NaN	NaN	NaN	NaN	NaN	NaN	NaN	NaN	NaN	NaN	NaN	NaN	NaN	NaN	NaN	26.5457	NaN	NaN	NaN	NaN	NaN	NaN	NaN	26.1847	NaN
Q9Z2L7;J3QMV5;Q9Z2L7-2;J3QP70;J3QPM4	Q9Z2L7;J3QMV5;Q9Z2L7-2	Cytokine receptor-like factor 3	Crlf3		6	6	6	16.7	16.7	16.7	49.558	0.00016972	5.086	3761100000	14	NaN	NaN	NaN	NaN	NaN	NaN	NaN	NaN	NaN	NaN	NaN	NaN	NaN	NaN	NaN	NaN	NaN	NaN	NaN	NaN	NaN	NaN	NaN	NaN	NaN	NaN	NaN	NaN	NaN	NaN	NaN	NaN	NaN	NaN
P97427;Q6P1J1	P97427;Q6P1J1	Dihydropyrimidinase-related protein 1	Crmp1		15	9	8	36.7	27.8	25	62.167	0	85.43	23056000000	41	NaN	27.6416	NaN	NaN	NaN	NaN	NaN	NaN	NaN	NaN	NaN	NaN	NaN	NaN	NaN	NaN	NaN	28.1865	NaN	NaN	NaN	29.0862	NaN	NaN	NaN	26.5247	NaN	NaN	NaN	NaN	NaN	NaN	NaN	27.5291
P63154;E9PZS1	P63154	Crooked neck-like protein 1	Crnkl1		23	23	23	34.8	34.8	34.8	83.415	0	47.883	37860000000	150	NaN	NaN	26.2126	27.1557	NaN	27.3852	NaN	27.5399	25.8985	NaN	NaN	27.4795	26.5644	27.7188	NaN	27.6482	27.1228	27.2524	NaN	27.98	26.2226	NaN	25.1798	27.6225	26.6082	NaN	25.8928	28.4749	27.1898	27.4672	NaN	27.6829	26.4084	27.9417
Q8CJ40;Q8CJ40-2;Q8CJ40-3;B7ZC90	Q8CJ40;Q8CJ40-2;Q8CJ40-3	Rootletin	Crocc		37	37	37	22.4	22.4	22.4	226.94	0	116.21	27922000000	137	27.1557	NaN	26.7894	26.9439	27.956	27.4159	26.8544	27.313	26.206	NaN	NaN	26.5861	26.9717	NaN	27.4821	28.0048	27.0245	NaN	27.3558	26.8364	26.4502	27.5365	26.6946	27.0429	26.7347	NaN	27.2085	27.1831	26.7849	NaN	NaN	26.6709	NaN	NaN
Q9DC50	Q9DC50	Peroxisomal carnitine O-octanoyltransferase	Crot		9	9	9	20.4	20.4	20.4	70.264	0	106.93	12926000000	84	NaN	NaN	NaN	NaN	NaN	NaN	NaN	NaN	NaN	26.8385	NaN	NaN	NaN	26.6765	NaN	27.7885	NaN	26.5385	NaN	NaN	NaN	26.3768	NaN	NaN	NaN	26.9082	NaN	NaN	NaN	27.0452	NaN	NaN	NaN	NaN
P14847	P14847	C-reactive protein	Crp		8	8	8	35.6	35.6	35.6	25.36	0	253	5264400000	49	NaN	NaN	NaN	NaN	NaN	NaN	NaN	NaN	NaN	26.3298	NaN	NaN	NaN	NaN	NaN	NaN	NaN	NaN	NaN	NaN	NaN	NaN	NaN	NaN	NaN	26.4222	NaN	NaN	NaN	NaN	NaN	NaN	NaN	NaN
Q9CYD3	Q9CYD3	Cartilage-associated protein	Crtap		20	20	19	46	46	42.2	46.169	0	136.44	58081000000	538	26.0245	26.6221	29.5326	27.3844	26.4337	26.7029	29.9493	27.4128	27.2743	NaN	28.9988	26.1085	26.846	26.4633	29.8922	27.0797	26.8488	25.6092	29.7533	28.5572	26.3153	27.0993	29.784	27.2786	NaN	26.4295	30.3961	27.1495	27.1281	26.0918	30.033	28.1156	26.1407	25.6334
Q91X84;Q91X84-2;F6Y626;F6UMS9	Q91X84	CREB-regulated transcription coactivator 3	Crtc3		6	6	6	11.6	11.6	11.6	67.026	0	21.915	5049900000	37	26.1923	NaN	NaN	25.7438	26.5525	NaN	NaN	26.4345	25.7254	NaN	NaN	NaN	NaN	25.1514	NaN	26.8382	NaN	NaN	25.3173	NaN	NaN	NaN	NaN	NaN	NaN	NaN	NaN	NaN	NaN	NaN	NaN	25.7274	NaN	NaN
P23927	P23927	Alpha-crystallin B chain	Cryab		16	16	16	70.3	70.3	70.3	20.069	0	263.7	239420000000	940	28.844	30.3774	30.1271	29.879	28.3047	29.8358	28.6764	30.5677	29.0789	29.4396	29.9397	30.4454	29.4997	29.9224	30.0133	30.4913	29.182	30.0985	29.7382	30.3907	28.3981	30.5253	29.146	29.6	28.5469	29.7684	30.103	30.7517	29.8417	30.9879	30.033	31.7944	28.1906	30.7238
Q99KP3	Q99KP3	Lambda-crystallin homolog	Cryl1		17	17	17	59.6	59.6	59.6	35.208	0	323.31	66378000000	372	NaN	29.0916	25.6701	NaN	NaN	27.6944	NaN	NaN	NaN	29.6934	NaN	NaN	NaN	29.7261	NaN	NaN	NaN	29.7079	24.4947	NaN	NaN	28.3368	NaN	NaN	NaN	29.1436	26.6956	NaN	NaN	29.8619	24.6414	NaN	25.9777	28.4113
P47199;A0A0A6YXR4;A0A0A6YVS7;V9GXY8;D3YUG9;D3YWU6;D3Z4Q4;D3Z2X0;A0A0G2JFU5	P47199;A0A0A6YXR4;A0A0A6YVS7;V9GXY8	Quinone oxidoreductase	Cryz		17	17	17	64.4	64.4	64.4	35.268	0	323.31	75647000000	412	25.1834	29.6108	26.4566	25.8723	NaN	28.8551	24.0396	25.4435	23.8793	29.2846	25.3234	26.2964	NaN	29.5464	25.0972	NaN	NaN	28.6754	25.043	NaN	NaN	29.3551	25.3903	27.114	25.2761	29.3003	26.0613	24.8358	NaN	29.6803	NaN	27.575	NaN	30.3718
Q921W4;D3Z6I4;D3YZD6;Q921W4-2;D3YU21;F7BGV1	Q921W4;D3Z6I4;D3YZD6;Q921W4-2;D3YU21	Quinone oxidoreductase-like protein 1	Cryzl1		15	15	15	48.6	48.6	48.6	38.725	0	283.4	16293000000	123	NaN	27.0355	NaN	NaN	NaN	26.8335	NaN	NaN	NaN	27.0589	NaN	26.6568	NaN	27.6491	NaN	NaN	26.3181	26.0369	NaN	NaN	NaN	26.2062	26.1687	NaN	NaN	26.069	NaN	NaN	NaN	25.74	NaN	NaN	NaN	26.8168
Q9CZU6	Q9CZU6	Citrate synthase, mitochondrial	Cs		34	34	20	57.5	57.5	35.8	51.736	0	323.31	1606000000000	2881	31.8875	33.7618	32.3836	31.1718	31.1599	32.9813	31.1761	29.8874	31.2471	33.6951	31.3843	30.3348	31.0355	33.9142	31.455	29.886	31.9109	33.498	31.3619	31.1502	31.4665	33.6174	32.2369	30.682	31.1905	33.9567	31.5289	31.208	31.5875	33.8676	32.0204	31.0452	31.4155	33.5427
Q9DBE0;Q80WP8;D3YWS5;E9QP13;Q80WP8-2	Q9DBE0	Cysteine sulfinic acid decarboxylase	Csad		28	28	28	65.1	65.1	65.1	55.144	0	323.31	103480000000	576	25.1282	29.4429	24.8883	24.1821	NaN	29.9228	22.5541	NaN	NaN	30.4448	24.4859	NaN	23.5163	29.6559	NaN	NaN	NaN	29.8976	NaN	24.1883	NaN	29.1385	23.9481	23.7522	NaN	30.6773	24.7845	NaN	24.0422	30.1624	NaN	NaN	NaN	29.2515
Q91W50;Q8JZN2;A0A0G2JF72;A0A0G2JE62;A0A0G2JDJ7	Q91W50;Q8JZN2;A0A0G2JF72	Cold shock domain-containing protein E1	Csde1		38	38	38	45.5	45.5	45.5	88.79	0	323.31	96007000000	848	28.3477	29.3154	27.5225	27.563	29.6377	28.7788	26.7415	27.8299	28.2471	29.64	28.3613	26.7596	28.1166	29.5596	24.8204	27.3403	28.6962	29.4615	27.4814	27.3377	28.4521	29.5684	26.5892	28.0004	28.8457	29.7559	27.1339	27.867	26.5492	29.4428	26.7695	27.0272	28.2848	29.0424
Q9ERK4;E9Q1T9;F6ZEW4;E9QAX7;F7D1H9	Q9ERK4;E9Q1T9;F6ZEW4;E9QAX7	Exportin-2	Cse1l		30	30	30	37.3	37.3	37.3	110.45	0	323.31	1394900000000	1003	30.6101	32.31	30.4005	32.5325	31.7163	31.2343	33.7621	34.7109	29.7075	31.8188	32.3396	33.8525	30.8316	32.8092	33.3666	33.3688	NaN	32.5468	33.3139	31.9634	27.8442	32.7254	29.2495	33.6002	27.5188	32.2787	33.2688	33.0247	30.062	32.6931	35.1652	32.6461	NaN	31.6744
P09581;P05532;F7DD14;P05532-2	P09581	Macrophage colony-stimulating factor 1 receptor	Csf1r		9	9	9	11.7	11.7	11.7	109.18	0	98.308	10548000000	41	NaN	NaN	NaN	NaN	NaN	NaN	NaN	NaN	NaN	NaN	NaN	NaN	NaN	NaN	NaN	NaN	NaN	27.0006	NaN	NaN	NaN	NaN	NaN	NaN	NaN	26.9723	NaN	NaN	NaN	26.8622	NaN	NaN	NaN	NaN
P41241;D3YVQ8;D6RGA0	P41241	Tyrosine-protein kinase CSK	Csk		23	23	22	55.3	55.3	55.3	50.716	0	156.57	34456000000	373	26.8668	25.6829	26.6366	27.2135	26.1533	27.0489	27.0808	27.3075	27.4172	27.1259	26.8914	27.3635	27.6966	27.6806	26.613	27.1848	27.531	27.4067	26.5547	26.9153	NaN	27.4228	26.2226	26.7278	26.9121	27.1765	26.8564	27.0897	26.53	27.348	NaN	26.266	24.5618	27.2101
Q8BK63;Q8BK63-2;H7BXB1;E9Q4G7;E9PWB2;E9Q2U6;E9Q3W1;F6YBC9	Q8BK63;Q8BK63-2;H7BXB1;E9Q4G7;E9PWB2;E9Q2U6;E9Q3W1	Casein kinase I isoform alpha	Csnk1a1		16	16	15	42.1	42.1	40.1	38.914	0	107.33	38667000000	320	26.4898	24.4354	27.1831	26.1224	27.8109	25.6368	27.7374	28.0133	28.8157	25.5256	28.2276	27.7713	28.2369	24.8695	27.3578	26.6799	28.1984	25.1407	28.2439	28.042	27.6417	25.3644	26.9178	26.7316	28.401	23.9356	28.0117	28.1499	28.4759	NaN	27.5746	27.4142	27.7418	NaN
Q9DC28;Q9DC28-2;Q9JMK2;Q3TYE1;F7A4U8;A8Y2Z9;A8Y2Z5;A9J9D8;F6VU53	Q9DC28;Q9DC28-2;Q9JMK2;Q3TYE1;F7A4U8	Casein kinase I isoform delta;Casein kinase I isoform epsilon	Csnk1d;Csnk1e		14	13	13	32	30.4	30.4	47.316	0	67.38	11348000000	134	25.9519	NaN	25.5315	NaN	28.1603	NaN	26.6856	26.3346	25.9358	NaN	25.1742	NaN	27.0918	NaN	24.0852	25.0925	26.9281	NaN	NaN	23.7538	26.9108	NaN	26.3945	26.5385	26.0761	NaN	NaN	26.3819	26.445	25.2321	NaN	25.6165	27.4611	25.8288
Q8C4X2;Q8BVP5;Q99K78;Q8BTH8;Q6P2B2	Q8C4X2;Q8BVP5;Q99K78	Casein kinase I isoform gamma-3;Casein kinase I isoform gamma-2	Csnk1g3;Csnk1g2		6	6	6	9.9	9.9	9.9	48.937	0.0011472	3.9612	8150300000	42	25.9513	NaN	NaN	NaN	NaN	NaN	NaN	NaN	26.4716	NaN	NaN	NaN	NaN	NaN	26.6608	NaN	NaN	NaN	NaN	NaN	26.5023	25.7174	25.7801	NaN	NaN	NaN	26.7326	27.0471	NaN	NaN	NaN	NaN	NaN	NaN
Q60737;A2ANR6;Q6NSS6	Q60737	Casein kinase II subunit alpha	Csnk2a1		22	22	22	59.8	59.8	59.8	45.133	0	323.31	173690000000	978	28.8884	28.4859	29.3688	30.3927	28.0632	28.1844	29.155	30.9211	28.8093	26.8927	29.2669	30.561	29.1306	28.5781	29.5357	31.0145	28.9752	26.1186	28.8514	31.1234	28.9699	28.3352	28.7905	30.1966	28.8801	27.572	29.3837	29.847	28.7943	27.4	28.5953	31.4411	28.563	28.4236
O54833	O54833	Casein kinase II subunit alpha	Csnk2a2		19	19	19	59.7	59.7	59.7	41.215	0	154.3	37413000000	354	27.0376	25.4874	26.3752	27.9178	26.6324	26.7078	27.0579	28.53	26.6828	24.9445	27.0652	27.6976	28.3437	26.2671	27.1694	29.0517	27.8717	27.9069	26.5371	28.4461	27.0227	25.8509	26.4271	28.041	28.0583	24.8425	27.027	27.5638	27.2975	24.7853	26.9549	29.3306	26.9809	NaN
P67871;G3UXG7;G3UZJ5;G3UZA4;G3UZX4;G3UXU2;G3UWU5	P67871;G3UXG7;G3UZJ5;G3UZA4;G3UZX4	Casein kinase II subunit beta	Csnk2b		8	8	8	47	47	47	24.942	0	301.88	82844000000	487	26.8529	NaN	28.4295	28.866	27.7669	NaN	28.257	29.0596	28.7476	26.7512	27.6954	29.2723	27.8423	27.0668	28.498	29.6573	27.9725	26.7838	28.9028	29.4189	27.6451	26.1977	28.4722	28.5175	28.7387	26.1358	28.5146	28.6328	28.335	26.6433	28.5986	30.7264	NaN	25.5856
Q8VHY0;Q8VHY0-3;Q8VHY0-2	Q8VHY0;Q8VHY0-3	Chondroitin sulfate proteoglycan 4	Cspg4		89	89	89	43.2	43.2	43.2	252.31	0	323.31	843400000000	4798	32.2781	31.4115	31.4038	31.2928	32.237	31.5422	31.6083	31.2539	32.1443	31.8802	31.2338	30.9406	32.1825	32.3115	31.772	32.3131	32.6404	31.586	31.0381	31.6548	32.389	31.4847	31.3907	31.3659	32.4386	31.7034	31.1276	31.5093	32.4967	32.0594	31.5462	31.8633	32.4149	31.5035
P97315	P97315	Cysteine and glycine-rich protein 1	Csrp1		22	22	21	82.4	82.4	79.8	20.583	0	323.31	3111700000000	4126	32.0662	34.1937	33.6267	32.0612	31.9352	33.9458	33.2029	31.7912	31.9047	34.3266	33.5043	31.6841	31.7701	35.0978	33.5832	32.1625	31.2192	34.3569	33.7163	32.8311	31.695	34.3631	33.1725	31.4151	32.0203	34.7912	33.8967	31.5507	30.1933	34.706	33.1358	31.8069	31.3319	33.9734
P97314	P97314	Cysteine and glycine-rich protein 2	Csrp2		21	20	20	89.1	86.5	86.5	20.926	0	323.31	2429700000000	3126	32.2742	34.1004	34.0298	32.5442	32.7072	32.5687	33.7655	32.3675	32.2754	33.9924	33.7416	32.6283	32.1375	33.9134	33.5172	32.772	31.7103	33.7569	33.9121	33.0111	31.9612	33.7411	33.7381	32.2875	31.9218	34.0431	33.87	31.8134	31.1101	33.5671	33.0463	32.8565	31.6672	33.5695
P50462	P50462	Cysteine and glycine-rich protein 3	Csrp3		11	11	11	64.4	64.4	64.4	20.895	0	241.17	21411000000	107	NaN	NaN	NaN	NaN	NaN	NaN	NaN	NaN	NaN	27.4584	NaN	NaN	NaN	27.0617	NaN	NaN	NaN	27.1325	NaN	NaN	NaN	NaN	NaN	NaN	NaN	26.4258	NaN	NaN	NaN	28.031	NaN	NaN	NaN	26.9232
P21460;A2APX3	P21460;A2APX3	Cystatin-C	Cst3		13	13	13	69.3	69.3	69.3	15.531	0	291.51	64936000000	316	NaN	29.3831	28.1126	26.3186	NaN	26.5516	26.4361	NaN	26.9461	29.6506	27.7507	NaN	NaN	27.7575	NaN	NaN	NaN	29.2803	NaN	26.8189	NaN	29.5793	28.6479	26.4019	NaN	30.0724	28.6248	25.3666	27.1019	28.8639	NaN	26.5331	NaN	28.6888
Q62426	Q62426	Cystatin-B	Cstb		7	7	7	93.9	93.9	93.9	11.045	0	323.31	292390000000	703	27.3018	31.3996	29.1778	27.9486	27.5331	30.6219	28.2371	28.1191	27.4626	31.2902	28.2002	28.2267	25.91	31.1757	NaN	NaN	NaN	31.4033	29.1367	29.1264	25.3143	31.3586	28.5428	27.5555	25.4673	31.8811	29.0354	27.1902	27.3377	30.9884	27.7286	27.648	27.7381	31.3552
Q99LC2;A2APA3	Q99LC2	Cleavage stimulation factor subunit 1	Cstf1		12	12	12	36	36	36	48.381	0	56.541	8775700000	114	NaN	26.0289	26.5566	25.6017	26.4315	NaN	26.5427	26.0443	NaN	26.4772	NaN	NaN	NaN	NaN	NaN	NaN	NaN	25.0891	NaN	NaN	NaN	25.0846	26.0957	26.5785	NaN	NaN	25.7617	NaN	NaN	NaN	NaN	NaN	26.425	NaN
Q8BIQ5;Q8BIQ5-2;A2AEK1;A2AEJ8;A2AEK3;F6ZKC7	Q8BIQ5;Q8BIQ5-2;A2AEK1	Cleavage stimulation factor subunit 2	Cstf2		17	17	10	41.7	41.7	24.1	61.341	0	166.59	28310000000	264	27.2443	26.7666	27.2492	27.1022	NaN	NaN	27.3008	26.7823	25.4691	27.2588	27.0784	27.3169	NaN	26.5246	26.4329	26.881	NaN	26.7982	25.9248	26.3976	NaN	27.1569	26.8442	27.4754	25.5592	27.53	26.7086	26.3682	NaN	26.4546	26.7537	27.1149	NaN	26.7206
Q8C7E9	Q8C7E9	Cleavage stimulation factor subunit 2 tau variant	Cstf2t		10	3	3	23.9	7.8	7.8	65.862	0	7.0022	1662100000	25	NaN	NaN	NaN	NaN	NaN	NaN	NaN	NaN	NaN	23.0924	NaN	NaN	NaN	NaN	NaN	NaN	NaN	NaN	NaN	NaN	NaN	NaN	NaN	NaN	NaN	NaN	NaN	NaN	NaN	NaN	NaN	NaN	NaN	NaN
Q99LI7	Q99LI7	Cleavage stimulation factor subunit 3	Cstf3		15	15	15	27.2	27.2	27.2	82.876	0	111.3	10113000000	149	NaN	NaN	25.1197	26.475	NaN	NaN	27.1297	25.8903	27.1537	25.0149	25.9933	26.0739	NaN	NaN	25.6278	26.2374	NaN	24.5903	25.6268	25.222	NaN	25.412	25.3456	26.7983	NaN	NaN	26.165	26.1658	NaN	NaN	NaN	26.031	NaN	NaN
H3BK44;E9PY90;Q8R311;H3BKL6;H3BK48;E9Q3S2;H3BKH2;H3BJS0;H3BJ71;H3BL19;H3BJI6;H3BJS5;H3BJ35;H3BJY7	H3BK44;E9PY90;Q8R311;H3BKL6;H3BK48;E9Q3S2;H3BKH2;H3BJS0;H3BJ71;H3BL19;H3BJI6	cTAGE family member 5	Ctage5		23	23	23	35.1	35.1	35.1	85.621	0	300.01	16582000000	246	NaN	26.0132	26.7993	27.3521	NaN	NaN	27.0293	27.9843	NaN	26.1113	26.6795	25.6705	27.0424	26.2922	26.6759	27.3824	26.2892	26.1841	NaN	27.2255	26.6249	26.2231	26.7195	26.8368	NaN	NaN	26.8186	27.2602	26.2043	26.0043	26.3158	27.4375	24.7328	26.4036
O88712;O88712-2;O88712-3	O88712;O88712-2;O88712-3	C-terminal-binding protein 1	Ctbp1		17	17	13	53.1	53.1	43.8	47.744	0	323.31	52554000000	364	NaN	27.7176	27.3413	NaN	NaN	27.7204	27.3289	28.0017	NaN	28.0427	27.3953	27.5153	27.9996	28.1031	27.7284	27.5527	27.1263	27.97	27.8505	27.4303	27.301	28.0074	27.5365	28.1332	NaN	28.1594	27.8894	27.4823	26.2134	27.9366	27.4924	26.6847	NaN	27.7648
P56546;Q91YZ2;P56546-2;E9PWQ9;E9Q0T4	P56546;Q91YZ2;P56546-2;E9PWQ9;E9Q0T4	C-terminal-binding protein 2	Ctbp2		11	8	8	30.1	22.7	22.7	48.956	0	144.88	10108000000	77	NaN	23.8279	26.0873	NaN	NaN	NaN	NaN	NaN	NaN	25.9843	25.7118	NaN	NaN	26.1535	NaN	NaN	NaN	25.2903	NaN	25.3009	NaN	25.5757	25.9778	NaN	25.3139	25.476	25.7542	NaN	NaN	24.4413	NaN	25.6135	23.959	26.2544
Q5SUQ9;E0CXE7;Q5SUQ9-3;Q5SUQ9-2	Q5SUQ9;E0CXE7;Q5SUQ9-3;Q5SUQ9-2	CST complex subunit CTC1	Ctc1		6	6	6	6.2	6.2	6.2	134.03	0	26.084	2627900000	19	NaN	NaN	NaN	NaN	NaN	NaN	NaN	NaN	NaN	NaN	NaN	NaN	NaN	NaN	NaN	NaN	NaN	NaN	NaN	NaN	NaN	NaN	NaN	NaN	NaN	NaN	NaN	NaN	NaN	NaN	NaN	NaN	NaN	NaN
Q61164;A2APF3;A2APF3-2	Q61164	Transcriptional repressor CTCF	Ctcf		23	23	23	35.3	35.3	35.3	83.745	0	139.72	37659000000	400	NaN	25.8168	29.3003	28.1844	NaN	NaN	28.9529	28.472	NaN	NaN	28.3995	28.0351	NaN	NaN	27.9825	27.6507	NaN	25.5532	28.6281	27.711	NaN	26.689	27.8812	28.6916	NaN	NaN	27.5178	28.4832	23.7914	NaN	27.1653	28.7767	NaN	26.1781
Q7TSG2	Q7TSG2	RNA polymerase II subunit A C-terminal domain phosphatase	Ctdp1		10	10	10	12.5	12.5	12.5	104.55	0	44.526	2195600000	20	NaN	NaN	NaN	NaN	NaN	NaN	NaN	NaN	NaN	NaN	NaN	NaN	NaN	NaN	NaN	NaN	NaN	NaN	NaN	NaN	NaN	NaN	NaN	NaN	NaN	NaN	NaN	NaN	NaN	24.4528	NaN	NaN	NaN	NaN
Q8BG15;Q8BG15-6;Q8BG15-2;Q8BG15-5;Q8BG15-3;Q8BG15-4	Q8BG15;Q8BG15-6;Q8BG15-2;Q8BG15-5;Q8BG15-3	CTD small phosphatase-like protein 2	Ctdspl2		6	6	6	17.8	17.8	17.8	52.812	0	9.1544	728420000	28	NaN	NaN	NaN	NaN	NaN	NaN	24.8855	NaN	NaN	NaN	NaN	NaN	NaN	NaN	NaN	NaN	NaN	NaN	NaN	NaN	NaN	NaN	24.4802	NaN	NaN	NaN	NaN	NaN	NaN	NaN	NaN	NaN	NaN	NaN
P29268;H3BJW0;H3BK14	P29268;H3BJW0	Connective tissue growth factor	Ctgf		28	28	28	69.3	69.3	69.3	37.824	0	323.31	97950000000	607	NaN	NaN	25.6629	24.4437	NaN	NaN	25.8773	NaN	29.0304	NaN	27.7073	24.6591	27.7832	NaN	30.3537	25.1073	28.8769	NaN	29.1045	NaN	28.9064	25.1969	27.0854	26.4142	27.3333	NaN	28.6532	25.9429	NaN	26.3034	28.7637	27.0418	NaN	NaN
Q6PEE2;E9Q1U6;Q6PEE2-2	Q6PEE2;E9Q1U6;Q6PEE2-2	CBP80/20-dependent translation initiation factor	Ctif		12	12	12	23.2	23.2	23.2	67.83	0	18.708	5123600000	64	25.2156	NaN	25.3242	25.6483	NaN	NaN	NaN	26.6218	NaN	NaN	NaN	26.0728	NaN	NaN	NaN	NaN	NaN	NaN	NaN	24.6309	NaN	24.8036	NaN	NaN	NaN	NaN	25.0552	26.0929	NaN	NaN	NaN	NaN	NaN	NaN
P26231	P26231	Catenin alpha-1	Ctnna1		63	63	50	75.4	75.4	63.1	100.11	0	323.31	294860000000	2735	30.0621	28.9453	30.8925	30.5775	29.9651	28.6355	30.6004	30.7618	29.9732	29.4949	30.449	30.8322	29.8645	29.2141	30.6661	31.1654	29.8866	29.0217	30.7656	30.46	29.8353	29.4232	30.7818	30.2817	29.7349	29.3466	31.0543	30.4345	29.7593	29.4404	30.488	30.9856	29.6989	29.4309
Q65CL1	Q65CL1	Catenin alpha-3	Ctnna3		21	20	20	37.4	36.2	36.2	99.802	0	323.31	19460000000	278	26.1908	26.2329	26.985	26.5064	27.5714	25.1547	27.2001	26.7423	26.5486	26.1608	26.3013	27.1249	25.0753	24.9386	25.8442	25.4508	26.6873	25.7843	NaN	25.7032	27.0505	26.0148	26.7524	26.5979	26.6252	25.9095	26.8131	26.3705	26.6687	25.6478	25.8013	26.0683	27.1807	25.1251
O88327;B1AZA7	O88327	Alpha-catulin	Ctnnal1		30	30	30	48.8	48.8	48.8	81.462	0	268.87	49669000000	573	27.3917	23.8037	28.0914	28.1314	28.7421	26.0523	29.4861	28.7924	28.9962	26.367	28.8374	28.3253	27.9979	24.443	28.1269	27.6188	29.2096	26.4779	28.1976	28.312	27.8187	25.0475	27.8347	28.0936	27.847	24.7963	27.2303	28.4567	27.7927	25.5153	27.2024	27.7569	28.11	25.6869
Q02248;E9Q6A9;F7BAC9;D3YUH4;F7CRC6;F6QZ47;D3Z5Q1;E9PW26;D3Z7S6	Q02248;E9Q6A9	Catenin beta-1	Ctnnb1		31	31	26	52.2	52.2	45.2	85.47	0	323.31	107780000000	1101	27.4939	28.1459	28.7994	29.1949	28.4075	28.0707	28.3066	29.9777	28.5528	28.1751	28.31	28.8311	28.8796	29.3064	29.0431	29.7699	29.1113	28.3523	28.3794	29.216	28.2106	28.372	28.7664	28.7614	28.4654	28.4301	28.9407	28.4178	29.165	28.6767	28.6932	29.5358	28.0986	28.6603
Q9CWL8	Q9CWL8	Beta-catenin-like protein 1	Ctnnbl1		17	17	17	33.9	33.9	33.9	64.979	0	39.287	22804000000	240	26.1774	25.6704	26.8927	26.9335	NaN	26.0895	27.4672	26.5694	28.0017	NaN	26.7231	26.6013	27.3529	26.9957	27.2508	25.254	26.8129	24.5864	27.5682	26.252	26.0537	25.4143	27.4216	26.9974	27.7747	25.009	26.8178	26.7556	26.9991	NaN	26.6125	26.3621	NaN	26.0888
P30999;G3X9V2;P30999-3;E9Q8Z6;E9Q8Z8;P30999-2;E9Q8Z5;E9Q8Z4;E9Q8Z9;D3Z2H2;E9Q901;E9Q904;E9Q903;D3Z7H6;E9Q986;E9Q907;E9Q905;E9Q906;D3Z2H7;REV__Q68FG3	P30999;G3X9V2;P30999-3;E9Q8Z6;E9Q8Z8;P30999-2;E9Q8Z5;E9Q8Z4;E9Q8Z9;D3Z2H2;E9Q901;E9Q904;E9Q903;D3Z7H6;E9Q986;E9Q907;E9Q905;E9Q906;D3Z2H7	Catenin delta-1	Ctnnd1		48	48	48	59.3	59.3	59.3	104.92	0	323.31	172790000000	1473	30.3653	28.339	30.1067	29.4903	30.446	26.6136	30.1862	29.5181	30.3314	28.7933	30.198	29.3006	29.8712	28.5407	29.6489	29.3592	30.0185	28.2821	29.5325	29.526	30.5234	28.2653	29.985	29.7338	30.2727	28.3811	30.2947	29.7817	28.9053	27.5666	29.4664	29.766	30.02	28.9146
P70698	P70698	CTP synthase 1	Ctps1		23	23	20	42.5	42.5	39.8	66.682	0	143.94	36068000000	346	25.485	27.3089	NaN	26.3852	26.315	26.5683	26.4913	26.5635	26.7475	27.4682	26.1037	27.2742	26.8071	27.3465	26.6212	26.0955	27.3505	27.9053	25.5773	26.3075	26.6292	27.3543	26.4188	25.818	27.2523	27.6877	26.424	27.415	26.9616	28.2311	25.5934	25.8974	26.4252	27.7851
P70303;P70303-2;P70303-3;A2AEQ5	P70303;P70303-2;P70303-3	CTP synthase 2	Ctps2		21	18	18	33.8	29	29	65.514	0	32.837	14287000000	109	NaN	26.0458	NaN	26.281	NaN	26.1825	NaN	NaN	NaN	26.5225	NaN	NaN	26.6301	26.2594	NaN	NaN	NaN	27.052	NaN	26.548	NaN	26.2515	NaN	NaN	NaN	26.1423	25.0385	26.215	NaN	25.8515	NaN	27.1756	NaN	27.102
Q62018;Q62018-3;Q62018-2	Q62018;Q62018-3;Q62018-2	RNA polymerase-associated protein CTR9 homolog	Ctr9		16	16	16	18.6	18.6	18.6	133.41	0	46.065	10197000000	112	NaN	NaN	26.1457	26.3593	NaN	NaN	26.5126	26.6339	NaN	NaN	25.8545	26.7511	NaN	NaN	NaN	26.1831	25.8989	NaN	26.1696	26.4774	NaN	NaN	26.4718	26.5938	NaN	NaN	25.9789	27.301	NaN	NaN	NaN	26.2077	NaN	NaN
G3X8T3;P16675;A2A5J8;A2A5J9;A2A5J6	G3X8T3;P16675	Carboxypeptidase;Lysosomal protective protein;Lysosomal protective protein 32 kDa chain;Lysosomal protective protein 20 kDa chain	Ctsa		14	14	14	27.6	27.6	27.6	55.726	0	245.11	69275000000	438	NaN	28.246	24.7158	25.8491	NaN	28.1412	24.7442	24.9474	NaN	28.5665	26.7961	24.947	24.1475	28.4192	NaN	NaN	24.5157	28.6413	25.9609	26.4408	26.902	29.6468	26.3101	26.8751	NaN	29.2953	26.9234	25.2348	22.7904	28.794	NaN	24.8627	25.7491	28.7223
P10605	P10605	Cathepsin B;Cathepsin B light chain;Cathepsin B heavy chain	Ctsb		17	17	17	44.5	44.5	44.5	37.279	0	323.31	619400000000	1644	29.8906	31.9644	30.439	29.0045	30.3181	31.7422	29.8793	29.2626	29.5587	31.8279	30.217	29.5626	30.75	32.2507	30.422	30.2519	30.3254	32.2569	30.5684	30.1931	30.8753	32.2675	31.4799	29.8953	30.7517	32.4323	30.973	30.7353	31.1047	32.3906	31.1568	30.5888	31.2221	32.5221
P97821;D3Z220	P97821	Dipeptidyl peptidase 1;Dipeptidyl peptidase 1 exclusion domain chain;Dipeptidyl peptidase 1 heavy chain;Dipeptidyl peptidase 1 light chain	Ctsc		7	7	7	19.9	19.9	19.9	52.376	0	99.125	2377100000	33	NaN	NaN	NaN	NaN	NaN	NaN	NaN	NaN	NaN	NaN	NaN	NaN	NaN	NaN	NaN	NaN	NaN	NaN	NaN	NaN	NaN	NaN	NaN	NaN	NaN	NaN	NaN	NaN	NaN	26.0976	NaN	NaN	NaN	NaN
P18242;F8WIR1;F6Y6L6	P18242;F8WIR1;F6Y6L6	Cathepsin D	Ctsd		24	24	24	56.6	56.6	56.6	44.953	0	323.31	559450000000	1694	29.3839	31.9796	30.4436	29.0576	27.201	31.9313	30.2556	29.1765	25.9821	32.0696	30.2636	28.5967	26.3702	31.8691	30.5832	29.5995	28.7443	32.2093	30.3138	30.4677	29.1401	32.2233	31.0064	29.7537	29.6114	32.2155	31.62	29.7854	29.3631	32.0889	30.1447	30.3681	29.5705	32.5147
Q9R013	Q9R013	Cathepsin F	Ctsf		4	4	4	12.6	12.6	12.6	51.66	0	13.751	4440300000	57	NaN	NaN	NaN	NaN	NaN	NaN	NaN	NaN	NaN	NaN	NaN	NaN	NaN	NaN	NaN	NaN	NaN	NaN	NaN	NaN	NaN	NaN	NaN	NaN	NaN	NaN	NaN	25.9157	NaN	NaN	NaN	NaN	NaN	NaN
P49935;A0A087WR20;D3Z437	P49935;A0A087WR20	Pro-cathepsin H;Cathepsin H mini chain;Cathepsin H;Cathepsin H heavy chain;Cathepsin H light chain	Ctsh		10	10	10	37.2	37.2	37.2	37.17	0	323.31	52043000000	212	NaN	27.4775	27.4147	NaN	NaN	27.1425	NaN	NaN	NaN	28.1372	27.9091	26.6101	NaN	27.5754	NaN	NaN	NaN	28.5657	27.6088	25.45	NaN	28.6321	27.3122	NaN	NaN	28.8074	27.0474	NaN	NaN	27.976	27.0112	26.8644	NaN	27.5925
P55097	P55097	Cathepsin K	Ctsk		6	6	6	12.8	12.8	12.8	36.888	0.0058724	2.574	2169900000	20	NaN	NaN	NaN	NaN	NaN	NaN	NaN	NaN	NaN	NaN	NaN	NaN	NaN	NaN	NaN	NaN	NaN	NaN	NaN	NaN	NaN	NaN	NaN	NaN	NaN	NaN	NaN	NaN	NaN	NaN	NaN	NaN	NaN	NaN
P06797	P06797	Cathepsin L1;Cathepsin L1 heavy chain;Cathepsin L1 light chain	Ctsl		12	12	12	46.4	46.4	46.4	37.547	0	323.31	23861000000	233	NaN	27.0862	NaN	NaN	NaN	23.8688	NaN	NaN	NaN	26.2393	NaN	NaN	NaN	27.0347	NaN	NaN	NaN	27.4645	26.5858	NaN	26.6302	28.5189	27.1841	NaN	NaN	28.0665	27.4079	NaN	25.233	27.3438	NaN	NaN	NaN	28.2543
F6WR04;O70370	F6WR04;O70370	Cathepsin S	Ctss		10	10	10	43.7	43.7	43.7	38.63	0	323.31	16557000000	118	NaN	NaN	NaN	NaN	NaN	NaN	NaN	NaN	NaN	NaN	NaN	NaN	NaN	27.3409	24.8298	NaN	NaN	27.596	25.6957	NaN	NaN	27.5622	26.2477	NaN	NaN	27.974	25.5956	NaN	NaN	27.6646	NaN	24.3683	NaN	25.4611
Q9WUU7	Q9WUU7	Cathepsin Z	Ctsz		11	11	11	35.9	35.9	35.9	33.996	0	323.31	66636000000	230	25.0231	28.9238	27.6608	NaN	NaN	NaN	27.5928	NaN	NaN	29.5799	25.345	NaN	NaN	28.3587	25.721	NaN	NaN	29.5643	27.5242	NaN	NaN	29.712	28.2545	25.5535	NaN	29.5356	27.2989	NaN	25.2693	29.1994	25.6114	NaN	NaN	29.9792
Q60598;Q921L6	Q60598;Q921L6	Src substrate cortactin	Cttn		52	52	52	62.5	62.5	62.5	61.249	0	323.31	668000000000	3255	30.158	31.9195	31.8	31.9132	30.8576	29.1284	31.6519	31.8234	30.2493	31.8915	31.7748	31.842	28.6538	31.791	31.7254	31.7742	29.9617	31.6721	31.1714	31.3886	31.0311	31.143	31.0347	31.5939	29.6445	31.7833	31.4606	31.8126	28.0603	31.7128	31.1007	31.4559	29.8223	31.8274
Q99LJ0;A0A0G2JFS0	Q99LJ0	CTTNBP2 N-terminal-like protein	Cttnbp2nl		18	18	18	30.3	30.3	30.3	69.84	0	29.119	14535000000	95	26.4627	NaN	25.699	26.9876	26.5189	NaN	26.516	26.6517	26.3159	NaN	25.9222	NaN	28.0513	25.6035	27.0122	26.3977	25.986	25.2101	25.2094	25.4941	26.1874	25.6548	25.8722	26.9577	NaN	NaN	25.6995	NaN	26.5503	25.4643	25.3349	26.5246	NaN	26.6175
Q8R3V6;F2Z3X3	Q8R3V6;F2Z3X3	CUE domain-containing protein 1	Cuedc1		4	4	4	25.5	25.5	25.5	42.779	0	44.457	2149100000	28	NaN	NaN	NaN	NaN	NaN	NaN	NaN	NaN	NaN	NaN	NaN	NaN	NaN	24.7623	NaN	NaN	NaN	NaN	NaN	NaN	NaN	NaN	NaN	NaN	NaN	NaN	NaN	NaN	NaN	NaN	NaN	NaN	NaN	NaN
Q9WTX6;Q3TPM3;D3Z2H3	Q9WTX6;Q3TPM3	Cullin-1	Cul1		44	44	44	54.1	54.1	54.1	89.69	0	323.31	106330000000	1024	28.4487	28.8186	28.5171	29.0903	28.4622	28.5067	28.4438	28.6295	28.6258	28.9614	28.8041	29.8169	28.8115	28.6012	27.4634	29.0478	28.6975	29.2237	28.5664	29.1278	28.7346	28.9845	27.2032	28.4551	27.4044	28.6006	28.4475	29.593	26.8411	29.0939	27.8833	28.8673	28.1415	29.0532
Q9D4H8;Q9D4H8-2;E0CYT5;H7BX52	Q9D4H8;Q9D4H8-2;E0CYT5	Cullin-2	Cul2		31	31	31	39.7	39.7	39.7	86.876	0	101.56	35855000000	433	NaN	27.6598	26.9502	27.3704	26.8059	25.8923	26.4802	27.418	26.4395	26.0491	27.0041	28.1991	27.6855	27.6234	25.8718	NaN	26.6043	27.0978	26.3801	27.2795	25.4334	26.8209	25.5098	26.5544	25.3468	27.5039	26.2605	27.6292	26.9985	27.548	25.5872	27.6288	26.5009	27.6542
Q9JLV5;E9Q4T8;F6ZZK0;F6UY44;F6R0N8	Q9JLV5;E9Q4T8	Cullin-3	Cul3		28	28	28	39.2	39.2	39.2	88.947	0	236.6	42311000000	443	26.6953	27.3666	27.1891	26.7406	26.1981	27.3684	26.7074	26.8071	26.6729	27.4626	27.1309	27.6268	NaN	27.4775	NaN	27.4092	27.7451	27.3605	27.0133	27.9658	26.6563	27.3382	26.6472	25.872	26.8616	27.1792	26.5508	27.8964	27.0618	27.1983	25.679	27.1537	26.024	27.1397
Q3TCH7;E9PXT5;F6UV36	Q3TCH7	Cullin-4A	Cul4a		25	25	16	34.8	34.8	26	87.752	0	323.31	40171000000	419	27.0621	27.9754	27.0859	27.2257	27.8282	27.2999	27.2855	27.228	27.5162	27.9091	27.6019	27.4301	27.7639	27.002	27.1224	28.0115	27.8415	27.2127	26.9883	27.1423	27.1663	27.1358	26.7502	27.3755	27.8618	26.9356	27.5231	27.3278	28.0469	27.5837	26.6479	27.0538	28.1671	27.4436
A2A432;E9PXY1;A2A432-2;J3QJX0	A2A432;E9PXY1;A2A432-2;J3QJX0	Cullin-4B	Cul4b		21	12	12	23.1	16.1	16.1	110.7	0	127.89	14278000000	69	NaN	NaN	NaN	NaN	NaN	NaN	26.6471	27.4043	NaN	26.7212	27.1847	27.4312	NaN	NaN	NaN	NaN	NaN	27.5635	NaN	27.8861	NaN	NaN	NaN	NaN	NaN	NaN	26.8497	26.3132	NaN	26.7352	NaN	26.1906	NaN	NaN
Q9D5V5;E9PV12;G3X914;E9Q6Z0;F8VQI6	Q9D5V5;E9PV12;G3X914;E9Q6Z0	Cullin-5	Cul5		50	50	50	60.6	60.6	60.6	90.973	0	323.31	116800000000	960	28.1747	28.8968	28.3985	28.9761	28.3679	28.1906	28.4342	29.0395	27.9486	29.045	28.8593	29.3855	28.7973	28.4702	28.3577	28.8744	28.1386	28.928	27.5294	29.3151	27.8573	28.6815	27.9852	28.1465	28.0351	28.6194	28.4235	29.4402	28.3705	28.9392	28.0503	29.0909	26.7299	28.733
Q8VE73;Q8VE73-3;F6Q1R4;E9Q6H4	Q8VE73;Q8VE73-3	Cullin-7	Cul7		7	7	7	4.6	4.6	4.6	192.29	0.00017313	5.7709	6691000000	37	26.1663	NaN	NaN	26.3114	NaN	NaN	NaN	NaN	NaN	NaN	NaN	NaN	NaN	NaN	NaN	25.6623	25.9956	NaN	NaN	24.8988	NaN	NaN	NaN	NaN	NaN	NaN	NaN	NaN	NaN	NaN	NaN	NaN	NaN	NaN
D5MCW4;Q9CQ89;Q9CQ89-3	D5MCW4;Q9CQ89	Protein CutA	Cuta		6	6	6	56.5	56.5	56.5	16.453	0	120.17	78341000000	246	27.7844	28.577	27.8844	27.1022	NaN	28.1789	26.2372	NaN	NaN	29.9999	26.6237	26.4901	NaN	28.6698	28.6212	NaN	NaN	30.0185	NaN	27.8861	NaN	28.1259	26.2634	NaN	24.9167	29.9158	28.7293	29.0458	NaN	27.4626	26.4273	27.6093	NaN	26.8006
Q9D8X1;D3YY50;F8WHX2	Q9D8X1;D3YY50;F8WHX2	Copper homeostasis protein cutC homolog	Cutc		5	5	5	33.1	33.1	33.1	29.003	0	91.174	4873600000	25	NaN	26.4135	NaN	NaN	NaN	NaN	NaN	NaN	NaN	NaN	NaN	NaN	NaN	NaN	NaN	NaN	NaN	NaN	NaN	NaN	NaN	NaN	NaN	NaN	NaN	NaN	NaN	NaN	NaN	NaN	NaN	NaN	NaN	NaN
H3BJQ9;E9QKE9;H3BL09;H3BJL7;P53564-5;P70298	H3BJQ9;E9QKE9	Homeobox protein cut-like	Cux1		33	33	0	29.7	29.7	0	165.77	0	186.83	39732000000	258	NaN	26.5379	28.071	28.9469	NaN	NaN	27.7505	29.3039	NaN	26.6428	28.3374	28.8091	NaN	26.2333	28.0156	28.2632	NaN	26.0302	27.1181	28.1793	NaN	27.3113	27.4732	28.1259	NaN	26.25	28.0171	27.6096	NaN	26.3389	NaN	28.4154	NaN	27.0297
H7BX38;P40224;P40224-1	H7BX38;P40224;P40224-1	Stromal cell-derived factor 1	Cxcl12		4	4	4	26.9	26.9	26.9	13.634	0	54.51	7762100000	93	25.8322	NaN	NaN	NaN	NaN	NaN	NaN	NaN	26.1454	NaN	NaN	NaN	26.6183	NaN	26.3487	NaN	26.7582	NaN	NaN	NaN	26.6866	NaN	NaN	NaN	27.2116	NaN	26.4	NaN	NaN	NaN	NaN	NaN	27.393	NaN
P56395;G5E850;E0CY88	P56395;G5E850	Cytochrome b5	Cyb5a		12	12	12	63.4	63.4	63.4	15.241	0	323.31	429550000000	1177	27.2044	31.4817	31.7599	28.0939	24.1445	31.2924	30.7558	29.4023	NaN	31.4612	31.0362	27.7227	27.5997	31.8627	31	29.7924	26.4127	31.3907	31.1376	30.55	24.4228	31.0759	31.4586	25.5595	NaN	31.7529	31.2886	27.8312	27.0435	31.3038	30.6316	30.1774	NaN	31.5527
Q9CQX2	Q9CQX2	Cytochrome b5 type B	Cyb5b		11	11	11	70.5	70.5	70.5	16.318	0	323.31	122300000000	775	26.7866	30.0201	30.402	28.0308	NaN	29.468	29.524	NaN	26.9593	29.5622	29.4098	NaN	NaN	30.2111	29.49	NaN	26.0069	29.7289	29.2819	28.2515	27.3107	30.0304	30.2983	27.2304	26.7878	30.1251	29.5102	27.1982	NaN	30.0198	30.0364	29.6063	NaN	29.1113
[truncated: 4,155 more rows]
[truncated: 154 more columns]
