# Supplementary material for: Compartment-resolved Proteomic Analysis of Mouse Aorta during Atherosclerotic Plaque Formation Reveals Osteoclast-specific Protein Expression
Source: Mol Cell Proteomics. 2017 Dec 4;17(2):321–34. doi: 10.1074/mcp.RA117.000315 (PMC5795394; doi:10.1074/mcp.RA117.000315)
Supplement: Supplemental Data [file supp_RA117.000315_4948_1_supp_26142_zzpq3j.xlsx]

## Sheet: table s1
Supplementary Table 2 - Significantly regulated proteins in mouse aorta during atherogenesis
Uniprot protein IDs	Uniprot majority protein IDs	Protein names	Gene names	Peptides	Razor + unique peptides	Unique peptides	Sequence coverage [%]	Unique + razor sequence coverage [%]	Unique sequence coverage [%]	Mol. weight [kDa]	Q-value	Score	Intensity	MS/MS Count	LFQ intensity cohort1_wt_8w_1	LFQ intensity cohort1_wt_8w_2	LFQ intensity cohort1_wt_8w_3	LFQ intensity cohort1_wt_8w_4	LFQ intensity cohort1_wt_8w_5	LFQ intensity cohort1_ApoE-ko_8w_1	LFQ intensity cohort1_ApoE-ko_8w_2	LFQ intensity cohort1_ApoE-ko_8w_3	LFQ intensity cohort1_ApoE-ko_8w_4	LFQ intensity cohort1_ApoE-ko_8w_5	LFQ intensity cohort1_wt_16w_1	LFQ intensity cohort1_wt_16w_2	LFQ intensity cohort1_wt_16w_3	LFQ intensity cohort1_wt_16w_4	LFQ intensity cohort1_wt_16w_5	LFQ intensity cohort1_ApoE-ko_16w_1	LFQ intensity cohort1_ApoE-ko_16w_2	LFQ intensity cohort1_ApoE-ko_16w_3	LFQ intensity cohort1_ApoE-ko_16w_4	LFQ intensity cohort1_ApoE-ko_16w_5	LFQ intensity cohort1_wt_24w_1	LFQ intensity cohort1_wt_24w_2	LFQ intensity cohort1_wt_24w_3	LFQ intensity cohort1_ApoE-ko_24w_1	LFQ intensity cohort1_ApoE-ko_24w_2	LFQ intensity cohort1_ApoE-ko_24w_3	LFQ intensity cohort1_ApoE-ko_24w_4	LFQ intensity cohort2_ApoE-ko_8w_1	LFQ intensity cohort2_ApoE-ko_8w_2	LFQ intensity cohort2_ApoE-ko_8w_3	LFQ intensity cohort2_ApoE-ko_8w_4	LFQ intensity cohort2_ApoE-ko_16w_4	LFQ intensity cohort2_ApoE-ko_16w_1	LFQ intensity cohort2_ApoE-ko_16w_2	LFQ intensity cohort2_ApoE-ko_16w_3
A0A087WR50;Q3UHL6;P11276;A0A087WS56	A0A087WR50;Q3UHL6;P11276;A0A087WS56	Fibronectin;Anastellin	Fn1	220	220	5	76.9	76.9	2.4	262.84	0	323.31	10822000000000	18038	36.9233	36.8657	37.0561	37.2535	36.9302	36.5483	36.8738	37.2951	37.0826	36.8815	37.0394	37.037	36.9894	37.5163	37.5138	37.5503	37.3434	37.7474	37.5511	37.711	37.0598	37.2237	37.5618	38.3393	38.708	38.1203	38.2567	37.1979	37.098	37.3361	37.525	37.4555	37.4702	37.6014	37.5434
Q8R0N6;A0A087WRE7;Q8R0N6-2	Q8R0N6;A0A087WRE7;Q8R0N6-2	Hydroxyacid-oxoacid transhydrogenase, mitochondrial	Adhfe1	18	18	18	58.7	58.7	58.7	49.937	0	323.31	59796000000	328	30.1031	30.5709	30.3284	31.2873	30.8612	30.2431	30.5475	30.194	30.4737	31.2908	30.0368	29.3797	30.355	30.1877	29.7048	28.9411	28.3377	29.2994	28.5416	29.2424	29.2815	30.5051	29.9351	29.5844	29.8013	29.6705	28.5948	30.4905	30.3354	30.3415	29.8471	29.052	28.8381	29.0133	28.7152
A2AWT5;P25976	A2AWT5;P25976	Nucleolar transcription factor 1	Ubtf	53	53	4	49.2	49.2	4.6	89.478	0	323.31	123100000000	1303	31.896	31.9623	31.8092	31.9399	32.4596	31.4154	31.3428	31.6629	31.634	31.7033	31.9018	31.4419	31.4908	31.0832	31.8549	31.4474	31.5864	31.1304	31.0307	31.3895	31.2935	31.3911	31.5213	31.0332	31.117	30.9961	31.31	32.0225	32.6763	31.7094	32.3182	31.958	31.6929	31.6653	32.0812
A2BH40;E9QAQ7;A2BH40-3;A2BH40-4;A2BH40-2	A2BH40;E9QAQ7;A2BH40-3;A2BH40-4;A2BH40-2	AT-rich interactive domain-containing protein 1A	Arid1a	19	18	18	11.2	10.9	10.9	242.09	0	132.45	5430700000	71	26.9068	26.1806	26.6439	26.9218	27.1127	26.9005	26.6503	27.3951	27.2919	26.925	26.6292	26.2822	27.659	26.951	27.5436	26.4897	26.7514	26.7681	26.9324	26.8866	26.4439	NaN	NaN	26.6181	26.9122	27.0996	26.267	NaN	NaN	NaN	26.4683	26.6858	NaN	NaN	NaN
A6PW84;Q3V1T4;A2A7Q5;Q3V1T4-3;Q3V1T4-2;F2Z499;Q8CG71	A6PW84;Q3V1T4;A2A7Q5;Q3V1T4-3;Q3V1T4-2	Prolyl 3-hydroxylase 1	P3h1;Lepre1	27	27	27	43.6	43.6	43.6	84.472	0	171.67	40899000000	572	30.4093	31.3758	30.6112	31.1865	30.1441	30.4378	30.1161	30.9389	30.3777	29.5365	29.5432	30.0299	29.9929	30.0453	29.7542	29.37	30.6497	29.0264	30.2139	30.3692	29.1525	29.266	28.8136	29.7832	29.6731	29.9642	29.9905	29.8042	30.7231	29.0766	30.1646	29.4238	29.3099	29.8597	29.8288
B7ZNH7	B7ZNH7		Col14a1	107	107	1	59	59	1.2	192.75	0	323.31	2281300000000	9733	36.1626	36.4029	36.0124	36.1049	36.168	35.874	35.9052	36.3708	35.963	36.0648	35.2109	35.1967	35.5965	35.5245	35.5806	34.7673	34.0988	34.7501	34.7025	34.4353	34.6857	34.7758	35.4744	34.1555	34.6449	34.6272	34.6576	36.0524	36.0701	36.2857	35.977	35.0271	34.5265	34.4437	34.4978
Q61838;D3YW52;D3YUI3;Q6GQT1	Q61838;D3YW52	Alpha-2-macroglobulin;Alpha-2-macroglobulin 165 kDa subunit;Alpha-2-macroglobulin 35 kDa subunit	A2m;Pzp	85	85	84	69	69	68.5	165.85	0	323.31	2222800000000	6461	34.2485	33.6979	34.5803	34.3907	34.2744	34.4163	34.4824	34.4802	34.4202	34.2323	34.3946	34.6743	34.96	34.7757	34.7475	35.2352	35.0518	36.1188	35.1403	35.6655	34.761	35.0195	35.4783	35.1432	35.8079	35.2807	35.4035	36.3473	35.4706	35.8715	35.4122	35.4828	34.7718	35.6841	36.2907
D3YXF5;CON__Q29RQ1	D3YXF5		C7	20	20	20	35.7	35.7	35.7	93.337	0	323.31	26524000000	247	28.3177	28.2842	27.7744	28.1472	28.1977	27.5458	28.7166	27.6483	26.6126	27.4988	28.4926	28.136	28.3148	27.7868	27.9877	29.0245	28.4369	30.1559	28.9155	29.2289	29.827	28.6679	28.6935	29.3961	28.6393	29.7248	30.0864	27.05	27.6201	28.0564	28.4644	29.6793	28.5536	29.0012	29.2105
E9PV24;E9PV24-2;CON__P02672	E9PV24;E9PV24-2	Fibrinogen alpha chain;Fibrinopeptide A;Fibrinogen alpha chain	Fga	57	57	57	49.3	49.3	49.3	87.428	0	323.31	2243200000000	5027	35.0814	35.0169	35.0756	34.8819	34.6575	35.4417	35.0315	34.7245	34.2493	34.3442	35.0253	34.8917	34.7135	35.075	34.9437	34.9956	35.1907	35.4198	34.8096	35.3042	34.8135	35.1979	35.2712	36.2549	36.595	35.1451	35.7357	36.6323	34.8151	34.5702	34.9982	35.1429	35.2311	35.4978	35.6715
Q9CY57;E9PW20;Q9CY57-3;Q9CY57-5;Q9CY57-4;Q9CY57-2;D3YZA1;D3Z7T7	Q9CY57;E9PW20;Q9CY57-3;Q9CY57-5;Q9CY57-4;Q9CY57-2;D3YZA1;D3Z7T7	Chromatin target of PRMT1 protein	Chtop	7	7	7	34.1	34.1	34.1	26.585	0	77.586	11389000000	169	28.0086	28.331	27.8274	27.8864	28.6751	27.898	27.7336	28.2503	28.4652	28.4543	28.0372	28.7307	28.0854	28.7294	28.9734	26.351	27.0916	27.6467	27.2795	28.7535	26.4838	25.9306	NaN	26.6468	27.0979	28.7003	27.4952	27.5931	28.0087	NaN	27.8072	28.477	26.9684	26.9291	27.7233
Q60847;E9PX70;Q60847-2;Q60847-5;Q60847-4;Q60847-3;F6WIM8	Q60847;E9PX70;Q60847-2;Q60847-5;Q60847-4;Q60847-3	Collagen alpha-1(XII) chain	Col12a1	191	191	191	58.3	58.3	58.3	340.21	0	323.31	548380000000	3775	32.6441	31.7624	31.875	32.4728	32.3994	32.1795	31.8064	32.6335	32.2147	32.1092	32.1061	32.0808	32.327	32.3577	32.8844	32.8303	32.1177	32.5779	32.6249	33.1825	32.328	32.4186	33.1319	33.8477	34.1006	34.1713	33.832	32.12	32.5633	32.4824	32.2955	32.6373	32.6511	32.5144	32.6709
E9PZI9;Q05D16;E9QMY1;Q80VX2;O54901	E9PZI9;Q05D16;E9QMY1;Q80VX2;O54901	OX-2 membrane glycoprotein	Cd200	7	7	7	35.7	35.7	35.7	14.307	0	190.82	420290000000	1111	32.3032	32.2351	32.2804	31.9792	31.8523	32.5935	31.7504	32.429	32.2395	31.8227	32.5173	32.9336	32.6216	32.9073	32.825	33.3989	32.5071	32.5997	33.018	32.7945	33.0269	32.8873	32.6049	33.2649	33.1505	32.8197	32.9805	33.0702	32.9994	33.3311	33.5872	33.7256	34.3582	33.8737	33.9495
E9Q1D6;Q0VD84;E9QNQ3;O08999;F6WSP3;F6XGT5;F6UFW9	E9Q1D6;Q0VD84;E9QNQ3;O08999	Latent-transforming growth factor beta-binding protein 2	Ltbp2	39	38	38	25.4	24.8	24.8	190.72	0	323.31	104190000000	854	30.7175	31.3369	31.4052	30.8758	30.6309	31.4619	31.1673	30.7599	30.8415	30.6644	30.357	31.0123	29.9064	30.0238	30.5951	30.2946	30.7	30.3924	30.0182	30.8515	30.5189	29.8109	29.9355	31.7587	31.5754	31.0857	30.6922	31.5193	30.996	31.1694	31.5184	30.87	30.5405	30.8144	31.1727
E9Q1W3;A2AQA9;F6RDH3;F6X9B6	E9Q1W3;A2AQA9		Neb	249	249	139	46.4	46.4	28.3	828.65	0	323.31	58463000000	597	28.3422	30.4221	28.4247	27.8376	27.6566	27.5875	27.7195	28.2849	28.7961	28.4846	28.5648	28.7163	27.0785	29.2898	30.0329	29.974	31.0293	30.5296	30.8507	30.173	30.1161	27.2743	29.4122	30.3691	30.1376	30.7807	30.3349	27.464	25.8527	28.1503	28.3084	33.5521	29.6896	28.918	29.1141
E9Q414;E9Q1Y3;E9Q4G4;F7A3M3;CON__ENSEMBL:ENSBTAP00000032840	E9Q414;E9Q1Y3	Apolipoprotein B-100;Apolipoprotein B-48	Apob	156	156	156	34.8	34.8	34.8	509.43	0	323.31	401440000000	3174	29.3757	29.1236	30.7256	27.291	27.6742	31.3989	32.0862	31.765	31.6454	31.1956	26.7149	29.3807	29.4263	29.3268	28.4845	33.0104	33.5472	34.5735	33.3048	33.6778	28.3697	28.8595	29.2228	34.0052	34.7675	33.4422	33.8233	32.795	32.259	32.0849	31.763	32.986	32.8353	33.6172	33.8385
Q3U1U4;G5E8F1;E9Q604;E9Q5K8;F6YBY4;P05555-2;P05555;D6RJ73;D3Z618	Q3U1U4;G5E8F1;E9Q604;E9Q5K8;F6YBY4;P05555-2;P05555	Integrin alpha-M	Itgam	12	12	12	11.6	11.6	11.6	135.94	0	112.27	3998300000	59	24.7141	NaN	NaN	24.9757	26.5195	25.3422	NaN	26.0586	25.6321	NaN	NaN	NaN	25.4534	NaN	NaN	26.0722	25.9535	NaN	25.2072	25.8388	NaN	25.6835	NaN	26.2118	27.1463	26.823	27.321	NaN	NaN	NaN	NaN	25.0115	25.0184	25.8801	NaN
Q91X70;E9Q6D8;Q8BRY4	Q91X70;E9Q6D8		C6	17	17	17	22.4	22.4	22.4	86.63	0	125.45	19838000000	223	27.5098	25.1698	NaN	NaN	NaN	27.4318	27.0781	27.3629	25.1627	27.2121	27.8186	28.1894	27.8584	26.9752	27.4834	28.4219	28.1729	29.2354	28.8452	28.9226	27.979	28.5055	28.1935	29.402	29.3144	28.9739	29.4768	27.5262	26.9158	27.1045	28.2881	28.2911	28.7979	29.3703	29.0007
E9QML5;Q61464-4;Q61464;E9QKZ7;Q61464-7;Q61464-5;Q61464-2;Q61464-3	E9QML5;Q61464-4;Q61464;E9QKZ7;Q61464-7;Q61464-5;Q61464-2	Zinc finger protein 638	Zfml;Znf638	43	43	43	25.9	25.9	25.9	214.46	0	197.1	25806000000	237	29.2995	29.6478	29.2306	29.6475	29.7272	29.3259	29.0416	29.6216	28.7436	28.8183	28.9836	29.0243	29.1435	29.6328	28.8167	28.6463	29.0947	28.5643	28.2092	28.4183	28.5571	29.156	28.8765	28.931	28.9823	28.608	28.287	28.7427	28.8388	28.8203	29.0723	28.7395	28.454	28.9382	28.3434
G5E8R3;E9QPD7;Q05920	G5E8R3;E9QPD7;Q05920	Pyruvate carboxylase;Pyruvate carboxylase, mitochondrial	Pcx;Pc	93	93	93	71.7	71.7	71.7	129.7	0	323.31	1493700000000	5652	34.8419	35.2743	35.0285	35.2392	35.1591	34.9256	35.1217	34.895	35.2472	35.4905	35.2806	34.6484	35.7135	35.2378	35.0255	34.4413	33.9303	34.2418	34.4014	34.4461	35.0901	35.4483	34.7652	34.5661	34.6494	34.7551	34.3128	33.9129	34.1227	34.0546	32.9312	33.7175	33.1958	33.4949	32.8238
E9QQ18;E0CZ58;Q9JM99-4;Q9JM99-3;E9QQ17;Q9JM99-2;Q9JM99;Q9JM99-5;E0CXA1	E9QQ18;E0CZ58;Q9JM99-4;Q9JM99-3;E9QQ17;Q9JM99-2;Q9JM99;Q9JM99-5	Proteoglycan 4;Proteoglycan 4 C-terminal part	Prg4	20	20	20	23.3	23.3	23.3	106.52	0	80.495	28805000000	167	NaN	24.7695	NaN	26.28	NaN	NaN	NaN	NaN	NaN	NaN	NaN	NaN	NaN	NaN	NaN	26.5459	NaN	NaN	29.0495	27.5105	NaN	NaN	NaN	30.7439	30.0786	29.9184	29.8277	25.7204	NaN	25.2451	NaN	26.369	NaN	26.1244	25.9452
F6RPJ9;Q9JHR7	F6RPJ9;Q9JHR7	Insulin-degrading enzyme	Ide	47	47	47	49.7	49.7	49.7	114.15	0	323.31	272400000000	769	32.3275	32.747	32.237	32.9017	32.9208	31.9787	31.7475	31.982	32.3627	31.8254	32.5978	32.6035	32.2086	32.7976	32.2686	31.5956	31.1396	31.8754	32.0549	31.8431	31.9297	32.5831	31.936	31.6645	31.651	31.7936	31.6602	32.2315	32.0649	32.1132	31.7915	31.9412	31.769	31.5265	31.5941
F6SAC3	F6SAC3	Glucose-6-phosphate isomerase	Gm1840	32	2	2	60.1	3.2	3.2	53.258	0	57.084	31141000000	79	25.961	NaN	NaN	NaN	NaN	29.3634	30.5619	29.0805	28.8004	28.4766	NaN	NaN	NaN	NaN	NaN	29.5583	29.9829	29.5022	NaN	NaN	NaN	NaN	NaN	28.3568	29.5791	NaN	29.5277	29.7918	29.0873	29.5897	29.5817	27.4831	30.0025	29.8267	29.3359
F8VQJ3;P02468;F6SFQ3;Q9R0B6;A2ATM9	F8VQJ3;P02468	Laminin subunit gamma-1	Lamc1	135	135	120	63.2	63.2	59.1	177.19	0	323.31	3121000000000	8997	35.5488	35.3129	35.7655	35.5768	35.5175	35.2582	35.4733	35.7185	35.6316	35.4274	35.6447	35.4254	35.8543	35.6456	35.7041	36.112	36.0105	36.3826	35.9709	35.8691	35.9497	35.8173	36.087	36.0068	36.4965	35.9654	36.1743	35.4479	35.6907	35.6289	35.7707	36.2116	35.8328	35.9286	35.9914
F8WID5	F8WID5		Tpm1	99	99	0	96	96	0	37.412	0	323.31	31613000000000	28007	39.1981	39.3527	38.3562	39.0984	39.2489	38.991	38.721	39.0422	38.7608	38.9312	39.4755	39.6587	39.7791	39.1651	39.9137	39.4783	39.2459	39.5744	39.3226	39.2167	39.593	39.6393	40.0064	39.179	39.2728	38.8464	39.09	39.1769	39.3682	38.9595	39.1986	39.3537	39.4638	39.2746	39.4781
P10923;F8WIP8;D3Z513;D3Z4N2	P10923;F8WIP8	Osteopontin	Spp1	13	13	13	49.7	49.7	49.7	32.459	0	323.31	61145000000	177	26.0286	NaN	NaN	20.9937	NaN	NaN	NaN	NaN	NaN	NaN	NaN	NaN	NaN	NaN	NaN	24.2064	NaN	NaN	NaN	NaN	NaN	22.3164	NaN	31.8707	29.4218	26.6886	28.1495	24.9977	NaN	NaN	NaN	NaN	NaN	NaN	21.5777
G3UXC7;G3UWL5	G3UXC7		Adamtsl3	17	17	17	11.6	11.6	11.6	189.74	0	95.351	10471000000	170	27.2554	27.2304	28.461	26.8565	26.3521	26.2578	27.47	27.6664	27.524	26.2023	27.8454	27.7816	27.6181	27.9861	27.9785	28.0754	28.7915	28.0531	28.816	28.7286	27.6102	28.0332	28.131	27.9767	28.6088	28.4519	28.6852	NaN	25.452	27.116	26.4525	27.6749	28.8193	27.8217	27.8278
G3X9T8;G3X8Q5;G3UWP5;G3UXG1;G3UZ53;Q9Z0Z4;CON__ENSEMBL:ENSBTAP00000031900;Q9Z0Z4-2;Q3V1H3	G3X9T8;G3X8Q5		Cp	61	61	2	58.5	58.5	2.1	121.08	0	323.31	323140000000	1870	31.6479	31.6479	31.897	31.971	32.3272	31.6264	32.0204	32.1179	32.2669	31.9776	31.9173	32.0291	32.3308	32.7787	32.5426	32.5086	32.1447	32.8835	32.8245	32.519	31.928	32.6733	32.5782	32.7469	33.2505	32.544	32.6546	32.7728	32.0709	32.8173	32.574	32.3793	32.5938	32.5181	32.6788
Q61703;G3X977;Q3UEG7;CON__Q9TRI1	Q61703;G3X977;Q3UEG7	Inter-alpha-trypsin inhibitor heavy chain H2	Itih2	30	30	30	40.2	40.2	40.2	105.93	0	323.31	146340000000	1180	31.0478	30.6688	30.6776	31.0583	30.8226	31.1895	31.2736	31.076	30.671	30.6699	31.3917	31.1848	31.7349	30.6431	30.8432	31.5414	30.9701	31.4781	31.1941	31.1381	31.32	31.7596	31.6509	31.9265	32.062	31.4673	32.0642	31.5371	31.6778	31.3878	31.138	31.0571	30.9549	31.2793	31.7898
O08712	O08712	Tumor necrosis factor receptor superfamily member 11B	Tnfrsf11b	13	13	13	35.2	35.2	35.2	45.923	0	235.27	13238000000	114	NaN	NaN	NaN	NaN	NaN	NaN	NaN	NaN	NaN	NaN	NaN	NaN	26.0699	NaN	NaN	NaN	NaN	26.1452	NaN	27.0601	NaN	NaN	NaN	27.4796	27.8369	29.2956	27.9125	NaN	NaN	NaN	NaN	NaN	26.0113	NaN	NaN
O08992;Q3TMX0;H3BLG5;A2AKJ9;A2AKJ6;A2AKJ5	O08992;Q3TMX0;H3BLG5;A2AKJ9;A2AKJ6	Syntenin-1	Sdcbp	15	15	15	60.5	60.5	60.5	32.379	0	323.31	74544000000	651	28.7028	29.4492	28.6139	29.4384	29.1124	29.2248	28.9123	29.4108	29.6621	29.7948	29.2452	29.2784	30.045	30.3578	30.1272	30.0892	30.3274	30.3769	30.8855	30.6562	29.9788	30.6804	30.2503	30.6149	31.2123	31.5927	30.3573	29.8198	29.494	29.4755	29.7553	31.4062	31.197	31.1119	31.191
O35639;Q3TET3;A0A0G2JDV9;A0A0G2JGL7	O35639	Annexin A3	Anxa3	50	50	50	96	96	96	36.384	0	323.31	883200000000	3172	34.1523	33.6578	33.7181	33.9143	33.9223	34.2306	33.8445	33.9153	34.1422	33.828	34.0736	34.0921	34.2169	34.2192	34.338	33.6497	33.5396	33.9171	33.9466	33.9368	34.0211	34.6326	34.352	33.661	33.865	33.7864	33.6833	33.9821	34.4686	34.0333	34.3763	33.5663	33.8348	33.953	33.8656
O35640;Q921D0	O35640;Q921D0	Annexin A8;Annexin	Anxa8	14	14	14	48	48	48	36.724	0	199.45	13090000000	111	25.7976	26.0355	25.8657	27.934	28.2218	27.3917	26.506	27.27	NaN	27.7924	25.3109	NaN	NaN	NaN	26.1625	26.216	NaN	NaN	NaN	25.8895	NaN	25.1284	NaN	28.6452	29.352	28.4824	28.9298	NaN	NaN	NaN	NaN	26.1948	NaN	NaN	NaN
O35691;Q3TUQ5	O35691;Q3TUQ5	Pinin	Pnn	25	25	25	35.7	35.7	35.7	82.435	0	323.31	50122000000	539	30.446	30.4398	30.1757	30.4972	30.4788	30.4773	30.1164	30.0398	30.3	30.3681	30.1815	30.7995	30.4608	29.9942	30.4794	29.6582	30.0645	29.679	29.8544	29.7424	30.3291	29.5016	29.4796	29.8365	29.2656	29.4397	29.7687	29.8349	29.5668	28.1538	30.2733	30.22	29.8166	29.4305	30.0311
O55226	O55226	Chondroadherin	Chad	26	26	26	74.6	74.6	74.6	40.348	0	323.31	127010000000	441	29.5426	28.8796	29.4939	29.9602	29.4163	29.8686	28.3805	29.8151	29.9164	29.7303	29.6084	29.5068	30.0278	29.0581	29.9495	28.3779	29.2038	28.987	29.0563	29.0873	29.999	29.7371	29.828	32.6774	32.9861	31.9484	29.6103	28.9093	29.6224	29.7942	29.3028	29.6621	29.2316	28.7229	29.0262
O70309;Q6PE70;G5E8F8;O70309-2	O70309;Q6PE70;G5E8F8;O70309-2	Integrin beta-5;Integrin beta	Itgb5	33	33	33	49.4	49.4	49.4	87.908	0	323.31	132790000000	960	30.5678	29.4931	30.6003	30.5213	30.5807	30.7117	30.5556	31.0626	31.3458	30.5251	30.1361	31.0578	30.579	31.1323	31.0761	30.9903	31.154	31.6482	31.274	31.3366	31.0873	30.7664	31.141	31.4992	32.0108	31.2892	31.3068	31.4011	31.3206	31.3073	31.2488	31.6646	32.0447	31.7492	31.9662
O70571	O70571	[Pyruvate dehydrogenase (acetyl-transferring)] kinase isozyme 4, mitochondrial	Pdk4	15	15	15	49.5	49.5	49.5	46.596	0	323.31	28264000000	277	28.1843	28.3481	29.1393	29.3684	28.7379	27.6169	28.0517	27.6326	29.1688	29.0711	26.7167	26.4025	27.5923	NaN	NaN	27.9955	28.6602	29.4053	29.1001	29.2161	26.9577	28.6778	26.9296	27.2027	28.6791	29.421	27.8809	31.2584	30.9969	30.9043	30.4905	30.115	30.6102	30.2853	30.8607
O88342	O88342	WD repeat-containing protein 1	Wdr1	68	68	68	88.8	88.8	88.8	66.406	0	323.31	2137100000000	5572	35.3176	35.0084	34.9806	35.2411	35.072	35.1005	35.1287	35.1128	35.5427	35.0674	35.2223	35.4471	35.2187	35.4786	35.6571	35.0656	35.1068	35.0452	35.2315	34.7508	35.395	35.6532	35.5255	34.6463	35.1982	34.9468	34.815	35.2712	35.294	35.3755	35.1681	35.0314	35.1073	35.1032	35.1933
O88508;O88508-2;G3UXY2;G3UX07;G3UX63;G3UZK0;G3UZH2;G3UY43;G3UZG8;G3UZN5;O88509;G3UZU0;G3UZF8;Q3KR45;O88509-3;O88509-4;O88509-2	O88508;O88508-2;G3UXY2	DNA (cytosine-5)-methyltransferase 3A	Dnmt3a	15	15	15	22	22	22	101.67	0	25.548	2813400000	56	27.8108	27.5648	27.6652	27.2986	26.8904	27.9447	25.7665	27.0399	25.0221	26.1583	26.2026	NaN	NaN	NaN	NaN	25.6489	26.0865	NaN	NaN	NaN	26.2908	NaN	NaN	NaN	NaN	NaN	NaN	26.5627	NaN	NaN	NaN	NaN	NaN	NaN	25.0834
O88531;B1B0P8;B1B0P9	O88531	Palmitoyl-protein thioesterase 1	Ppt1	12	12	12	39.5	39.5	39.5	34.49	0	230.79	40824000000	323	27.906	28.0479	27.4835	29.4871	29.7016	28.4748	29.0524	29.1868	28.746	29.4246	28.9033	28.4633	28.5165	28.8421	29.5027	29.9978	30.327	29.9668	29.8481	30.3216	28.5232	29.098	29.5447	30.8121	30.3881	29.8217	30.2488	28.6259	29.381	29.2423	29.7651	28.2921	29.5706	29.986	29.4207
O88667;Q6PGA2;P55041;Q8VEL9;O35929;E9Q4D5;Q8VEL9-2	O88667;Q6PGA2	GTP-binding protein RAD	Rrad	12	12	12	40.6	40.6	40.6	33.279	0	176.02	69332000000	427	30.3764	30.3336	30.8189	30.3961	30.5454	30.213	30.6257	30.3576	30.8385	30.7935	29.9364	30.567	30.4396	30.5702	31.0524	30.0961	30.5478	30.1317	30.4897	30.1237	30.5081	31.1425	31.1458	29.7036	29.8033	29.9863	29.8753	31.0185	31.3145	31.1532	30.9935	30.7855	30.4597	30.794	30.6665
P06684;CON__Q1A7A4	P06684	Complement C5;Complement C5 beta chain;Complement C5 alpha chain;C5a anaphylatoxin;Complement C5 alpha chain	C5	64	64	64	39.4	39.4	39.4	188.88	0	323.31	89209000000	742	29.8791	29.105	29.6835	30.0691	30.01	29.9378	29.5493	30.0828	29.6137	29.7956	29.5905	29.9237	30.2375	30.5165	30.684	29.8602	30.6863	31.1381	30.4607	30.775	29.7284	30.7652	30.346	31.1688	31.4811	30.7307	30.5611	30.5948	30.5761	30.4313	30.0453	30.0674	30.6544	31.3035	31.1839
P06728	P06728	Apolipoprotein A-IV	Apoa4	55	55	55	86.8	86.8	86.8	45.029	0	323.31	1433600000000	4070	32.9699	32.7146	32.7454	33.0594	33.1548	33.6436	33.4888	34.0865	33.826	33.5709	33.0131	33.2204	33.6389	33.2906	33.3882	35.3432	34.9711	35.7017	35.2294	35.5971	33.5683	33.8642	33.722	35.2076	35.3736	35.0298	35.2422	34.3597	34.3935	34.6678	34.1132	35.8814	35.0165	34.9829	35.2205
Q5NCU4;P07214;Q5NCU3	Q5NCU4;P07214;Q5NCU3	SPARC	Sparc	14	14	14	44.2	44.2	44.2	34.322	0	323.31	120120000000	613	32.2326	31.8285	31.4065	31.097	31.2907	31.5791	31.4164	31.1051	31.7456	32.0235	31.4635	30.7007	30.9166	30.5063	31.5236	29.5786	30.193	29.3189	30.7065	29.7761	30.1122	31.1169	30.6263	30.5532	30.3556	30.6554	29.5813	32.527	32.2191	30.9736	31.8906	30.3157	30.0856	30.0384	30.2812
P08074;F6YNX9	P08074;F6YNX9	Carbonyl reductase [NADPH] 2	Cbr2	27	27	26	97.1	97.1	97.1	25.958	0	323.31	1223400000000	2734	34.7095	34.6159	34.3016	33.9263	34.3466	34.6538	34.1489	34.507	34.5976	34.3623	34.4337	34.7056	34.1701	34.7127	34.871	34.305	33.9394	34.2086	34.0403	34.1812	34.5369	34.8199	34.7332	33.789	33.8492	33.7018	33.7153	34.1677	34.203	34.6953	34.6746	34.0763	34.2433	33.992	34.4557
P08121;A0A087WPJ5;A0A087WPS3	P08121	Collagen alpha-1(III) chain	Col3a1	34	34	24	22.8	22.8	17.3	138.94	0	323.31	485450000000	1235	33.9096	33.8228	33.8035	33.7596	34.1256	33.7998	33.3435	34.0776	33.9615	33.6409	33.1564	33.1535	32.8372	32.9983	33.2672	32.5828	32.6397	32.7044	32.4204	32.4692	32.5252	32.5642	33.0347	32.6962	32.8747	32.8977	32.2451	33.1333	32.8298	32.1024	32.419	32.4313	31.3862	30.7322	31.2456
P08226;G3UWN5;G3UZM8;E9Q327	P08226;G3UWN5	Apolipoprotein E	Apoe	21	21	21	62.4	62.4	62.4	35.866	0	210.99	41380000000	285	31.3994	31.621	30.6406	31.2394	30.7767	25.1163	25.5332	NaN	NaN	NaN	31.0389	31.8898	31.328	31.9005	31.5305	NaN	NaN	NaN	NaN	NaN	32.0306	31.6918	31.0858	NaN	NaN	26.4186	NaN	NaN	NaN	NaN	NaN	NaN	NaN	NaN	NaN
P10605	P10605	Cathepsin B;Cathepsin B light chain;Cathepsin B heavy chain	Ctsb	17	17	17	44.5	44.5	44.5	37.279	0	323.31	589060000000	1644	32.882	32.3832	32.1209	32.073	32.9293	32.824	31.7486	32.8838	32.9749	32.8824	32.0192	31.9744	32.2382	32.7081	33.0123	33.4158	32.9354	33.0678	33.5372	33.1523	32.5617	32.3435	32.9667	33.5224	33.6938	33.6324	33.7011	32.8801	32.9531	33.0777	32.8904	32.9587	33.1854	33.0097	33.2047
P11152	P11152	Lipoprotein lipase	Lpl	19	19	19	35.4	35.4	35.4	53.109	0	312.64	31113000000	345	28.0319	28.9262	28.6107	28.8692	28.513	28.859	28.7343	28.5129	28.2374	28.4913	29.0374	29.2996	27.9902	28.2152	27.8942	28.9963	29.5654	29.0342	28.906	29.3502	27.9909	26.6244	25.7391	31.1122	29.886	30.0216	30.4181	28.7882	27.0914	28.0297	28.0998	28.3686	28.668	28.8479	28.0716
P11835;Q542I8;M0QWA7;D3YYP8;D3Z1S4	P11835;Q542I8;M0QWA7	Integrin beta-2;Integrin beta	Itgb2	28	28	28	46	46	46	85.025	0	323.31	22111000000	249	26.5558	24.41	25.6772	25.3025	29.3664	26.2974	27.2359	27.7025	26.6796	27.31	26.5966	NaN	26.736	26.7941	27.6417	27.8575	27.9237	27.8048	28.3428	28.4786	NaN	27.4689	27.414	29.4687	29.5984	30.0812	29.5434	26.0495	25.7835	26.4943	NaN	27.8353	27.4591	24.5816	27.1002
P12023;P12023-3;P12023-2	P12023;P12023-3;P12023-2	Amyloid beta A4 protein;N-APP;Soluble APP-alpha;Soluble APP-beta;C99;Beta-amyloid protein 42;Beta-amyloid protein 40;C83;P3(42);P3(40);C80;Gamma-secretase C-terminal fragment 59;Gamma-secretase C-terminal fragment 57;Gamma-secretase C-terminal fragment 50;C31	App	31	31	29	38.7	38.7	37.5	86.721	0	323.31	180310000000	1143	31.0337	30.8352	30.1191	30.9888	30.8455	30.9781	30.2859	31.0139	31.4853	30.655	31.6297	31.6771	31.441	31.4962	31.9019	32.1232	31.544	32.1234	32.1516	31.6721	31.9995	32.1768	32.2337	32.0265	32.4686	32.2667	31.5162	29.9772	30.581	30.6565	30.618	32.117	32.635	32.6133	32.5771
P12242	P12242	Mitochondrial brown fat uncoupling protein 1	Ucp1	24	24	24	87.9	87.9	87.9	33.247	0	323.31	796850000000	2171	32.4031	33.3124	33.3565	34.0545	33.1152	34.1147	34.0864	33.684	34.0128	34.7866	32.6058	31.7963	33.3096	32.6169	32.1617	34.7304	33.932	33.8002	33.6761	34.3073	32.3777	32.7406	32.5259	34.6114	34.3368	34.6343	34.1279	33.8191	31.4459	34.0007	33.6833	35.0043	34.3234	34.5819	33.4538
P12265;Q99KJ6;D3YY48	P12265	Beta-glucuronidase	Gusb	15	15	15	26.4	26.4	26.4	74.194	0	282.91	10596000000	115	NaN	27.285	25.4808	27.5382	27.4991	27.1484	26.5163	27.3907	27.2968	27.223	25.208	26.4831	25.2548	26.9001	25.4283	27.1908	26.9869	26.9358	27.587	27.6144	26.2753	25.6263	25.9177	29.2458	28.243	28.3002	28.5098	26.8187	27.1004	26.7125	25.7103	27.1402	27.1314	27.2509	27.522
P13634;D3YYQ4	P13634	Carbonic anhydrase 1	Ca1	12	12	12	70.1	70.1	70.1	28.33	0	323.31	96345000000	417	30.1544	27.9225	29.6196	28.877	28.6779	30.2178	29.6736	30.0955	29.0904	29.644	30.0276	30.3648	31.6062	30.6004	30.6467	30.8604	30.3629	31.4925	30.3678	31.1524	30.532	31.0316	31.9691	29.2829	30.2744	30.0305	30.5255	32.4666	31.1273	31.669	31.1673	30.8612	29.4421	30.4112	31.5843
P14106	P14106	Complement C1q subcomponent subunit B	C1qb	9	9	9	43.1	43.1	43.1	26.717	0	288.29	50505000000	308	27.8297	28.1687	29.1139	29.0515	27.51	29.0275	28.2387	30.0201	29.5772	27.899	28.5318	27.2925	29.4563	28.0275	28.639	29.2012	29.7977	29.8094	31.1971	31.0166	27.4082	28.0208	25.9367	31.1712	31.2145	30.5241	31.3538	28.7529	28.661	28.8152	29.2963	30.2016	29.8579	29.2351	29.0093
P14602;P14602-2;P14602-3;D3YZ06	P14602;P14602-2;P14602-3;D3YZ06	Heat shock protein beta-1	Hspb1	29	29	29	97.6	97.6	97.6	23.014	0	323.31	1886200000000	3590	34.9724	34.9802	34.485	34.8096	34.4656	35.1246	34.7298	34.9329	34.9003	34.4936	35.1433	35.2287	34.7887	35.7922	35.464	35.621	35.1294	35.6034	35.8103	35.1975	35.5317	35.4395	35.4882	35.3746	35.2725	35.7723	35.4693	34.6965	34.8017	34.8453	34.9196	35.0857	35.1701	35.7522	35.3798
P14733	P14733	Lamin-B1	Lmnb1	99	98	90	92.5	92.5	86.7	66.785	0	323.31	2785900000000	8185	36.1845	36.1681	35.5491	36.2076	36.5151	36.0755	35.5495	35.9657	35.8816	36.2287	36.0801	36.1496	35.878	36.1065	36.6149	35.5422	35.6064	35.3039	35.4274	35.5898	35.6491	35.6907	35.9522	35.2253	35.1004	35.6467	35.1184	35.314	35.552	35.3773	35.6518	35.7045	34.8949	35.4617	35.4075
P15089	P15089	Mast cell carboxypeptidase A	Cpa3	26	26	26	47.5	47.5	47.5	48.789	0	323.31	437710000000	1155	32.354	32.2913	32.7818	32.379	32.9233	32.035	32.9406	33.5515	32.462	33.557	33.1352	32.2626	33.1395	32.698	33.0075	32.3378	31.9331	32.1082	31.4384	32.4161	33.4481	33.8239	33.9684	33.2058	33.8926	32.3732	33.214	33.271	32.9639	33.2481	32.391	33.7935	33.2248	33.4604	32.5449
P15105;D3YVK1;D3Z121	P15105	Glutamine synthetase	Glul	27	27	27	66.5	66.5	66.5	42.119	0	323.31	379950000000	1392	32.5371	32.9578	32.4273	33.4628	33.2213	32.7858	32.5181	32.8695	33.4244	33.5447	32.9971	32.2309	32.8779	32.7638	32.3866	31.895	31.4065	32.0656	32.0701	31.8738	31.697	32.6341	31.8871	32.2832	32.5319	32.9701	31.7951	32.7946	32.977	33.0433	32.6373	32.6868	32.3534	32.3966	31.9626
P16015	P16015	Carbonic anhydrase 3	Ca3	28	28	28	84.6	84.6	84.6	29.366	0	323.31	2160100000000	3190	35.3457	35.6689	35.4691	35.735	35.7409	35.01	35.1537	35.47	35.0071	35.8608	35.2986	35.1842	36.1419	35.7745	35.3483	34.5993	34.0483	34.5724	34.434	34.7835	35.1938	35.7784	35.7591	34.4756	34.5855	34.333	34.0718	35.5717	35.8759	35.8326	35.3342	35.5321	34.6751	34.142	34.2152
P16110;Q8C253	P16110;Q8C253	Galectin-3;Galectin	Lgals3	15	15	15	37.5	37.5	37.5	27.515	0	323.31	330140000000	1032	31.3941	31.0221	32.174	31.4973	31.1377	30.8796	31.3041	31.4819	31.6269	31.5735	31.2435	30.8048	31.6104	31.4852	31.8864	33.3131	33.4971	32.5359	33.6133	33.5338	31.345	32.3016	31.5279	34.2724	33.9273	34.3717	34.9231	31.2741	31.0801	30.3326	30.8895	31.5889	31.8215	31.8521	31.1357
P18242;F8WIR1;F6Y6L6	P18242;F8WIR1;F6Y6L6	Cathepsin D	Ctsd	24	24	24	56.6	56.6	56.6	44.953	0	323.31	529930000000	1694	32.3892	32.4036	32.4154	32.6967	32.896	32.9408	32.6129	33.1539	32.8202	33.1512	32.7028	32.7154	32.6923	32.8242	32.8992	33.2272	33.3663	33.1607	33.1559	33.4847	32.5856	33.0592	32.7092	33.3879	33.3407	33.3518	33.8481	33.6452	33.1508	33.2993	33.1131	33.0384	33.5144	33.1898	33.5161
P19788	P19788	Matrix Gla protein	Mgp	5	5	5	41.3	41.3	41.3	12.359	0	111.57	84703000000	311	29.8889	29.1515	28.9581	29.3568	29.8149	29.1366	29.0247	29.4918	29.5128	29.445	29.558	29.4111	29.7253	29.1974	30.0102	29.9261	29.6004	30.105	30.6029	30.503	29.2274	28.7425	29.9323	32.5532	32.0763	32.4428	30.1385	30.9542	30.0854	30.3555	29.1939	28.693	29.0205	29.127	29.3201
P20918	P20918	Plasminogen;Plasmin heavy chain A;Activation peptide;Angiostatin;Plasmin heavy chain A, short form;Plasmin light chain B	Plg	45	45	45	59.7	59.7	59.7	90.807	0	323.31	449210000000	2087	32.5462	32.2854	32.3574	32.5307	32.3221	32.5206	32.3927	32.722	32.5977	32.2099	32.607	32.7251	32.5931	32.7779	32.7673	33.024	32.8862	33.6637	33.4579	33.027	32.7968	33.1214	32.9368	33.703	33.4053	33.2713	32.989	33.6005	32.8405	33.7832	33.1471	33.9727	33.6823	33.7383	34.2824
P21619;P21619-2	P21619;P21619-2	Lamin-B2	Lmnb2	93	84	84	91.6	85.9	85.9	67.317	0	323.31	821900000000	4126	33.6707	33.9425	33.3366	34.0681	33.8175	33.6197	33.3059	33.7421	33.5638	33.5659	33.9417	33.8881	33.87	34.4257	34.2255	34.1587	34.2374	34.0875	34.2748	34.4529	33.9899	34.1323	34.1068	34.3839	34.115	34.5773	33.7523	32.9364	33.2169	33.2887	33.2054	34.0546	33.6709	34.049	33.6902
P21956-2;P21956	P21956-2;P21956	Lactadherin	Mfge8	44	44	44	65.7	65.7	65.7	47.169	0	323.31	2985400000000	5474	34.4538	33.7048	33.9466	34.1854	33.5587	34.5957	33.9674	34.7522	35.2368	34.46	34.8228	34.9502	35.2963	35.1506	35.1366	36.0707	35.9845	35.8088	36.396	36.2249	35.6799	36.076	35.6306	36.8514	36.9125	36.7173	36.3228	34.509	34.5849	34.6389	34.3739	36.0475	36.5317	35.8926	36.4481
P25444;D3YVC1;D3YWJ3;J3QMG5;E9Q1N8;F6YTZ4;D3Z536	P25444;D3YVC1;D3YWJ3;J3QMG5;E9Q1N8;F6YTZ4;D3Z536	40S ribosomal protein S2	Rps2;Gm5786;Gm18025;Gm6576;Gm8225	28	28	28	70.3	70.3	70.3	31.231	0	323.31	734540000000	2227	34.4168	34.3496	34.2463	33.8805	34.2807	33.7728	34.2004	34.1607	33.7826	34.1286	33.7355	34.2248	33.9678	33.8903	33.8292	33.3621	33.6867	33.9788	33.2398	33.9035	33.4781	33.3244	33.6277	33.6804	33.8327	33.5564	33.5805	34.0588	34.087	33.852	33.9726	34.046	33.6654	34.225	33.5642
P27659;A0A087WQK0;A0A087WNS0	P27659	60S ribosomal protein L3	Rpl3	46	46	44	72.5	72.5	69.7	46.109	0	323.31	1009900000000	3234	34.5001	34.6815	34.673	34.6369	34.7571	34.2527	34.2866	34.8584	34.4701	34.7376	34.2276	34.3481	34.3012	34.3553	34.6359	34.197	34.0898	34.2849	33.9805	34.1825	34.0157	33.7554	34.029	33.9304	34.0458	34.2227	34.2097	34.143	34.8619	34.2297	34.1266	34.9006	34.9279	34.8007	34.6116
P28665;P28666	P28665	Murinoglobulin-1	Mug1	86	86	85	65.5	65.5	65	165.3	0	323.31	1100800000000	4868	33.6966	33.3189	33.6311	33.7054	33.475	33.6071	33.6716	33.7889	33.5372	33.4898	33.4952	33.7544	34.1688	33.7901	33.5768	34.4187	34.0814	35.1698	34.2738	34.6386	33.6957	33.9389	34.2439	34.4314	34.1296	34.5069	34.5967	34.7351	33.5958	34.8741	34.5584	34.3576	34.1629	34.5473	35.2719
P28862;Q922W6;O55123	P28862;Q922W6	Stromelysin-1	Mmp3	27	27	27	40.9	40.9	40.9	53.844	0	323.31	35394000000	257	23.7348	23.6105	25.2942	24.3267	24.2751	23.5759	23.9532	25.3801	24.3259	25.2912	24.9281	NaN	24.4774	25.8064	25.3771	25.7344	27.741	27.2221	27.8946	26.8749	24.7798	25.2579	25.3777	30.1305	30.8855	30.3423	29.946	25.0292	25.252	25.0851	NaN	27.7818	26.8736	27.6849	24.9874
P29533;Q3UPN1	P29533;Q3UPN1	Vascular cell adhesion protein 1	Vcam1	35	35	16	45.9	45.9	22.3	81.317	0	323.31	127670000000	740	29.1627	27.5947	29.0736	28.9104	29.3163	28.3906	29.3504	28.9117	29.408	29.3209	29.3982	29.0831	30.3617	30.1834	30.1054	30.6382	31.4772	30.7449	31.6833	32.0201	27.1681	30.6398	29.4105	32.6199	32.2145	32.204	32.0971	29.8268	30.1842	30.8923	29.7153	31.5302	31.2072	30.813	30.9861
P29788;CON__Q3ZBS7;Q8BP99	P29788	Vitronectin	Vtn	18	18	18	38.5	38.5	38.5	54.848	0	323.31	221800000000	1184	30.7029	30.7785	30.5309	30.9602	29.8694	30.6561	30.8339	31.298	30.8804	30.8041	30.8208	31.5678	30.3274	30.979	30.9183	31.4338	31.8377	31.7422	31.9912	32.47	31.2983	30.8761	31.4084	32.8978	33.2101	32.8032	32.0962	32.0454	31.455	32.1335	31.7224	32.2728	32.7341	32.8893	32.9188
P30412	P30412	Peptidyl-prolyl cis-trans isomerase C	Ppic	9	9	9	53.8	53.8	53.8	22.794	0	273.43	45863000000	303	30.3358	29.8354	30.0314	30.7493	30.5357	29.9046	29.8744	30.6355	30.8261	30.1867	28.8162	28.9597	29.0755	29.8976	29.4947	28.6069	29.7502	29.2105	29.36	29.4634	28.3173	29.133	28.503	29.1019	29.66	29.6602	28.9593	29.0633	29.5423	29.0242	28.5666	28.6389	27.585	27.4737	28.0412
P31532	P31532	Serum amyloid A-4 protein	Saa4	8	8	8	56.9	56.9	56.9	15.088	0	323.31	24828000000	173	25.9796	25.8782	27.0512	NaN	27.0038	27.7142	29.0532	27.9029	27.6182	27.1491	27.5045	27.5968	26.9251	28.8454	28.0144	28.7211	30.2544	29.0883	29.2532	30.1074	27.0426	28.1912	27.7786	30.5712	30.5692	29.7576	30.3629	NaN	NaN	NaN	27.3424	28.943	28.5692	29.1759	29.1578
P32020;P32020-2;A2APS4	P32020;P32020-2	Non-specific lipid-transfer protein	Scp2	21	21	21	37.1	37.1	37.1	59.125	0	323.31	238770000000	1160	31.3483	31.7587	31.7959	32.1848	32.1108	31.9485	32.2363	32.3155	32.5081	32.6373	31.7809	31.5006	32.0178	31.5805	31.7224	32.7226	32.3572	32.1604	32.1498	32.1008	31.8073	32.3644	31.6341	32.4651	32.892	32.5507	32.5657	31.507	31.7384	31.4458	31.1421	32.1766	32.2298	32.3344	31.8747
P32261;A0A0A6YWH7;CON__P41361;A0A0A6YXS8;A0A0A6YX49;A0A0A6YX70	P32261;A0A0A6YWH7	Antithrombin-III	Serpinc1	38	38	38	70.1	70.1	70.1	52.003	0	323.31	655010000000	2689	33.3343	32.9313	32.5248	33.2456	33.1649	33.0879	33.2779	33.5736	33.4762	33.2921	33.0141	33.3195	34.1268	33.732	33.4761	33.7742	33.5384	33.7625	33.8515	33.9634	33.6316	34.031	34.0212	33.5062	34.1781	34.0012	33.596	33.6205	33.4906	33.7626	33.6732	33.8984	33.6386	33.6672	34.1336
P34960;Q3TCW6;Q8BJC0;D3Z705	P34960;Q3TCW6	Macrophage metalloelastase	Mmp12	17	17	17	37.2	37.2	37.2	54.97	0	92.293	14446000000	187	NaN	NaN	NaN	26.4153	NaN	NaN	NaN	NaN	NaN	NaN	NaN	NaN	NaN	25.625	NaN	25.8105	28.1932	28.5612	28.0726	29.0954	NaN	NaN	NaN	29.1307	29.9325	29.4489	29.4654	NaN	26.2164	NaN	26.0824	27.5159	27.042	28.2272	27.3147
P37889;P37889-2	P37889;P37889-2	Fibulin-2	Fbln2	59	59	59	51	51	51	131.83	0	323.31	338010000000	1841	32.3067	31.6444	31.7391	31.8967	31.7642	31.9001	31.9159	31.8727	31.7651	31.7913	31.7449	31.9588	31.9313	31.6366	31.9429	31.6567	32.052	32.3986	32.2378	32.1682	32.2604	32.0699	32.0195	33.3755	32.5052	32.8978	32.4865	32.9149	32.992	32.6759	33.0461	33.065	32.9269	32.8272	32.9462
P39039;P39039-2	P39039;P39039-2	Mannose-binding protein A	Mbl1	14	14	14	33.5	33.5	33.5	25.396	0	153.25	133090000000	753	30.662	30.4369	30.9029	29.1429	29.6244	30.9792	31.3048	30.0596	29.4823	29.8733	30.9093	30.8683	30.0589	29.8752	30.163	31.2882	32.0351	31.1153	31.3389	30.8726	30.6306	30.7971	30.4144	31.9208	32.0253	31.3263	32.1475	30.3061	29.5041	30.5467	30.622	30.6538	31.9058	31.6317	31.243
P41233	P41233	ATP-binding cassette sub-family A member 1	Abca1	22	22	22	12.5	12.5	12.5	253.91	0	113.03	4019700000	72	NaN	NaN	NaN	NaN	24.9565	NaN	NaN	NaN	NaN	NaN	NaN	NaN	25.481	NaN	NaN	NaN	25.0748	24.9013	26.2499	24.5728	NaN	NaN	NaN	26.6784	26.0945	26.2878	26.7955	NaN	25.3092	NaN	NaN	26.3542	25.762	25.0885	25.2089
P42125	P42125	Enoyl-CoA delta isomerase 1, mitochondrial	Eci1	21	21	21	67.5	67.5	67.5	32.25	0	323.31	739310000000	1849	33.6767	34.4892	33.9466	34.4632	34.1733	33.961	34.0123	34.0056	34.0602	34.7297	33.8154	33.2462	33.5517	33.1427	33.0225	33.4277	32.9654	33.2315	33.0727	33.6506	33.49	34.2112	33.0925	33.3629	33.6936	33.6152	33.2958	33.7419	32.035	33.4965	32.5691	33.5025	32.7745	32.7708	32.37
P43275	P43275	Histone H1.1	Hist1h1a	17	12	12	43.7	38.5	38.5	21.785	0	323.31	342900000000	862	33.6382	34.2602	33.6308	33.4976	34.2623	33.2399	33.2362	33.1757	33.5701	33.5447	32.6662	32.5993	32.1399	32.578	32.5567	32.0534	31.4548	30.5434	31.266	31.1915	31.8343	31.049	31.4264	31.9764	30.7835	31.7836	32.3789	33.7406	35.2556	34.0812	34.3682	33.5617	32.0065	32.5664	32.035
P43276	P43276	Histone H1.5	Hist1h1b	29	20	20	55.2	38.1	38.1	22.576	0	134.03	830910000000	1263	34.5115	35.2062	34.4128	34.7653	35.0984	34.2532	34.4589	34.7823	34.7624	34.7093	33.9321	34.6827	33.6061	33.9546	33.9322	33.0907	33.3811	33.3013	33.3426	33.2095	33.5569	33.3336	33.5029	33.0702	33.2174	33.0751	33.6703	34.6083	35.4885	34.9335	35.176	34.102	33.9461	34.0829	33.0815
P43883;B1AXR5;B1AXR3	P43883	Perilipin-2	Plin2	17	17	17	49.2	49.2	49.2	46.646	0	108.52	6023700000	53	NaN	NaN	NaN	NaN	NaN	NaN	NaN	NaN	NaN	26.3175	NaN	NaN	NaN	NaN	NaN	NaN	NaN	NaN	NaN	NaN	28.5176	NaN	NaN	27.8467	27.1785	28.0116	27.869	NaN	NaN	NaN	NaN	NaN	NaN	NaN	NaN
P47739;B1ATI6	P47739	Aldehyde dehydrogenase, dimeric NADP-preferring	Aldh3a1	17	15	14	34	31.8	30	50.48	0	267.92	22591000000	214	28.5979	28.8012	28.4659	28.4275	28.7881	28.163	29.0128	28.413	28.6023	28.3466	28.6879	29.0448	28.68	28.6055	28.4114	28.2465	28.2846	28.1733	28.2816	28.3866	28.6047	29.0638	28.5888	27.6743	27.8626	28.0649	28.1413	29.0723	28.9239	29.4167	29.2319	28.2968	28.572	28.3013	28.3992
P52196	P52196	Thiosulfate sulfurtransferase	Tst	11	11	11	45.8	45.8	45.8	33.466	0	307.08	108300000000	546	30.9226	31.4368	31.0347	31.3752	31.3841	31.174	31.7178	31.2327	31.405	31.5041	31.562	30.6557	31.6218	31.5666	31.2596	30.1597	30.7171	29.7231	30.2328	29.7101	30.4808	31.0717	30.9096	30.4294	30.5923	30.5981	30.2203	30.6741	31.247	31.2755	30.6516	29.8632	30.6973	30.3337	29.4382
P53986	P53986	Monocarboxylate transporter 1	Slc16a1	4	4	4	9.1	9.1	9.1	53.267	0	145.75	7008900000	87	27.0982	27.5241	27.5395	28.0318	27.7898	27.8673	26.289	27.6887	28.0358	27.9245	NaN	NaN	27.0331	NaN	26.3634	27.4966	26.4888	27.8515	27.6505	26.9335	27.2349	26.9115	26.9864	27.5491	27.4137	27.9924	27.1427	NaN	NaN	NaN	NaN	26.1645	26.362	27.0769	25.6814
P54071;D6RIL6	P54071	Isocitrate dehydrogenase [NADP], mitochondrial	Idh2	47	45	45	82.1	80.5	80.5	50.906	0	323.31	1186700000000	3929	34.7453	35.0316	34.7052	35.0767	34.6102	34.5566	34.6238	34.3689	34.917	34.8376	34.4322	34.3843	34.4036	34.2788	34.2704	33.9263	34.0484	34.0076	34.1757	34.2753	34.377	34.8362	34.6478	33.8597	34.0805	34.0432	34.0021	34.6363	34.4548	34.5786	34.459	34.4263	34.2378	34.2336	34.2639
P58044;G3XA48;H3BLP1;H3BLF8;H3BKD7	P58044;G3XA48	Isopentenyl-diphosphate Delta-isomerase 1	Idi1	10	10	10	59.5	59.5	59.5	26.289	0	113.07	12992000000	117	27.8144	27.8657	27.4663	28.6405	28.5775	28.0425	27.6185	28.3656	28.0844	27.9917	27.943	28.0378	28.56	27.6616	28.0186	27.1727	27.0848	27.2936	27.1781	27.1225	27.8341	28.3008	27.766	27.1967	27.2099	27.2125	27.2594	26.948	28.22	28.2527	27.0551	28.4833	26.7136	26.9606	27.9478
P62702;V9GWY0	P62702;V9GWY0	40S ribosomal protein S4, X isoform;40S ribosomal protein S4	Rps4x;Gm15013	38	38	12	84.4	84.4	47.9	29.597	0	323.31	1390200000000	3742	35.4605	35.7477	35.445	35.5801	35.3519	34.5938	35.2462	35.6557	35.1979	35.0239	35.0693	35.0423	34.9613	35.0325	34.911	34.9697	35.0117	34.9967	34.604	35.4162	34.6873	34.5818	34.3763	35.0224	34.6414	35.0909	34.8861	34.3084	34.6223	33.7827	34.2177	34.5266	34.0563	34.2508	34.3792
P62814;Q91YH6	P62814	V-type proton ATPase subunit B, brain isoform	Atp6v1b2	24	24	24	43.8	43.8	43.8	56.55	0	323.31	87848000000	777	30.3824	30.2406	30.4025	30.335	30.4862	30.1605	29.9864	30.5693	30.3601	30.463	30.4794	30.2583	30.5121	30.3485	30.3076	30.4382	30.6196	30.3202	30.2937	30.6449	30.2899	30.6553	30.4191	30.9688	30.8713	30.9732	31.1987	30.0743	30.6013	30.1403	30.1341	30.4986	30.4441	30.3971	30.1287
P97351	P97351	40S ribosomal protein S3a	Rps3a	52	52	52	86	86	86	29.885	0	323.31	1395400000000	4799	35.5553	35.548	35.2327	35.0613	35.2535	34.5378	34.8063	35.4109	34.8211	34.7866	34.9393	34.8529	34.7655	34.8127	35.0757	34.6067	34.886	34.9165	34.8126	34.8849	34.7171	34.6943	34.6497	35.0857	34.654	34.7937	34.7102	34.7094	35.1036	34.5984	34.9165	35.0192	34.8718	35.1891	34.8376
P97401	P97401	Secreted frizzled-related protein 3	Frzb	10	10	10	22.9	22.9	22.9	36.011	0	70.55	12449000000	89	26.1214	25.7759	27.4371	26.6112	NaN	26.2064	NaN	26.6972	NaN	NaN	27.1946	NaN	NaN	27.1223	26.7282	25.6346	26.0575	26.6327	27.7937	27.5856	NaN	25.8364	NaN	29.3419	29.4961	29.7574	28.9944	26.3142	26.3608	27.3051	25.2763	NaN	26.9024	26.8756	25.4571
P97742	P97742	Carnitine O-palmitoyltransferase 1, liver isoform	Cpt1a	32	30	30	45.9	43.2	43.2	88.25	0	323.31	80251000000	910	29.7205	30.4244	29.8195	30.1699	30.4061	30.401	30.1166	30.598	30.8854	30.3008	30.1192	30.1671	30.08	30.651	30.4504	30.4947	30.8804	30.9757	30.8468	30.7983	30.3949	30.1683	30.0858	30.93	30.6285	30.9819	30.6807	30.276	30.5837	29.9739	30.6456	30.3858	30.8642	30.8744	31.2142
P98086	P98086	Complement C1q subcomponent subunit A	C1qa	10	10	10	37.1	37.1	37.1	25.974	0	219.32	46378000000	286	26.3202	29.0789	28.3487	28.0644	26.5416	29.5248	28.0454	28.4015	28.2207	25.547	28.5302	27.3573	27.757	29.2357	28.0212	29.2719	30.4841	29.9324	30.6595	30.7995	28.1423	27.7096	27.1744	30.4687	31.3223	30.7695	31.2995	27.9332	28.35	NaN	28.5807	28.9141	28.8337	28.1124	28.1301
Q00623;CON__P15497	Q00623	Apolipoprotein A-I;Proapolipoprotein A-I;Truncated apolipoprotein A-I	Apoa1	40	40	40	83.3	83.3	83.3	30.615	0	323.31	1974500000000	3680	35.3723	35.2761	35.25	35.5782	35.5655	34.4498	34.217	34.965	34.3496	34.1849	35.5735	35.8567	35.9357	35.5248	35.4893	34.7983	34.1353	35.8765	34.9394	35.031	35.7689	35.6747	36.0743	34.6058	35.224	34.9201	35.0711	35.1045	34.649	34.9147	35.1028	35.0549	34.5732	34.9406	35.3517
Q02105	Q02105	Complement C1q subcomponent subunit C	C1qc	5	5	5	25.2	25.2	25.2	25.991	0	323.31	49868000000	226	26.926	27.3559	27.9855	27.9217	26.6392	28.0358	26.8272	28.603	27.6527	NaN	NaN	NaN	NaN	26.6082	27.9883	26.2297	29.6197	29.4607	29.5731	29.9747	26.2233	28.0929	NaN	30.4517	30.3661	30.2861	30.8771	28.6532	29.0159	28.3877	28.7062	30.5952	29.5784	29.3114	29.8837
Q05816;REV__Q9D2U9;REV__Q8CGP2;REV__Q8CGP1;REV__Q8CGP0;REV__Q6ZWY9;REV__Q64525;REV__Q64524;REV__Q64478;REV__Q64475;REV__P10854;REV__P10853;REV__P70696;REV__Q8CBB6;REV__Q8CGP2-2	Q05816	Fatty acid-binding protein, epidermal	Fabp5	20	20	20	91.1	91.1	91.1	15.137	0	323.31	192260000000	867	30.7331	31.0414	30.3928	31.1435	31.5461	31.0952	30.8468	30.9256	31.6388	31.2884	30.4848	30.5436	30.9381	31.1589	30.5945	31.8212	30.76	30.6612	32.1143	31.3769	30.2478	30.8433	30.1992	31.9339	31.8368	32.4609	32.6765	30.7539	31.1881	30.9484	30.7429	32.1905	30.9489	30.6336	30.6136
Q06890;E9PUU2;E9PXG5;E9Q8Y5;E9Q9B8	Q06890;E9PUU2;E9PXG5;E9Q8Y5;E9Q9B8	Clusterin;Clusterin beta chain;Clusterin alpha chain	Clu	28	28	18	45.8	45.8	33.7	51.655	0	323.31	977350000000	2590	33.6465	32.976	33.8074	33.3485	33.3764	33.0986	33.6574	33.1596	33.5229	32.9597	33.8225	33.9149	34.0103	34.0022	34.0555	34.0932	34.2595	34.6421	34.4999	34.5969	33.8556	34.3452	33.8744	35.0993	35.2282	35.0772	34.9249	33.9912	33.4987	33.891	33.5915	33.9376	33.9487	34.1915	34.1469
Q07235;A0A087WQ70;A0A087WQM1;A2RSF9	Q07235;A0A087WQ70;A0A087WQM1	Glia-derived nexin	Serpine2	32	32	32	60.2	60.2	60.2	44.207	0	323.31	791830000000	2969	33.8335	33.5726	33.4865	34.0865	33.5818	33.6501	33.3489	33.8477	33.8081	33.9116	33.8435	33.7584	34.2444	34.0555	33.7847	34.172	34.2354	34.4244	33.8944	34.0735	33.9189	34.0747	34.4607	34.3046	34.41	34.353	34.1354	33.4101	33.8657	33.3962	33.6152	33.6125	33.8302	34.0381	34.0288
Q08879-2	Q08879-2	Fibulin-1	Fbln1	20	6	6	37.7	13	13	75.283	0	182.7	31650000000	199	28.9431	29.1086	28.8911	28.3644	28.1721	28.9446	29.161	28.9821	29.1241	29.009	28.9038	28.4565	28.516	28.769	28.8653	28.4901	29.4223	28.8343	28.9438	29.125	28.4202	29.2933	28.8234	29.7016	29.9285	29.5252	29.8322	29.1718	28.101	28.6507	28.461	29.0445	28.8575	28.8074	29.6328
Q3TEA8-2;A2AM65;A2AM70;A2AM62;A2AM69	Q3TEA8-2;A2AM65	Heterochromatin protein 1-binding protein 3	Hp1bp3	52	52	2	66.7	66.7	6.7	59.548	0	323.31	1033000000000	3745	34.8964	35.5652	35.8978	35.7428	34.6248	34.0265	34.1661	34.6743	35.189	34.7888	34.6988	35.2702	34.8824	35.0295	34.9574	34.0654	34.2786	34.2721	34.0305	34.4516	34.5742	34.1888	34.3915	33.5994	33.6792	34.2677	34.9906	34.2144	35.561	34.3028	35.1882	34.9277	34.2797	34.8899	34.2128
Q3UE92;Q6P1B1;S4R1I3;S4R228;E9Q286	Q3UE92;Q6P1B1;S4R1I3	Xaa-Pro aminopeptidase 1	Xpnpep1	31	31	31	55	55	55	74.559	0	238.62	32977000000	252	29.5051	30.1521	30.0556	30.3612	30.5195	30.6105	29.7998	29.5208	30.1328	30.0074	29.4519	29.3854	28.8575	29.5811	29.8776	28.5142	NaN	NaN	25.9292	NaN	29.7656	29.7616	29.6162	27.7148	28.0977	28.1001	28.6852	27.2538	27.5595	29.6238	28.6412	NaN	28.8811	NaN	26.0302
Q8VCM7;Q3UER8	Q8VCM7;Q3UER8	Fibrinogen gamma chain	Fgg	54	54	54	88.5	88.5	88.5	49.391	0	323.31	1757200000000	4512	34.4098	34.0771	34.1178	34.4108	34.2405	34.7795	34.3428	33.9081	33.751	33.7184	34.1469	34.2557	34.4557	34.4366	34.4492	34.5866	34.6301	34.7592	34.6722	35.074	33.9866	34.4695	34.5261	35.6999	36.2494	35.0875	35.3948	35.9047	34.354	34.5895	34.9314	35.0366	35.0144	35.1991	35.6352
Q3ULD5	Q3ULD5	Methylcrotonoyl-CoA carboxylase beta chain, mitochondrial	Mccc2	33	33	33	66.3	66.3	66.3	61.378	0	323.31	212200000000	1432	32.1112	32.6296	32.2535	32.2634	32.44	32.1849	32.2964	32.0551	32.3517	32.6747	32.437	31.6467	32.1319	31.792	31.9157	31.8411	31.6627	31.6761	31.5144	31.4401	32.1523	32.5676	32.16	31.7469	31.8244	31.7019	31.8125	31.9863	31.2286	31.7509	31.6488	31.8289	31.1665	31.3124	31.2437
Q3UQ28;D3Z5M7	Q3UQ28	Peroxidasin homolog	Pxdn	47	47	47	37.6	37.6	37.6	165.1	0	323.31	94294000000	879	29.5191	30.1498	30.4527	30.5578	30.5389	29.4381	29.4657	30.2508	29.9684	29.4882	29.3347	29.8281	29.6899	29.9746	30.0567	30.256	31.1621	31.4901	31.2634	31.2744	29.3238	29.647	30.1291	30.8281	31.4254	31.1991	31.1901	30.4559	30.6298	30.7615	30.1079	31.2079	31.4781	31.4234	31.54
Q99J99;Q3UW66	Q99J99;Q3UW66	3-mercaptopyruvate sulfurtransferase;Sulfurtransferase	Mpst	14	14	14	41.4	41.4	41.4	33.023	0	222.57	23077000000	217	28.6191	29.0737	28.7227	29.3549	28.5373	28.6425	28.6089	28.6324	28.7301	28.888	28.6839	28.7453	28.2624	28.8887	28.8259	27.9293	28.1032	28.071	28.088	28.4089	28.6504	29.0905	28.8073	28.2358	28.5502	28.4651	27.6165	29.2537	28.3632	28.8407	29.2028	28.3951	28.3822	28.1359	28.0904
Q60634;Q5SS83;Q60634-3;Q60634-2	Q60634;Q5SS83;Q60634-3;Q60634-2	Flotillin-2	Flot2	41	41	41	71.5	71.5	71.5	47.037	0	323.31	220010000000	1862	31.71	31.6716	31.8892	31.9053	31.6639	31.7945	31.7502	32.1341	32.1997	31.5436	32.2079	31.9398	32.3694	32.5063	32.1133	32.1075	32.5278	32.2131	32.4056	32.5345	32.1879	32.7912	32.2431	32.0475	32.0672	31.9699	32.0598	32.0713	31.9361	31.8049	32.099	32.5398	32.5274	32.4608	32.2991
Q5SX75;Q60716-2;Q60716;B0QZH3;B0QZH1;Q5SX76;B0QZH2;F6ULE1	Q5SX75;Q60716-2;Q60716	Prolyl 4-hydroxylase subunit alpha-2	P4ha2	19	19	19	39.7	39.7	39.7	61.014	0	147.18	20052000000	267	29.3871	29.4119	28.7269	29.2343	29.5264	29.366	28.7278	29.43	29.2366	29.0004	28.5527	28.1086	27.3393	28.7132	28.7618	28.0033	27.8097	28.0247	28.6298	28.1322	27.3649	27.1734	27.7359	28.6687	28.6516	28.5389	28.1266	27.6672	28.221	28.2003	28.3092	28.1033	27.958	27.0404	28.0683
Q60597;Q60597-3;Z4YJV4;Q60597-2;Q60597-4;E9Q7L0;Q5SVY0;Q5SVY1	Q60597;Q60597-3;Z4YJV4;Q60597-2;Q60597-4	2-oxoglutarate dehydrogenase, mitochondrial	Ogdh	77	77	77	65.1	65.1	65.1	116.45	0	323.31	1907600000000	6691	35.355	35.4172	35.2215	35.8767	35.4059	35.4299	35.4262	35.0859	35.4817	35.841	35.2979	34.492	34.8804	34.8688	34.7163	35.1001	34.4043	34.9641	34.7729	34.9611	34.9826	35.2131	35.0118	35.054	34.9936	35.2468	34.7244	35.1252	34.4615	34.8629	34.6252	35.0496	34.6374	34.681	34.445
Q60829;Q60829-2	Q60829;Q60829-2	Protein phosphatase 1 regulatory subunit 1B	Ppp1r1b	4	4	4	28.9	28.9	28.9	21.78	0	47.521	2486100000	42	25.4924	NaN	NaN	NaN	25.0288	NaN	NaN	NaN	NaN	NaN	26.348	26.3649	NaN	25.7967	25.4156	NaN	NaN	25.8341	26.3711	25.6508	26.6507	25.8516	26.0066	NaN	25.9205	25.9831	NaN	NaN	NaN	NaN	NaN	25.2536	25.349	25.6318	26.2559
Q61001;P19137;F8VQ40	Q61001	Laminin subunit alpha-5	Lama5	146	146	145	47.5	47.5	47.3	404.05	0	323.31	1599300000000	6391	33.8995	34.096	34.4202	34.6211	34.0223	33.5791	34.2987	34.6217	34.5704	34.0574	33.8589	34.4554	34.609	34.9761	34.6427	34.9235	34.895	35.0563	35.2244	35.1217	34.5646	34.6808	34.8266	34.6563	35.5376	35.1334	35.1512	34.5712	34.4798	34.6538	34.5716	35.0932	35.0536	35.2088	35.031
Q61292;A0A0A6YY71;A0A0A6YWY6;A0A0A6YWI2	Q61292	Laminin subunit beta-2	Lamb2	157	157	157	72.2	72.2	72.2	196.58	0	323.31	3338100000000	9868	35.4775	35.6636	35.7784	35.627	35.3276	35.1228	35.3621	35.709	35.6852	35.1869	35.6033	35.995	35.6444	35.7833	35.5218	36.4967	36.1521	36.4252	36.0495	35.9102	35.965	36.0146	35.8501	36.068	36.488	35.7907	35.9611	35.4991	35.5085	35.6004	35.4808	36.0729	35.967	35.7918	36.3617
Q61592	Q61592	Growth arrest-specific protein 6	Gas6	16	16	16	29.5	29.5	29.5	74.609	0	145.84	14985000000	195	25.9003	26.0611	25.4452	27.6385	27.1487	27.0851	NaN	27.2891	27.1588	26.4582	27.1185	26.0495	27.3961	27.0465	26.5596	27.6359	27.6094	28.0534	28.9984	28.4907	28.1513	28.5792	27.8176	28.5143	28.9108	29.2237	27.2856	26.297	26.0611	25.1485	26.6349	28.3824	28.1472	27.9635	28.6364
Q61702;F8WJ05;CON__Q0VCM5	Q61702;F8WJ05	Inter-alpha-trypsin inhibitor heavy chain H1	Itih1	40	40	40	42.7	42.7	42.7	101.07	0	323.31	463890000000	2471	33.203	32.396	32.9796	32.51	32.6133	32.7844	32.6505	32.4469	32.6814	32.3407	33.0212	32.5958	32.9241	32.1531	32.5029	33.1071	33.1742	32.8522	33.1442	33.1524	32.9639	33.1802	33.0123	33.779	34.0037	33.511	33.6232	32.8937	32.6103	33.3398	32.9395	32.9886	32.9047	33.2223	32.8982
Q61711	Q61711	Bone sialoprotein 2	Ibsp	4	4	4	10.2	10.2	10.2	35.734	0	11.934	15146000000	47	NaN	NaN	NaN	NaN	NaN	NaN	NaN	NaN	NaN	NaN	NaN	NaN	NaN	NaN	NaN	NaN	NaN	NaN	NaN	NaN	NaN	NaN	NaN	30.6013	28.8833	25.8071	25.8132	NaN	NaN	NaN	NaN	NaN	NaN	NaN	NaN
Q61753;F6ZSB7	Q61753	D-3-phosphoglycerate dehydrogenase	Phgdh	19	19	19	37	37	37	56.585	0	323.31	60642000000	462	30.3922	30.6822	30.9676	30.3649	30.9542	30.0877	30.6977	30.797	30.2561	30.2351	29.7163	30.0296	30.1552	29.9636	30.1822	29.906	29.5488	29.7572	29.9341	29.6614	29.8704	30.6059	30.1117	29.2698	29.1597	29.7079	29.8825	30.3184	29.9249	30.9022	29.838	29.7525	29.828	29.5332	30.3391
Q62470;Q62470-2;Q62470-3;F6UD16	Q62470;Q62470-2;Q62470-3	Integrin alpha-3;Integrin alpha-3 heavy chain;Integrin alpha-3 light chain	Itga3	20	20	20	24.4	24.4	24.4	116.74	0	232.59	67374000000	562	29.5002	29.7249	29.6748	29.6184	29.4147	30.2539	30.0321	29.8471	30.5238	29.7189	30.0673	29.9282	30.1315	30.444	30.5763	30.5383	31.0901	30.3068	30.2913	30.4455	30.3758	30.6949	30.7473	29.9635	30.1244	30.0869	30.3391	29.8549	30.2292	29.9796	30.0383	30.4157	30.3739	30.0093	31.0539
Q62523	Q62523	Zyxin	Zyx	36	36	36	72.3	72.3	72.3	60.545	0	323.31	1590100000000	3820	34.8936	34.6425	34.5499	34.418	34.5629	34.6998	34.6159	34.557	34.906	34.8915	35.0549	35.0423	34.9156	35.1846	35.2497	34.6962	34.5607	34.802	34.9443	34.4935	34.8851	34.8541	35.2922	34.2407	34.5088	34.5062	34.2679	35.3101	35.3951	35.5622	35.4566	35.231	35.192	35.014	35.7379
Q69Z99	Q69Z99	Zinc finger protein 512	Znf512	24	24	24	47.7	47.7	47.7	63.908	0	323.31	57927000000	762	31.3107	31.5559	31.4116	31.3878	30.974	30.4713	30.7771	30.4684	30.956	30.5841	30.7449	31.2164	30.7069	30.3489	30.6592	31.0471	30.8177	30.8532	30.6733	30.1765	30.9315	30.6295	30.2286	30.5395	30.2179	29.995	30.1426	29.7481	30.8546	30.6425	30.3499	30.075	29.8473	30.1804	30.2338
Q9CPR4;Q6ZWZ7;B2RY53	Q9CPR4;Q6ZWZ7	60S ribosomal protein L17	Rpl17	15	15	15	63.6	63.6	63.6	21.423	0	323.31	755500000000	2717	34.5132	34.675	34.1557	34.2943	34.3902	33.9577	33.9677	34.2829	33.654	33.8776	34.005	33.9341	33.8845	33.6373	34.0089	34.0395	33.785	33.8951	33.2637	33.8128	34.0667	33.5893	33.4754	33.9057	33.3518	33.4108	33.8056	33.6904	34.1818	33.3535	34.2677	34.3952	33.8957	34.0407	33.8588
Q7TQ62;Q7TQ62-2;Q6P3D8;F6XS92	Q7TQ62;Q7TQ62-2;Q6P3D8	Podocan	Podn	24	24	24	39.9	39.9	39.9	68.717	0	227.88	98366000000	920	31.3657	30.9664	31.1764	31.2724	30.917	30.6586	30.8861	31.117	31.2023	31.0619	31.05	30.8359	30.7825	31.2736	31.3336	30.7068	30.637	30.4899	30.7661	30.8731	30.8482	31.5908	31.6453	29.7237	30.1164	30.8256	30.2016	31.1425	32.1493	31.8822	32.1436	31.2839	31.261	31.1473	31.318
Q80SY3	Q80SY3	V-type proton ATPase subunit d 2	Atp6v0d2	10	10	10	39.1	39.1	39.1	40.493	0	166.09	2729400000	41	NaN	NaN	NaN	NaN	NaN	NaN	NaN	NaN	NaN	NaN	NaN	NaN	NaN	NaN	NaN	NaN	NaN	NaN	NaN	NaN	NaN	NaN	NaN	27.3277	NaN	27.4235	27.8316	NaN	NaN	NaN	NaN	NaN	NaN	NaN	NaN
Q80YQ1;P35441	Q80YQ1;P35441	Thrombospondin-1	Thbs1	52	52	26	42.2	42.2	25.6	129.69	0	323.31	139430000000	1177	30.8488	30.4689	31.0429	30.7227	30.4839	31.0332	31.0291	30.828	31.159	30.6784	30.6864	30.386	31.0257	31.0858	30.5137	30.1708	30.3335	31.3425	31.1995	31.2929	30.1947	30.7523	31.0652	32.2445	32.1422	31.9113	32.1819	32.2523	30.9883	32.011	31.3438	30.1053	31.0538	30.9533	31.8675
Q80YX1	Q80YX1	Tenascin	Tnc	122	122	2	54.7	54.7	0.7	231.8	0	323.31	512330000000	2662	32.229	31.6395	31.9098	32.2934	32.1573	31.7364	32.0344	31.877	32.1995	31.6211	32.0839	32.0451	31.8397	32.0165	32.0602	32.9188	32.5264	32.4644	32.553	32.7107	32.0084	32.0703	32.119	34.5354	34.1779	33.8745	34.728	31.6523	31.856	31.842	31.8194	31.8037	31.688	31.9834	31.6224
Q80Z71;E9Q1F6	Q80Z71;E9Q1F6	Tenascin-N	Tnn	30	30	30	28.1	28.1	28.1	173.09	0	323.31	10259000000	93	NaN	NaN	NaN	NaN	NaN	NaN	NaN	NaN	NaN	NaN	NaN	NaN	NaN	NaN	26.9013	26.4025	NaN	NaN	NaN	NaN	NaN	26.5773	NaN	29.3336	29.4974	26.7344	27.6017	NaN	NaN	NaN	NaN	26.5371	NaN	NaN	NaN
Q8BW75;E9Q3X6;E9PVL9	Q8BW75	Amine oxidase [flavin-containing] B	Maob	38	38	38	69.8	69.8	69.8	58.557	0	323.31	251740000000	1793	31.8886	31.6934	32.0268	32.279	32.0509	32.0868	31.8533	32.3432	32.0787	32.1967	32.0635	32.0259	32.2883	32.392	32.0803	32.2654	32.5637	32.1303	32.5468	32.2711	32.6477	32.7458	32.531	32.2726	32.6401	32.7104	32.1921	31.7664	32.0235	32.2451	31.969	32.1842	32.4129	32.272	31.9346
Q8BWT1	Q8BWT1	3-ketoacyl-CoA thiolase, mitochondrial	Acaa2	44	44	44	95.7	95.7	95.7	41.829	0	323.31	1660900000000	5101	35.0023	35.2959	35.3648	35.8277	35.433	35.3766	35.3328	35.2151	35.6007	35.9574	34.8015	33.6579	35.0431	34.27	33.8085	34.6878	34.0632	34.7223	34.9089	34.7967	34.4165	35.1222	34.6165	34.4952	34.6106	35.2024	34.2309	34.661	33.7738	34.3915	34.0273	34.6407	33.7339	34.3116	33.6962
Q8BZF8	Q8BZF8	Phosphoglucomutase-like protein 5	Pgm5	57	57	57	83.8	83.8	83.8	62.219	0	323.31	2563600000000	6180	35.224	34.913	34.6109	35.2427	34.5763	34.8972	34.8725	35.0388	35.4885	34.8506	35.3856	35.8205	35.6328	35.8552	35.6319	35.5265	35.8342	35.7885	35.8161	35.758	36.0889	35.793	36.0942	35.5833	35.5042	35.5927	35.5535	35.7389	35.4942	35.8548	36.0515	35.6454	36.0724	35.8966	35.8436
Q8C0E3	Q8C0E3	Tripartite motif-containing protein 47	Trim47	24	24	1	40.7	40.7	4.4	69.912	0	323.31	30030000000	443	28.3111	28.5288	27.4062	28.839	27.9775	28.4495	28.2775	28.552	27.9168	28.6606	28.3106	28.9309	28.8753	28.6689	28.9479	28.987	29.1776	29.4677	29.7242	29.354	28.6842	29.4798	29.0919	28.9026	29.7623	29.4307	29.8405	27.7303	28.1705	27.5984	28.5127	29.7598	29.4906	29.2502	29.665
Q8C6K9;E9Q6A6;Q8C6K9-2	Q8C6K9;E9Q6A6;Q8C6K9-2	Collagen alpha-6(VI) chain	Col6a6	118	118	105	53.1	53.1	48.2	246.32	0	323.31	1308700000000	5369	34.7977	35.0567	34.8809	34.772	34.5335	34.4342	34.4379	34.8281	34.5785	34.5938	34.2674	34.3065	34.3207	34.732	34.8309	34.2247	34.2653	33.9857	34.5365	34.2701	34.1934	34.1153	34.9193	33.1469	33.9355	34.271	33.6158	34.7761	34.893	34.9192	35.0289	35.046	34.443	34.3484	34.7468
Q8CDJ8;D3Z0U0	Q8CDJ8	Stonin-1	Ston1	23	23	23	34	34	34	81.792	0	133.87	21830000000	320	26.9302	27.8983	27.5732	27.6705	28.3219	27.9721	27.8604	28.4047	28.2965	28.3624	28.2818	28.0539	28.9426	27.8206	28.9438	28.5117	28.4768	29.0819	28.863	29.009	28.4496	29.1538	28.6992	28.2228	29.148	28.9426	28.6685	29.1798	28.8212	NaN	28.9454	29.0137	28.8703	28.6208	29.2673
Q8CG29;P70248;G3V011	Q8CG29;P70248;G3V011	Unconventional myosin-If	Myo1f	24	15	15	22.3	16.9	16.9	125.21	0	41.613	1985400000	34	NaN	NaN	NaN	NaN	NaN	NaN	NaN	NaN	26.0297	NaN	NaN	NaN	NaN	NaN	NaN	NaN	25.8423	NaN	NaN	25.7601	NaN	NaN	NaN	25.9331	26.4151	NaN	27.1757	NaN	NaN	NaN	NaN	NaN	NaN	NaN	NaN
Q8CG85	Q8CG85	MAM domain-containing protein 2	Mamdc2	24	24	24	41.1	41.1	41.1	77.323	0	323.31	25466000000	262	26.5097	25.8925	NaN	27.257	26.284	25.0608	NaN	25.4589	25.7048	26.5212	NaN	27.4696	NaN	27.4116	NaN	28.4916	29.0972	29.6718	29.1948	29.0329	28.41	27.2915	27.4641	28.874	29.4221	30.4561	28.9285	NaN	NaN	26.919	27.1211	29.6194	29.5744	29.4649	29.2131
Q8CHT0	Q8CHT0	Delta-1-pyrroline-5-carboxylate dehydrogenase, mitochondrial	Aldh4a1	31	31	31	58.5	58.5	58.5	61.84	0	323.31	151030000000	909	31.9857	32.1303	32.0541	31.8716	31.9193	31.9696	31.6736	31.9411	31.4949	32.3673	32.2919	31.6267	31.4707	31.4289	31.7467	31.2727	30.3298	31.1871	30.9481	30.9331	31.6673	31.6213	31.5832	31.2905	31.2341	31.4669	30.776	31.5732	31.3951	31.1068	31.1703	31.0947	30.7214	31.1305	30.6584
Q8JZR0	Q8JZR0	Long-chain-fatty-acid--CoA ligase 5	Acsl5	30	27	27	43.9	43.9	43.9	76.205	0	185.34	24872000000	314	25.4952	26.8986	27.6983	26.8647	28.1188	28.8441	28.2874	28.7988	28.8268	29.1646	27.6776	26.7755	27.5001	25.6309	26.5003	29.9977	28.95	29.2604	28.735	29.2006	25.9575	26.1204	26.9522	30.0474	29.3385	30.1715	29.6704	27.578	29.2137	27.7871	27.6802	30.7734	29.5353	28.9726	29.5397
Q8K009;D3Z6B9	Q8K009;D3Z6B9	Mitochondrial 10-formyltetrahydrofolate dehydrogenase	Aldh1l2	37	32	32	45.9	42.7	42.7	101.59	0	323.31	36202000000	413	29.7536	29.8321	29.3103	29.8135	29.8812	29.4554	29.4292	29.4841	29.7386	29.7648	29.307	29.0597	28.75	29.1636	29.5422	28.7446	28.7384	28.942	28.4816	28.4698	29.0501	29.1078	29.0136	28.3513	28.7709	28.7857	27.8997	29.8455	29.7518	29.9999	29.9133	29.1046	29.658	28.8145	29.2097
Q8R016;E9PY26;E9QA53;E9Q6V3;E9PZH4	Q8R016;E9PY26	Bleomycin hydrolase	Blmh	30	30	30	64.4	64.4	64.4	52.511	0	323.31	190560000000	856	32.001	31.5475	31.5606	31.5525	31.9335	32.0303	31.2647	31.8602	31.7142	31.7527	31.6296	31.6165	31.5382	31.4889	31.6936	31.449	30.8927	31.4824	31.2467	31.0313	31.6266	31.7885	31.6697	30.843	31.1054	31.0918	31.2755	31.8321	32.242	32.4493	32.09	32.3112	31.9691	31.3243	32.0167
Q8R0X7;D6REF7;D3YZT4;D3YY13;D3Z1Z3	Q8R0X7;D6REF7	Sphingosine-1-phosphate lyase 1	Sgpl1	31	31	31	41.7	41.7	41.7	63.676	0	221.06	81609000000	788	30.5917	30.7856	29.7822	31.0104	30.1861	30.3433	30.4642	30.2256	31.0856	29.8719	30.946	30.1428	30.2113	30.8021	29.4199	31.4158	31.2882	31.0781	31.1885	31.116	30.7789	30.8059	30.055	31.6093	31.5982	31.9923	31.5264	30.0606	31.1368	30.9286	30.4076	31.0546	30.4935	30.6099	30.9242
Q8R2Z5;Q8R2Z5-2	Q8R2Z5	von Willebrand factor A domain-containing protein 1	Vwa1	16	16	16	59	59	59	44.708	0	323.31	137640000000	986	29.8765	30.4287	30.5347	30.8421	30.491	30.085	30.705	31.066	30.6932	31.1046	31.1557	31.0682	30.7418	31.1914	31.4054	30.8988	31.4215	31.2875	30.8185	31.7027	31.0996	31.399	31.7307	31.4001	31.8343	31.7217	31.8617	30.1925	30.8433	30.6017	30.6267	31.5058	31.1989	31.4443	31.5327
Q91WP0	Q91WP0	Mannan-binding lectin serine protease 2;Mannan-binding lectin serine protease 2 A chain;Mannan-binding lectin serine protease 2 B chain	Masp2	14	14	12	31.4	31.4	28.8	75.516	0	320.68	22691000000	234	27.6132	27.173	27.5738	28.2035	27.1368	27.7612	28.3761	27.3927	27.6413	27.4692	28.4509	27.4307	27.5805	27.9912	28.0076	28.3531	28.6094	28.783	29.3278	28.3599	27.9386	27.8865	28.8338	29.2898	29.3721	29.2455	30.058	27.8091	NaN	27.973	28.029	28.8327	28.7901	28.8302	28.4264
Q921K2;A0A0A6YY63;A0A0A6YX03	Q921K2		Parp1	55	55	15	55.4	55.4	13.5	112.72	0	323.31	102130000000	1351	31.198	31.3651	31.2638	31.3285	31.7419	30.8387	30.6158	31.1197	30.9818	31.1456	31.0992	30.9465	30.9108	31.2094	31.0633	30.8244	30.8397	30.9581	30.7266	31.0657	30.6659	31.1334	30.5447	30.7798	30.9436	30.9331	30.7181	31.0922	31.745	31.244	31.3578	31.1614	30.9122	30.9449	31.0099
Q922W5;A2ABZ2;A2ABZ3;A2ABZ0	Q922W5;A2ABZ2	Pyrroline-5-carboxylate reductase 1, mitochondrial	Pycr1	12	10	10	53.1	45.3	45.3	32.373	0	108.21	16030000000	199	29.7998	28.6857	28.9982	28.6615	29.1632	29.0347	27.4727	29.7816	29.2332	28.299	28.5527	27.7013	28.448	28.1584	27.5708	26.7877	27.2851	27.3535	27.0171	28.4312	27.0347	28.238	26.9806	26.8076	27.6127	27.9389	26.7144	29.0709	29.8898	29.8611	29.3957	28.8978	28.6305	28.5274	27.7757
Q924X2;F6QXT4;E9Q393	Q924X2	Carnitine O-palmitoyltransferase 1, muscle isoform	Cpt1b	37	37	35	44.3	44.3	41.6	88.216	0	323.31	123040000000	1111	30.8099	31.6344	31.2016	32.2173	30.9879	31.5119	31.4439	30.8616	31.7124	31.7239	31.0535	29.9341	30.6998	30.2009	29.5243	31.7175	31.4141	31.1247	31.1182	31.0561	30.8828	31.0074	29.96	31.9419	31.2088	32.0676	31.4337	30.5658	30.2187	30.148	30.5875	31.4423	30.9692	31.3143	30.8344
Q99LC5	Q99LC5	Electron transfer flavoprotein subunit alpha, mitochondrial	Etfa	39	39	39	82	82	82	35.009	0	323.31	2354200000000	4353	35.9096	35.7964	36.1923	36.0214	35.4792	35.8921	36.0504	35.7869	35.3933	36.5161	35.5004	34.5925	35.7695	35.1612	34.6931	34.9634	34.9106	35.0245	34.718	35.3615	35.2115	35.7915	35.092	34.9033	35.301	35.4926	34.9	36.0656	34.9489	35.6829	35.258	35.187	34.8362	35.2084	34.8007
Q99LJ6	Q99LJ6	Glutathione peroxidase 7	Gpx7	10	10	10	60.2	60.2	60.2	21.061	0	230.46	90766000000	521	31.4074	31.3847	31.3909	30.7003	31.8142	31.5114	30.7124	31.6056	31.053	31.2573	30.2709	30.216	30.7399	30.1091	31.1431	30.3963	30.6503	30.6098	30.4492	30.405	30.0663	30.6133	30.1283	30.3895	30.3456	29.9952	30.2524	31.4736	31.4652	31.0719	31.6644	30.8006	30.5144	30.105	30.9289
Q99MQ4	Q99MQ4	Asporin	Aspn	35	35	35	70.5	70.5	70.5	42.572	0	323.31	3444000000000	4804	35.6683	35.4167	35.6015	35.3229	35.247	35.1297	35.3219	35.3809	35.401	36.0282	35.883	35.8201	36.1237	35.5054	35.9626	36.1549	35.87	36.1203	35.7861	35.5916	36.0049	36.5858	36.4564	36.2137	36.5003	35.7847	35.9327	36.2183	36.1355	36.3271	36.4826	37.1182	36.9654	37.0319	36.832
Q99P87	Q99P87	Resistin	Retn	6	6	6	54.4	54.4	54.4	12.492	0	111.91	21538000000	192	29.2503	29.3598	28.7631	29.4799	29.5882	28.4016	27.0417	28.9282	27.9376	29.217	29.4578	28.9482	30.3001	29.7427	30.3184	28.1772	27.9091	27.6365	26.7888	27.9261	30.4448	29.6833	30.6458	28.6769	29.6007	27.0357	27.6468	27.5973	28.2964	28.7503	27.6847	27.8387	27.9759	27.7452	27.4812
Q99P91	Q99P91	Transmembrane glycoprotein NMB	Gpnmb	7	7	7	10.8	10.8	10.8	63.675	0	153.69	17070000000	59	NaN	NaN	NaN	NaN	NaN	26.6381	NaN	NaN	NaN	NaN	NaN	NaN	NaN	NaN	NaN	NaN	NaN	27.4561	27.7509	28.6835	NaN	NaN	NaN	NaN	30.976	30.4864	30.5392	27.8602	NaN	NaN	NaN	28.3503	NaN	NaN	NaN
Q9CPX4;P29391;P49945;H3BKD3	Q9CPX4;P29391	Ferritin;Ferritin light chain 1	Ftl1	16	16	16	80.9	80.9	80.9	20.772	0	323.31	343060000000	1149	31.3795	31.6143	30.5945	32.1549	32.2119	31.3548	31.5025	32.0151	32.153	32.4231	31.7346	31.77	32.4888	32.6044	32.1124	32.7862	32.7488	32.6731	32.8674	32.861	32.5941	33.4705	32.8055	32.8743	32.4651	33.0529	32.7349	32.0169	32.2261	32.4485	32.0131	32.6606	31.9195	31.7738	31.96
Q9CQI6	Q9CQI6	Coactosin-like protein	Cotl1	10	10	10	69	69	69	15.944	0	294.81	80043000000	368	29.0909	29.6652	28.915	29.7891	31.8163	29.961	30.307	30.4955	29.8036	29.6919	29.0594	29.3635	29.7453	29.3508	29.1396	30.4515	28.6848	30.1145	30.3218	30.6016	28.8598	29.0813	29.1358	31.0774	31.0176	31.4086	31.7038	29.2619	29.7995	29.6989	29.9577	29.7664	29.2656	29.9187	29.2718
Q9CYG7;Q9CYG7-2	Q9CYG7;Q9CYG7-2	Mitochondrial import receptor subunit TOM34	Tomm34	21	21	21	59.9	59.9	59.9	34.278	0	241.99	29973000000	443	29.1667	28.9682	29.3324	28.9284	29.6089	29.0556	29.1124	29.3052	28.9595	28.5603	28.9494	28.6825	28.5451	28.6914	29.1757	29.7682	29.5126	29.6315	29.459	29.3873	29.0855	29.2736	28.9485	29.3772	29.3201	29.0174	29.238	29.6367	29.473	29.4258	29.2092	29.3462	29.4918	29.9621	29.8545
Q9D0E1;Q9D0E1-2;B8JK33;B8JK32;F6W322;F7C9U3	Q9D0E1;Q9D0E1-2;B8JK33;B8JK32	Heterogeneous nuclear ribonucleoprotein M	Hnrnpm	66	66	65	79.4	79.4	78.5	77.648	0	323.31	830130000000	4464	34.2186	34.7037	34.3534	34.8019	34.4147	34.1375	34.3757	34.268	34.3861	34.0951	34.067	34.0657	34.1067	33.8589	33.5303	33.9436	33.886	33.9961	33.9618	33.8186	33.8906	33.7545	33.634	33.2842	33.6668	33.6447	33.5525	33.8766	33.7564	33.6017	34.1447	33.7385	33.2876	33.4667	33.4858
Q9D236;Q9D236-1;Q9D236-4	Q9D236;Q9D236-1;Q9D236-4	Serine protease HTRA3	Htra3	19	19	19	38.3	38.3	38.3	49.149	0	155.35	26870000000	260	28.3142	27.8401	28.6597	28.3583	28.7685	27.7239	27.2743	28.567	28.4938	28.0954	28.2348	28.6777	28.3255	28.5203	28.5863	28.1155	28.1127	28.7708	29.0408	29.5252	28.6248	28.762	28.6513	29.5343	29.9686	29.9647	29.0431	28.2271	28.6883	28.0537	28.2682	28.726	28.5175	29.0091	28.918
Q9D2R0	Q9D2R0	Acetoacetyl-CoA synthetase	Aacs	29	29	29	46.1	46.1	46.1	75.199	0	323.31	60642000000	414	29.9618	30.4804	30.2975	30.6134	30.3243	29.9566	30.2629	29.9539	30.6685	30.5092	30.0194	29.9011	30.2193	30.3609	29.862	29.5236	28.6422	29.049	29.6081	29.7165	29.7179	30.0005	29.4881	29.7728	29.4186	29.7355	29.5178	29.6721	30.1415	29.8116	29.2823	30.7452	29.0327	29.0256	29.1484
Q9D7B7	Q9D7B7	Probable glutathione peroxidase 8	Gpx8	12	12	12	48.3	48.3	48.3	24.148	0	27.666	12481000000	142	28.7852	28.2362	27.8866	28.3796	28.5969	28.1057	27.7572	28.4375	28.4754	28.2798	27.628	27.447	28.043	27.5148	27.636	26.9391	28.449	27.2132	27.6292	27.8845	26.952	26.506	27.5756	27.0183	27.1891	27.0996	27.5395	28.5153	28.2067	NaN	28.4489	28.4654	27.4589	27.0015	27.8154
Q9DBM2	Q9DBM2	Peroxisomal bifunctional enzyme;Enoyl-CoA hydratase/3,2-trans-enoyl-CoA isomerase;3-hydroxyacyl-CoA dehydrogenase	Ehhadh	35	35	35	53.9	53.9	53.9	78.301	0	165.49	18726000000	284	26.898	28.1035	27.6371	28.07	28.0321	27.9603	27.9358	29.0732	28.7804	28.6748	26.5809	NaN	27.921	27.8966	27.4659	28.707	28.2431	28.1007	28.3199	29.1897	27.3699	27.6012	26.2849	28.6339	29.1219	30.0283	28.6181	27.9811	29.0321	28.3983	26.1187	28.6275	29.6499	30.4175	29.6223
Q9DBY5;Q3UK98;D3Z5F6;F8VQB8;H3BLN6;D3Z329	Q9DBY5;Q3UK98;D3Z5F6;F8VQB8;H3BLN6	Chromobox protein homolog 6	Cbx6;Npcd	9	9	8	23.7	23.7	21.5	44.459	0	24.234	3005800000	44	26.8091	26.1464	26.2771	26.9822	26.6248	26.4589	NaN	26.947	26.2044	26.4769	26.1468	26.5281	NaN	NaN	NaN	26.4963	26.1828	26.9121	26.5606	26.2827	26.4913	26.1418	26.0416	NaN	NaN	NaN	NaN	NaN	NaN	NaN	NaN	NaN	25.7044	NaN	26.0885
Q9DC07;F6RM14	Q9DC07	LIM zinc-binding domain-containing Nebulette	Nebl	30	25	17	70	62.6	39.3	31.113	0	281.14	100890000000	654	29.4573	30.5859	30.5931	30.6763	29.6555	29.0548	29.5268	30.1509	30.8446	30.6492	31.3345	31.7173	31.0043	31.4387	31.7492	32.0237	32.185	32.1491	32.2876	31.2474	32.2859	31.1484	31.47	32.1737	31.308	31.7134	32.0864	30.6238	31.1463	30.6567	31.2492	31.8664	32.015	31.2434	31.4499
Q9DCM0	Q9DCM0	Persulfide dioxygenase ETHE1, mitochondrial	Ethe1	15	15	15	79.9	79.9	79.9	27.738	0	323.31	73146000000	497	31.0333	30.457	29.8866	30.2881	30.5657	30.9379	30.1608	30.5618	30.7724	30.3043	30.7324	30.2385	30.6867	30.1387	31.0447	30.1697	30.2655	29.7375	29.7755	29.82	31.0112	31.4398	30.5573	29.2274	29.9734	29.4402	29.6444	30.0808	30.7515	30.7929	29.9973	30.1383	29.5181	30.0849	29.6583
Q9DCN2;Q9DCN2-2;F2Z456;A0A0A0MQM3	Q9DCN2;Q9DCN2-2;F2Z456;A0A0A0MQM3	NADH-cytochrome b5 reductase 3;NADH-cytochrome b5 reductase 3 membrane-bound form;NADH-cytochrome b5 reductase 3 soluble form;NADH-cytochrome b5 reductase	Cyb5r3	28	28	28	75.1	75.1	75.1	34.127	0	323.31	614450000000	2144	33.0028	32.8751	32.5853	33.1896	33.154	33.0991	32.6679	33.2115	33.652	33.3427	33.2569	32.9877	33.4063	33.6262	33.7477	33.4588	33.3584	33.6477	34.2377	34.1703	33.5888	33.6205	33.7495	33.7621	33.8577	33.9132	33.4607	32.4262	32.9225	32.3669	33.2824	33.3295	33.0882	32.9855	32.788
Q9DCW4	Q9DCW4	Electron transfer flavoprotein subunit beta	Etfb	34	34	34	87.1	87.1	87.1	27.623	0	323.31	1185600000000	3965	34.8641	35.0726	34.5662	35.3737	34.9256	35.0688	34.8828	34.4717	35.1999	35.4932	34.6147	33.6584	34.5787	34.0506	34.1431	34.2975	34.0425	34.1379	34.2301	34.0266	34.2287	34.9246	34.4973	34.1299	34.1024	34.7907	34.147	33.9934	33.7579	33.9053	33.3697	33.9666	33.3513	33.5859	33.292
Q9DD06	Q9DD06	Retinoic acid receptor responder protein 2	Rarres2	9	9	9	64.2	64.2	64.2	18.349	0	235.9	67746000000	342	29.5096	28.4746	28.9311	29.4112	28.7326	29.2846	28.443	28.3947	29.2323	27.4561	29.7201	28.5582	28.8642	29.0264	29.3078	30.444	29.7327	30.5752	30.3074	30.5463	29.7407	29.8334	29.5784	30.1859	29.9573	30.2512	28.9926	30.5891	30.7209	30.4832	30.4484	30.352	30.8684	31.0534	31.7947
Q9EQ20	Q9EQ20	Methylmalonate-semialdehyde dehydrogenase [acylating], mitochondrial	Aldh6a1	49	49	49	77.6	77.6	77.6	57.915	0	323.31	709860000000	3181	33.8676	34.0651	33.5635	34.5169	33.9969	34.0087	33.9731	33.8317	34.1767	34.5288	34.0247	33.5072	34.0292	33.9464	33.8387	33.0853	33.1217	33.07	33.4015	33.3905	33.6737	34.4277	33.7537	33.0612	33.3237	33.3988	33.0078	33.8066	33.0534	33.9164	33.3741	33.3648	33.3555	33.0689	33.3173
Q9ESB3	Q9ESB3	Histidine-rich glycoprotein	Hrg	23	23	23	40.2	40.2	40.2	59.162	0	323.31	106760000000	733	29.835	29.8112	30.4968	30.1846	30.6437	29.7017	30.5606	30.3416	30.1506	30.9425	30.132	30.2457	30.5057	30.7119	30.8723	31.1874	30.9883	31.5029	31.3445	31.4151	30.4214	30.516	30.9567	31.7344	31.5752	31.8853	31.6611	30.9327	30.888	31.2128	31.4042	31.898	31.3932	31.9709	31.8793
Q9JHF5;F6XRE6	Q9JHF5	V-type proton ATPase subunit a	Tcirg1	7	7	7	16.3	16.3	16.3	93.459	0	175.58	4866600000	47	NaN	NaN	NaN	NaN	NaN	NaN	NaN	NaN	NaN	NaN	NaN	NaN	NaN	NaN	NaN	NaN	NaN	NaN	NaN	NaN	NaN	NaN	NaN	27.8107	27.3541	27.7152	27.7769	NaN	NaN	NaN	NaN	27.0343	27.1095	28.4125	NaN
Q9JHI0	Q9JHI0	Matrix metalloproteinase-19	Mmp19	12	12	12	32.8	32.8	32.8	59.121	0	183.93	4256000000	43	NaN	NaN	NaN	26.3304	NaN	NaN	NaN	NaN	NaN	NaN	NaN	NaN	NaN	NaN	NaN	NaN	NaN	NaN	NaN	NaN	NaN	NaN	NaN	25.9182	26.6449	27.5278	27.4174	NaN	NaN	NaN	NaN	NaN	NaN	NaN	25.7153
Q9JHI5	Q9JHI5	Isovaleryl-CoA dehydrogenase, mitochondrial	Ivd	26	26	26	76.4	76.4	76.4	46.325	0	323.31	337370000000	960	32.9249	33.0381	33.1232	32.9749	32.7669	33.1806	33.1441	32.7591	32.726	33.1596	33.1367	32.6999	33.177	32.4348	32.7224	32.2046	32.2043	32.3333	32.3285	31.8052	32.8381	33.0583	32.7931	32.302	32.3181	31.9323	32.0611	32.3513	31.7969	32.611	31.7892	31.8474	32.1445	31.749	31.4226
Q9JIK5	Q9JIK5	Nucleolar RNA helicase 2	Ddx21	48	48	47	59	59	58.2	93.55	0	323.31	54666000000	732	30.6998	30.4257	30.8003	30.7407	30.8854	30.3332	30.3912	30.6645	30.5387	30.1641	30.166	29.9564	30.4037	30.1519	29.9293	30.3617	30.2442	30.0945	30.7187	30.7362	30.1366	30.1852	30.1288	30.4865	30.2553	30.0964	30.3413	29.6178	30.1913	29.4431	29.841	30.0238	29.1585	29.57	29.8768
Q9JK53	Q9JK53	Prolargin	Prelp	42	42	42	62.2	62.2	62.2	43.292	0	323.31	4594600000000	6286	35.8612	35.4171	35.6928	36.0612	36.3008	36.0181	35.7615	36.0852	36.0173	36.5857	36.35	36.0588	36.8138	36.6104	37.0508	36.5751	36.5574	36.809	36.6582	36.8159	36.4326	37.177	37.2877	36.4413	36.5857	36.6303	36.2844	36.0343	36.3104	36.2988	36.4487	36.584	36.3557	36.4841	36.6327
Q9QWK4	Q9QWK4	CD5 antigen-like	Cd5l	23	23	23	59.1	59.1	59.1	38.862	0	323.31	86709000000	314	NaN	NaN	NaN	24.3942	26.3644	NaN	NaN	24.5548	25.2043	25.9056	NaN	NaN	25.2879	NaN	24.188	28.6746	28.2263	29.0144	28.2794	27.5367	25.2859	24.4758	NaN	30.1852	29.1556	29.6365	30.415	26.5773	NaN	24.6749	24.9443	29.7986	28.2736	29.8149	31.4374
Q9QYR9	Q9QYR9	Acyl-coenzyme A thioesterase 2, mitochondrial	Acot2	23	23	10	60.7	60.7	30	49.656	0	323.31	111240000000	598	30.8985	30.7433	30.4912	30.8259	30.5852	31.0404	30.9283	30.6176	31.083	31.121	30.7607	30.2989	30.8852	30.4754	30.2008	31.5603	30.9716	31.0506	31.1158	31.1189	30.768	30.5716	30.8431	30.9335	30.9104	31.121	31.0767	30.0561	30.317	30.0657	30.4995	31.1209	30.7451	31.0585	30.3774
Q9R0G6	Q9R0G6	Cartilage oligomeric matrix protein	Comp	28	28	17	43.2	43.2	30.3	82.341	0	323.31	33105000000	220	NaN	24.1905	NaN	25.5624	23.5028	26.0192	23.7663	NaN	24.4497	NaN	NaN	26.1604	25.6819	23.799	NaN	NaN	NaN	24.184	25.0606	27.6916	24.6257	22.8711	24.9183	30.7401	31.2079	25.0675	29.7801	26.6151	NaN	NaN	NaN	23.7787	23.8242	NaN	22.9902
Q9R0H0-2;Q9R0H0;A2A848	Q9R0H0-2;Q9R0H0;A2A848	Peroxisomal acyl-coenzyme A oxidase 1	Acox1	29	29	29	54.8	54.8	54.8	74.717	0	323.31	57628000000	463	29.378	29.4861	29.5824	29.9239	29.476	29.8213	29.5649	29.797	30.3442	30.1548	29.7719	28.8852	29.1872	29.538	29.4401	30.3068	29.4481	30.3013	29.8228	30.3579	29.3252	29.6678	29.1578	30.2432	30.5752	30.5925	30.141	28.9741	29.6455	29.4984	28.9573	30.4452	30.1842	30.6291	30.0816
Q9R118	Q9R118	Serine protease HTRA1	Htra1	38	38	38	67.5	67.5	67.5	51.213	0	323.31	590080000000	2671	33.1251	32.5716	32.9021	33.0154	32.5423	32.7222	32.8907	32.7139	33.1855	33.0531	33.1442	33.2656	33.4564	33.4279	33.5744	33.5101	33.3296	33.9558	33.8355	33.6199	33.8163	33.4827	33.603	33.9508	34.2203	33.9404	33.8637	32.8435	32.8433	32.5091	32.8302	32.9508	33.5828	33.3833	33.4691
Q9R1T4;Q9R1T4-2;Q9R1T4-3;A2A3W1	Q9R1T4;Q9R1T4-2;Q9R1T4-3	Septin-6	2006-09-01	33	23	23	71.9	58.3	58.3	49.619	0	323.31	114840000000	1000	30.2512	30.475	30.849	30.608	30.61	31.0784	31.1398	30.8059	31.2914	30.5699	31.0329	31.3896	31.0966	31.3052	31.3874	30.8085	31.5633	31.0997	31.6271	31.3789	31.3578	31.8242	31.2485	31.0972	30.9477	30.9435	31.2452	31.032	30.552	30.6719	30.7654	31.075	31.0896	31.3477	31.5981
Q9WTQ5;Q9WTQ5-2	Q9WTQ5;Q9WTQ5-2	A-kinase anchor protein 12	Akap12	69	69	69	47.7	47.7	47.7	180.69	0	323.31	160070000000	1743	31.8098	31.7571	32.202	31.7256	31.9745	32.0026	31.4634	32.1552	32.1358	31.7382	31.7954	31.3328	31.9631	31.5527	31.7603	31.4173	31.1072	31.1259	31.3367	30.927	31.5223	32.0024	31.7091	31.2337	31.2041	31.2106	31.1682	31.4074	31.0809	31.1833	31.756	31.1836	30.8049	30.578	31.1907
Q9WVA4;A0A0A6YXG6	Q9WVA4;A0A0A6YXG6	Transgelin-2	Tagln2	36	36	33	98	98	98	22.395	0	323.31	6378800000000	6860	36.6403	36.2757	36.2042	36.1871	35.9693	36.6033	36.1684	36.4922	36.5268	36.4975	36.8406	36.9746	36.9086	36.7282	36.81	36.7615	36.9867	36.9292	36.7824	37.0213	37.0195	36.9861	37.1112	36.9637	37.0078	36.7615	36.5817	36.6382	36.5771	37.002	36.9105	36.9263	37.1442	36.957	37.0924
Q9Z0F7	Q9Z0F7	Gamma-synuclein	Sncg	16	16	14	87	87	78	13.159	0	323.31	187040000000	682	30.2623	30.8124	30.6378	30.8216	31.5197	31.04	30.5821	31.8835	30.9937	31.2665	30.7332	31.1495	31.5525	30.8256	30.8812	32.1602	31.8615	32.0304	32.1815	31.6873	31.1455	32.0116	31.4617	32.3326	32.2303	31.9887	32.2762	30.8709	30.8695	30.7888	30.4629	31.5645	31.448	31.5286	31.3825
Q9Z110;Q9Z110-2;D3Z0B4;H3BKJ8;H3BLE8;H3BKK0	Q9Z110;Q9Z110-2	Delta-1-pyrroline-5-carboxylate synthase;Glutamate 5-kinase;Gamma-glutamyl phosphate reductase	Aldh18a1	27	27	27	42.3	42.3	42.3	87.265	0	323.31	36291000000	575	29.1913	29.321	29.9224	29.7615	29.8274	29.5344	29.385	29.7144	30.0501	29.2308	28.9158	29.0568	29.0351	29.4127	29.3654	28.4198	29.055	28.7115	29.2578	29.1485	28.738	29.0115	28.7103	28.888	28.9998	28.8705	28.7725	29.8412	29.3716	30.0231	29.7912	28.9697	29.3721	28.9861	29.5906
Q9Z1R4	Q9Z1R4	Uncharacterized protein C6orf47 homolog	D17h6s53e	5	5	5	14.7	14.7	14.7	32.014	0	21.663	3592000000	56	26.2979	NaN	26.4198	NaN	NaN	27.1354	NaN	NaN	NaN	NaN	26.3527	NaN	25.96	NaN	26.7725	27.0119	26.5092	27.0532	26.8775	27.2275	NaN	NaN	NaN	27.7017	27.8592	26.5963	26.7794	27.4959	NaN	26.3622	26.4112	25.6828	28.6014	28.197	28.0681
Q9Z247	Q9Z247	Peptidyl-prolyl cis-trans isomerase FKBP9	Fkbp9	23	23	23	37.4	37.4	37.4	62.995	0	168.55	100840000000	661	31.1549	31.5035	31.0237	31.5214	31.2759	31.1334	31.3148	31.159	31.5562	30.6547	30.7439	31.0825	30.1255	31.02	30.7703	30.021	30.3014	30.2466	30.635	30.0738	30.261	30.6653	29.9671	30.8082	30.1732	30.2516	30.7971	31.0142	30.8715	31.1383	31.1458	30.2502	30.3971	30.2634	30.6415
Q9Z2I9	Q9Z2I9	Succinyl-CoA ligase [ADP-forming] subunit beta, mitochondrial	Sucla2	44	44	44	72.6	72.6	72.6	50.113	0	323.31	1158700000000	3468	34.4434	34.7329	34.8854	35.4647	34.7596	34.8947	34.726	34.5767	34.8126	35.325	34.2576	33.6992	34.2294	33.9988	33.9603	34.2781	33.1838	34.3092	34.3567	34.2854	33.9525	34.8247	34.3492	34.3459	34.3061	34.5287	34.1759	34.1292	32.9936	33.8426	33.5668	33.9753	33.5508	33.9021	33.4163
[truncated: 3 more columns]
