# Supplementary material for: Compartment-resolved Proteomic Analysis of Mouse Aorta during Atherosclerotic Plaque Formation Reveals Osteoclast-specific Protein Expression
Source: Mol Cell Proteomics. 2017 Dec 4;17(2):321–34. doi: 10.1074/mcp.RA117.000315 (PMC5795394; doi:10.1074/mcp.RA117.000315)
Supplement: Supplemental Data [file supp_RA117.000315_4948_1_supp_26160_3zprv5.xlsx]

## Sheet: fisher 1_5 IPA 2pep
Supplementary Table 3 - Results of the Fisher's excact test on individual clusters of significantly regulated proteins
Selection column	Selection value	Category column	Category value	Total size	Selection size	Category size	Intersection size	Enrichment factor	P value	Benj. Hoch. FDR
Cluster	Cluster 168	Category (Naba et al.)	ECM Glycoproteins	5037	77	93	17	11.958	1.4237e-14	4.2711e-13
Cluster	Cluster 164	Category (Naba et al.)	ECM Glycoproteins	5037	27	93	3	6.0179	0.011553	0.069321
Cluster	Cluster 168	Category (Naba et al.)	ECM Regulators	5037	77	94	13	9.0468	9.1458e-10	1.3719e-08
Cluster	Cluster 164	Category (Naba et al.)	ECM Regulators	5037	27	94	3	5.9539	0.011876	0.059382
Cluster	Cluster 168	Category (Naba et al.)	ECM-affiliated Proteins	5037	77	42	6	9.3451	3.291e-05	0.0003291
Cluster	Cluster 164	Category (Naba et al.)	Proteoglycans	5037	27	15	2	24.874	0.0027235	0.020426
Cluster	Cluster 168	Category (Naba et al.)	Proteoglycans	5037	77	15	2	8.7221	0.019925	0.085394
Cluster	Cluster 168	Division (Naba et al.)	Core matrisome	5037	77	136	20	9.6199	3.903e-15	3.903e-14
Cluster	Cluster 164	Division (Naba et al.)	Core matrisome	5037	27	136	5	6.8587	0.00060239	0.002008
Cluster	Cluster 168	Division (Naba et al.)	Matrisome-associated	5037	77	166	20	7.8814	1.9505e-13	9.7524e-13
Cluster	Cluster 164	Division (Naba et al.)	Matrisome-associated	5037	27	166	3	3.3715	0.046604	0.093208
Cluster	Cluster 174	GOBP name	amine metabolic process	5037	53	237	10	4.01	0.00011734	0.076417
Cluster	Cluster 168	GOBP name	biological adhesion	5037	77	261	21	5.2633	1.1629e-10	2.4613e-06
Cluster	Cluster 174	GOBP name	carboxylic acid metabolic process	5037	53	343	17	4.7103	2.8544e-08	0.00020138
Cluster	Cluster 168	GOBP name	cell adhesion	5037	77	258	21	5.3245	9.3579e-11	3.9612e-06
Cluster	Cluster 168	GOBP name	cell chemotaxis	5037	77	51	6	7.696	9.9315e-05	0.067807
Cluster	Cluster 168	GOBP name	cell differentiation	5037	77	489	23	3.0768	3.832e-07	0.0012478
Cluster	Cluster 168	GOBP name	cell migration	5037	77	231	14	3.9646	6.3354e-06	0.01166
Cluster	Cluster 168	GOBP name	cell motility	5037	77	247	15	3.9726	2.7834e-06	0.0062011
Cluster	Cluster 168	GOBP name	cell-matrix adhesion	5037	77	38	8	13.772	6.6445e-08	0.00025569
Cluster	Cluster 168	GOBP name	cell-substrate adhesion	5037	77	64	10	10.221	2.7933e-08	0.00023648
Cluster	Cluster 174	GOBP name	cellular amine metabolic process	5037	53	204	10	4.6587	3.4123e-05	0.034391
Cluster	Cluster 174	GOBP name	cellular amino acid biosynthetic process	5037	53	42	5	11.314	6.3417e-05	0.047095
Cluster	Cluster 174	GOBP name	cellular amino acid metabolic process	5037	53	172	10	5.5254	7.895e-06	0.013368
Cluster	Cluster 168	GOBP name	cellular component movement	5037	77	313	15	3.1349	4.4836e-05	0.038733
Cluster	Cluster 168	GOBP name	cellular developmental process	5037	77	752	27	2.3487	5.6734e-06	0.010916
Cluster	Cluster 174	GOBP name	cellular ketone metabolic process	5037	53	356	17	4.5383	4.9334e-08	0.00020883
Cluster	Cluster 174	GOBP name	cellular metabolic process	5037	53	2320	39	1.5976	2.8992e-05	0.033168
Cluster	Cluster 168	GOBP name	chemotaxis	5037	77	105	9	5.6071	2.2683e-05	0.027433
Cluster	Cluster 174	GOBP name	coenzyme catabolic process	5037	53	26	4	14.621	0.00013171	0.079647
Cluster	Cluster 168	GOBP name	complement activation	5037	77	27	6	14.537	2.3011e-06	0.0054114
Cluster	Cluster 168	GOBP name	complement activation, classical pathway	5037	77	22	6	17.841	6.229e-07	0.0018834
Cluster	Cluster 168	GOBP name	defense response	5037	77	216	19	5.7541	2.3173e-10	3.2697e-06
Cluster	Cluster 168	GOBP name	developmental process	5037	77	1328	37	1.8226	2.0653e-05	0.02732
Cluster	Cluster 168	GOBP name	endodermal cell differentiation	5037	77	17	5	19.24	3.8131e-06	0.0080705
Cluster	Cluster 168	GOBP name	extracellular matrix organization	5037	77	101	9	5.8291	1.6663e-05	0.02519
Cluster	Cluster 168	GOBP name	extracellular structure organization	5037	77	101	9	5.8291	1.6663e-05	0.024322
Cluster	Cluster 174	GOBP name	glutamine family amino acid biosynthetic process	5037	53	13	4	29.242	7.1562e-06	0.012622
Cluster	Cluster 174	GOBP name	glutamine family amino acid metabolic process	5037	53	36	5	13.2	2.978e-05	0.033173
Cluster	Cluster 170	GOBP name	high-density lipoprotein particle assembly	5037	13	5	2	154.98	6.1097e-05	0.047893
Cluster	Cluster 168	GOBP name	humoral immune response	5037	77	39	7	11.741	1.4512e-06	0.0038394
Cluster	Cluster 168	GOBP name	immune response	5037	77	153	14	5.9857	4.4512e-08	0.00020936
Cluster	Cluster 168	GOBP name	immune system process	5037	77	320	20	4.0885	2.7895e-08	0.0002952
Cluster	Cluster 168	GOBP name	innate immune response	5037	77	99	10	6.6076	1.7841e-06	0.0044425
Cluster	Cluster 168	GOBP name	leukocyte migration	5037	77	43	6	9.1278	3.7703e-05	0.033957
Cluster	Cluster 170	GOBP name	lipoprotein biosynthetic process	5037	13	4	2	193.73	3.6738e-05	0.036166
Cluster	Cluster 168	GOBP name	lipoprotein metabolic process	5037	77	13	4	20.128	3.1665e-05	0.034369
Cluster	Cluster 168	GOBP name	locomotion	5037	77	297	17	3.7443	1.2447e-06	0.0035124
Cluster	Cluster 168	GOBP name	multicellular organismal catabolic process	5037	77	10	4	26.166	9.7175e-06	0.015821
Cluster	Cluster 168	GOBP name	multicellular organismal metabolic process	5037	77	18	4	14.537	0.00012595	0.08078
Cluster	Cluster 168	GOBP name	negative regulation of fibrinolysis	5037	77	7	3	28.035	0.00011336	0.074974
Cluster	Cluster 168	GOBP name	neutrophil chemotaxis	5037	77	16	4	16.354	7.7139e-05	0.054421
Cluster	Cluster 168	GOBP name	nucleic acid metabolic process	5037	77	802	1	0.081566	2.1078e-05	0.027038
Cluster	Cluster 168	GOBP name	nucleobase-containing compound metabolic process	5037	77	988	3	0.19863	4.8501e-05	0.039482
Cluster	Cluster 174	GOBP name	organic acid metabolic process	5037	53	349	17	4.6293	3.6859e-08	0.00019503
Cluster	Cluster 174	GOBP name	oxoacid metabolic process	5037	53	343	17	4.7103	2.8544e-08	0.00017261
Cluster	Cluster 168	GOBP name	peptide cross-linking	5037	77	14	4	18.69	4.3687e-05	0.038526
Cluster	Cluster 170	GOBP name	plasma lipoprotein particle assembly	5037	13	7	2	110.7	0.00012774	0.080707
Cluster	Cluster 168	GOBP name	positive regulation of cell adhesion	5037	77	70	7	6.5416	7.2949e-05	0.05324
Cluster	Cluster 170	GOBP name	positive regulation of cholesterol esterification	5037	13	6	2	129.15	9.1445e-05	0.063456
Cluster	Cluster 168	GOBP name	positive regulation of immune system process	5037	77	152	11	4.734	1.3308e-05	0.020864
Cluster	Cluster 174	GOBP name	proline biosynthetic process	5037	53	6	3	47.519	2.1361e-05	0.026594
Cluster	Cluster 174	GOBP name	proline metabolic process	5037	53	7	3	40.73	3.701e-05	0.034057
Cluster	Cluster 168	GOBP name	protein activation cascade	5037	77	31	7	14.771	2.7771e-07	0.00097963
Cluster	Cluster 170	GOBP name	protein-lipid complex assembly	5037	13	7	2	110.7	0.00012774	0.07952
Cluster	Cluster 170	GOBP name	regulation of Cdc42 protein signal transduction	5037	13	4	2	193.73	3.6738e-05	0.035344
Cluster	Cluster 168	GOBP name	regulation of cell adhesion	5037	77	134	11	5.3699	4.0355e-06	0.0081345
Cluster	Cluster 170	GOBP name	regulation of cholesterol esterification	5037	13	7	2	110.7	0.00012774	0.078367
Cluster	Cluster 168	GOBP name	regulation of immune system process	5037	77	277	14	3.3062	4.6831e-05	0.039647
Cluster	Cluster 170	GOBP name	regulation of lipid transport	5037	13	30	3	38.746	5.169e-05	0.041284
Cluster	Cluster 168	GOBP name	regulation of macrophage chemotaxis	5037	77	5	3	39.249	3.3361e-05	0.035305
Cluster	Cluster 168	GOBP name	regulation of mononuclear cell migration	5037	77	5	3	39.249	3.3361e-05	0.034444
Cluster	Cluster 164	GOBP name	reproductive behavior	5037	27	14	3	39.976	4.7454e-05	0.039386
Cluster	Cluster 168	GOBP name	response to stimulus	5037	77	1673	43	1.6813	2.0477e-05	0.027962
Cluster	Cluster 168	GOBP name	response to stress	5037	77	771	25	2.1211	7.6217e-05	0.054682
Cluster	Cluster 170	GOBP name	reverse cholesterol transport	5037	13	5	2	154.98	6.1097e-05	0.047022
Cluster	Cluster 168	GOBP name	RNA metabolic process	5037	77	707	1	0.092526	0.00010181	0.068407
Cluster	Cluster 174	GOBP name	small molecule metabolic process	5037	53	730	20	2.6038	1.7259e-05	0.024353
Cluster	Cluster 168	GOBP name	taxis	5037	77	105	9	5.6071	2.2683e-05	0.026671
Cluster	Cluster 170	GOBP name	triglyceride-rich lipoprotein particle remodeling	5037	13	5	2	154.98	6.1097e-05	0.046182
Cluster	Cluster 170	GOBP name	very-low-density lipoprotein particle remodeling	5037	13	4	2	193.73	3.6738e-05	0.034558
Cluster	Cluster 168	GOCC name	blood microparticle	5037	77	81	15	12.114	4.9309e-13	6.8725e-10
Cluster	Cluster 168	GOCC name	cell part	5037	77	4538	54	0.77841	5.4747e-07	0.00020348
Cluster	Cluster 168	GOCC name	cell surface	5037	77	172	11	4.1836	4.1244e-05	0.0088436
Cluster	Cluster 170	GOCC name	chylomicron	5037	13	9	2	86.103	0.00021803	0.032852
Cluster	Cluster 168	GOCC name	collagen	5037	77	48	5	6.8141	0.00067333	0.083419
Cluster	Cluster 168	GOCC name	cytoplasm	5037	77	1964	13	0.433	1.4495e-05	0.0035134
Cluster	Cluster 170	GOCC name	discoidal high-density lipoprotein particle	5037	13	2	2	387.46	6.1499e-06	0.0017143
Cluster	Cluster 174	GOCC name	electron transfer flavoprotein complex	5037	53	3	2	63.358	0.00032264	0.047335
Cluster	Cluster 168	GOCC name	external side of plasma membrane	5037	77	68	8	7.696	6.611e-06	0.0017551
Cluster	Cluster 168	GOCC name	extracellular matrix	5037	77	162	23	9.2874	5.0342e-17	1.4033e-13
Cluster	Cluster 168	GOCC name	extracellular matrix part	5037	77	108	10	6.057	3.9211e-06	0.0011505
Cluster	Cluster 168	GOCC name	extracellular membrane-bounded organelle	5037	77	1592	49	2.0134	4.4117e-09	2.4595e-06
Cluster	Cluster 168	GOCC name	extracellular organelle	5037	77	1592	49	2.0134	4.4117e-09	2.2359e-06
Cluster	Cluster 170	GOCC name	extracellular region	5037	13	178	4	8.707	0.00078605	0.091296
Cluster	Cluster 168	GOCC name	extracellular region	5037	77	178	15	5.5125	4.1965e-08	1.9496e-05
Cluster	Cluster 168	GOCC name	extracellular region part	5037	77	1825	64	2.294	1.8344e-17	1.0227e-13
Cluster	Cluster 168	GOCC name	extracellular space	5037	77	408	32	5.1306	5.0469e-16	9.3788e-13
Cluster	Cluster 168	GOCC name	extracellular vesicular exosome	5037	77	1591	49	2.0147	4.311e-09	2.6704e-06
Cluster	Cluster 168	GOCC name	fibrinogen complex	5037	77	7	4	37.38	1.6922e-06	0.00058963
Cluster	Cluster 168	GOCC name	high-density lipoprotein particle	5037	77	19	4	13.772	0.00015722	0.025042
Cluster	Cluster 168	GOCC name	intracellular membrane-bounded organelle	5037	77	2917	31	0.69519	0.0006825	0.080956
Cluster	Cluster 168	GOCC name	intracellular organelle	5037	77	3298	35	0.69422	0.00013253	0.022389
Cluster	Cluster 174	GOCC name	intracellular organelle lumen	5037	53	184	9	4.6486	8.8566e-05	0.017026
Cluster	Cluster 168	GOCC name	intracellular organelle part	5037	77	2764	20	0.47334	1.4924e-07	6.4e-05
Cluster	Cluster 168	GOCC name	intracellular part	5037	77	4289	43	0.65583	3.7885e-10	3.5201e-07
Cluster	Cluster 168	GOCC name	laminin-10 complex	5037	77	3	2	43.61	0.00068179	0.08263
Cluster	Cluster 174	GOCC name	membrane part	5037	53	1281	3	0.22257	0.00015469	0.025364
Cluster	Cluster 168	GOCC name	membrane-bounded vesicle	5037	77	1732	52	1.964	1.8171e-09	1.4472e-06
Cluster	Cluster 174	GOCC name	membrane-enclosed lumen	5037	53	224	9	3.8185	0.00037402	0.052128
Cluster	Cluster 174	GOCC name	mitochondrial electron transfer flavoprotein complex	5037	53	3	2	63.358	0.00032264	0.046121
Cluster	Cluster 174	GOCC name	mitochondrial matrix	5037	53	103	7	6.4589	7.7127e-05	0.015357
Cluster	Cluster 174	GOCC name	mitochondrial part	5037	53	468	13	2.6399	0.00061343	0.079532
Cluster	Cluster 174	GOCC name	mitochondrion	5037	53	872	21	2.2888	6.7264e-05	0.013889
Cluster	Cluster 168	GOCC name	nuclear part	5037	77	1382	6	0.284	1.1679e-05	0.0029595
Cluster	Cluster 168	GOCC name	nucleoplasm	5037	77	826	2	0.15839	0.00010642	0.019777
Cluster	Cluster 168	GOCC name	nucleus	5037	77	1535	8	0.34093	1.8002e-05	0.0041816
Cluster	Cluster 174	GOCC name	organelle lumen	5037	53	189	9	4.5256	0.00010829	0.019475
Cluster	Cluster 168	GOCC name	organelle part	5037	77	2818	21	0.48748	1.9285e-07	7.6794e-05
Cluster	Cluster 168	GOCC name	plasma lipoprotein particle	5037	77	27	6	14.537	2.3011e-06	0.00075463
Cluster	Cluster 168	GOCC name	plasma membrane part	5037	77	455	19	2.7316	2.5857e-05	0.0057661
Cluster	Cluster 168	GOCC name	platelet alpha granule	5037	77	12	3	16.354	0.00066161	0.083829
Cluster	Cluster 168	GOCC name	proteinaceous extracellular matrix	5037	77	118	16	8.8699	1.1275e-11	1.2571e-08
Cluster	Cluster 168	GOCC name	protein-lipid complex	5037	77	28	6	14.018	2.8872e-06	0.00089422
Cluster	Cluster 168	GOCC name	proton-transporting V-type ATPase complex	5037	77	8	3	24.531	0.0001787	0.027674
Cluster	Cluster 170	GOCC name	triglyceride-rich lipoprotein particle	5037	13	14	2	55.352	0.00054513	0.074124
Cluster	Cluster 168	GOCC name	vacuolar proton-transporting V-type ATPase complex	5037	77	7	3	28.035	0.00011336	0.019749
Cluster	Cluster 170	GOCC name	very-low-density lipoprotein particle	5037	13	14	2	55.352	0.00054513	0.072359
Cluster	Cluster 168	GOCC name	vesicle	5037	77	1763	52	1.9294	3.6582e-09	2.5493e-06
Cluster	Cluster 168	GOMF name	carbohydrate binding	5037	77	167	12	4.7005	5.6432e-06	0.0070399
Cluster	Cluster 170	GOMF name	cholesterol transporter activity	5037	13	6	2	129.15	9.1445e-05	0.054322
Cluster	Cluster 168	GOMF name	cholesterol transporter activity	5037	77	6	3	32.708	6.5742e-05	0.048243
Cluster	Cluster 174	GOMF name	coenzyme binding	5037	53	115	7	5.7849	0.0001524	0.070415
Cluster	Cluster 168	GOMF name	endopeptidase activity	5037	77	128	9	4.5995	0.00010448	0.052136
Cluster	Cluster 164	GOMF name	enzyme inhibitor activity	5037	27	126	6	8.8836	3.8789e-05	0.030243
Cluster	Cluster 168	GOMF name	extracellular matrix binding	5037	77	24	5	13.628	2.3671e-05	0.021093
Cluster	Cluster 168	GOMF name	glycosaminoglycan binding	5037	77	81	9	7.2684	2.7456e-06	0.0057085
Cluster	Cluster 168	GOMF name	heparan sulfate proteoglycan binding	5037	77	6	3	32.708	6.5742e-05	0.045563
Cluster	Cluster 168	GOMF name	heparin binding	5037	77	64	8	8.1769	4.1862e-06	0.0065278
Cluster	Cluster 168	GOMF name	integrin binding	5037	77	44	9	13.38	1.2415e-08	0.00015487
Cluster	Cluster 168	GOMF name	lipid transporter activity	5037	77	17	4	15.392	9.9407e-05	0.051671
Cluster	Cluster 168	GOMF name	nucleic acid binding	5037	77	727	0	0	5.5524e-06	0.0076963
Cluster	Cluster 174	GOMF name	oxidoreductase activity	5037	53	334	15	4.2682	7.9951e-07	0.0019948
Cluster	Cluster 174	GOMF name	oxidoreductase activity, acting on the aldehyde or oxo group of donors	5037	53	31	5	15.329	1.4084e-05	0.015973
Cluster	Cluster 174	GOMF name	oxidoreductase activity, acting on the aldehyde or oxo group of donors, NAD or NADP as acceptor	5037	53	23	5	20.66	3.0126e-06	0.0053688
Cluster	Cluster 174	GOMF name	oxidoreductase activity, acting on the CH-NH group of donors, NAD or NADP as acceptor	5037	53	9	3	31.679	8.7066e-05	0.054307
Cluster	Cluster 168	GOMF name	pattern binding	5037	77	93	11	7.7373	1.0408e-07	0.00043279
Cluster	Cluster 168	GOMF name	peptidase regulator activity	5037	77	98	8	5.34	9.2405e-05	0.05012
Cluster	Cluster 170	GOMF name	phosphatidylcholine-sterol O-acyltransferase activator activity	5037	13	4	2	193.73	3.6738e-05	0.030554
Cluster	Cluster 168	GOMF name	polysaccharide binding	5037	77	93	11	7.7373	1.0408e-07	0.00032459
Cluster	Cluster 168	GOMF name	protein complex binding	5037	77	155	11	4.6424	1.5956e-05	0.015312
Cluster	Cluster 168	GOMF name	proteoglycan binding	5037	77	11	4	23.787	1.5049e-05	0.015644
Cluster	Cluster 168	GOMF name	receptor binding	5037	77	340	21	4.0404	1.4265e-08	8.8981e-05
Cluster	Cluster 170	GOMF name	sterol transporter activity	5037	13	6	2	129.15	9.1445e-05	0.051853
Cluster	Cluster 168	GOMF name	sterol transporter activity	5037	77	6	3	32.708	6.5742e-05	0.043165
Cluster	Cluster 174	GOMF name	thiosulfate sulfurtransferase activity	5037	53	2	2	95.038	0.00010865	0.05213
Cluster	Cluster 168	IPA_atherosclerosis	atherosclerosis	5037	77	210	21	6.5416	1.7878e-12	8.939e-12
Cluster	Cluster 170	IPA_atherosclerosis	atherosclerosis	5037	13	210	3	5.5352	0.013428	0.03357
Cluster	Cluster 168	IPA_development of vasculature	development of vasculature	5037	77	513	31	3.953	2.2853e-12	1.1426e-11
Cluster	Cluster 170	IPA_development of vasculature	development of vasculature	5037	13	513	4	3.0211	0.029136	0.072839
Cluster	Cluster 164	IPA_development of vasculature	development of vasculature	5037	27	513	6	2.1819	0.034413	0.057355
Cluster	Cluster 174	IPA_development of vasculature	development of vasculature	5037	53	513	2	0.37052	0.059095	0.073868
Cluster	Cluster 168	IPA_inflammatory response	inflammatory response	5037	77	303	21	4.5338	1.825e-09	9.1248e-09
Cluster	Cluster 164	IPA_inflammatory response	inflammatory response	5037	27	303	5	3.0785	0.016044	0.04011
Cluster	Cluster 168	IPA_mineralization of bone	mineralization of bone	5037	77	54	6	7.2684	0.00013643	0.00068214
Cluster	Cluster 164	IPA_mineralization of bone	mineralization of bone	5037	27	54	2	6.9095	0.03053	0.076326
Cluster	Cluster 168	IPA_morphology of bone	morphology of bone	5037	77	197	16	5.3129	2.3577e-08	1.1788e-07
Cluster	Cluster 170	IPA_vascular lesion	vascular lesion	5037	13	90	3	12.915	0.0013257	0.0033142
Cluster	Cluster 168	IPA_vascular lesion	vascular lesion	5037	77	90	14	10.176	3.7885e-11	1.8943e-10
Cluster	Cluster 174	IPA_vascular lesion	vascular lesion	5037	53	90	3	3.1679	0.053842	0.089736
Cluster	Cluster 174	Keywords	Acetylation	5037	53	2010	34	1.6076	0.00019108	0.020025
Cluster	Cluster 168	Keywords	Acetylation	5037	77	2010	12	0.39054	2.1922e-06	0.00044182
Cluster	Cluster 174	Keywords	Amino-acidbiosynthesis	5037	53	17	3	16.771	0.00065062	0.051656
Cluster	Cluster 168	Keywords	Baitregion	5037	77	3	2	43.61	0.00068179	0.052538
Cluster	Cluster 168	Keywords	Bloodcoagulation	5037	77	25	5	13.083	2.9164e-05	0.0038205
Cluster	Cluster 168	Keywords	Calcium	5037	77	275	14	3.3302	4.3348e-05	0.0051623
Cluster	Cluster 168	Keywords	Celladhesion	5037	77	146	15	6.7208	2.8181e-09	1.2306e-06
Cluster	Cluster 164	Keywords	Celladhesion	5037	27	146	5	6.3889	0.00082532	0.060065
Cluster	Cluster 174	Keywords	Citrullination	5037	53	40	4	9.5038	0.00070154	0.052515
Cluster	Cluster 168	Keywords	Collagen	5037	77	43	5	7.6065	0.00040704	0.038088
Cluster	Cluster 168	Keywords	Complementpathway	5037	77	20	6	19.625	3.3294e-07	7.9301e-05
Cluster	Cluster 168	Keywords	Cytoplasm	5037	77	1826	8	0.2866	1.7114e-07	4.9821e-05
Cluster	Cluster 168	Keywords	Disulfidebond	5037	77	627	49	5.1122	2.0733e-26	1.8107e-23
Cluster	Cluster 164	Keywords	Disulfidebond	5037	27	627	11	3.2729	0.00016508	0.018021
Cluster	Cluster 168	Keywords	EGF-likedomain	5037	77	59	8	8.8699	2.2489e-06	0.00042086
Cluster	Cluster 168	Keywords	Extracellularmatrix	5037	77	110	15	8.9203	4.9363e-11	2.5866e-08
Cluster	Cluster 168	Keywords	Glycoprotein	5037	77	714	49	4.4893	8.7713e-24	5.7452e-21
Cluster	Cluster 170	Keywords	HDL	5037	13	13	2	59.609	0.00046828	0.042306
Cluster	Cluster 168	Keywords	Hemostasis	5037	77	25	5	13.083	2.9164e-05	0.0036385
Cluster	Cluster 164	Keywords	Heparin-binding	5037	27	37	3	15.126	0.00090707	0.06423
Cluster	Cluster 168	Keywords	Heparin-binding	5037	77	37	6	10.608	1.5666e-05	0.0024145
Cluster	Cluster 168	Keywords	Hydroxylation	5037	77	52	7	8.8059	1.0506e-05	0.0017203
Cluster	Cluster 168	Keywords	Immunity	5037	77	106	9	5.5542	2.4445e-05	0.0035582
Cluster	Cluster 168	Keywords	Innateimmunity	5037	77	75	9	7.8499	1.4359e-06	0.00031351
Cluster	Cluster 168	Keywords	Integrin	5037	77	16	3	12.265	0.001587	0.099001
Cluster	Cluster 174	Keywords	Membrane	5037	53	1454	4	0.26145	0.00010817	0.012321
Cluster	Cluster 174	Keywords	Mitochondrion	5037	53	606	19	2.9797	4.4553e-06	0.0007782
Cluster	Cluster 168	Keywords	Nucleus	5037	77	1356	3	0.14472	1.0163e-07	3.3283e-05
Cluster	Cluster 170	Keywords	Oxidation	5037	13	11	2	70.448	0.00033165	0.032182
Cluster	Cluster 174	Keywords	Oxidoreductase	5037	53	268	14	4.9647	3.3108e-07	8.6742e-05
Cluster	Cluster 174	Keywords	Prolinebiosynthesis	5037	53	4	2	47.519	0.00063875	0.052297
Cluster	Cluster 168	Keywords	Protease	5037	77	164	9	3.5899	0.0006263	0.052933
Cluster	Cluster 164	Keywords	Proteaseinhibitor	5037	27	43	3	13.016	0.0013997	0.091679
Cluster	Cluster 168	Keywords	Repeat	5037	77	1228	40	2.1308	1.0018e-07	3.7494e-05
Cluster	Cluster 168	Keywords	Secreted	5037	77	421	48	7.4583	1.9442e-33	5.0938e-30
Cluster	Cluster 164	Keywords	Serineproteaseinhibitor	5037	27	31	3	18.054	0.00054011	0.047169
Cluster	Cluster 168	Keywords	Serineproteaseinhibitor	5037	77	31	4	8.4407	0.0010703	0.073791
Cluster	Cluster 168	Keywords	Sialicacid	5037	77	4	2	32.708	0.0013433	0.09024
Cluster	Cluster 168	Keywords	Signal	5037	77	681	56	5.3793	6.8268e-33	8.9431e-30
Cluster	Cluster 164	Keywords	Signal	5037	27	681	10	2.7394	0.001417	0.090552
Cluster	Cluster 174	Keywords	Transitpeptide	5037	53	340	13	3.6338	2.7413e-05	0.0037802
Cluster	Cluster 168	Keywords	Zymogen	5037	77	58	6	6.7671	0.00020187	0.020343
Cluster	Cluster 168	Macrophage core signature (Gautier et al 2012)	Macrophage core signature (Gautier et al 2012)	5037	77	25	3	7.8499	0.0057022	0.028511
Cluster	Cluster 168	Macrophage signature (Jojic et al top100)	Macrophage signature (Jojic et al top100)	5037	77	36	3	5.4513	0.015027	0.075137
