# Supplementary material for: Compartment-resolved Proteomic Analysis of Mouse Aorta during Atherosclerotic Plaque Formation Reveals Osteoclast-specific Protein Expression
Source: Mol Cell Proteomics. 2017 Dec 4;17(2):321–34. doi: 10.1074/mcp.RA117.000315 (PMC5795394; doi:10.1074/mcp.RA117.000315)
Supplement: Supplemental Data [file supp_RA117.000315_4948_1_supp_26149_fzpq3k.xlsx]

## Sheet: Supplemtary Table S3
Supplementary Table 4 - Annotation term associations of proteins upregulated during atherogenesis (related to Cluster 4 in Fig. 2A)
Gene names	Secreted (GOMF)	Integrin binding (GOMF)	Chemotaxis (GOBP)	Morphology of bone (IPA)	Mineralization of bone (IPA)	Core matrisome (Naba et al. 2012)	Matrisome associated (Naba et al. 2012)	Atherosclerosis (IPA)	Vacular Lesion (IPA)	Macrophage gene signature (Gautier et al. 2012 and Jojic et al. 2013)
Fn1	+	+				+		+	+	+
A2m;Pzp	+						+
C7
Fga	+					+		+
Col12a1	+			+	+	+
Neb
Apob	+							+	+
Itgam			+					+
Prg4	+			+		+
Lamc1	+					+			+
Spp1	+		+	+	+	+		+	+
Cp
Itih2	+						+
Tnfrsf11b	+			+	+			+	+
Anxa8							+
Chad	+			+		+
Itgb5		+
Ppt1				+
C5	+		+					+
Apoa4	+							+	+
Ctsb	+						+			+
Itgb2			+	+				+
Ucp1
Gusb										+
C1qb	+						+
Lgals3	+		+	+			+	+
Ctsd	+						+			+
Mgp	+			+	+	+			+
Plg	+						+	+	+
Mfge8	+	+				+		+
Mug1	+
Mmp3	+						+	+	+
Vcam1		+	+					+	+
Vtn	+	+				+
Saa4	+		+
Scp2
Mmp12	+						+	+	+
Fbln2	+					+
Mbl1	+						+
Abca1								+
Plin2								+
Atp6v1b2
Frzb	+			+			+
Cpt1a
C1qa	+						+		+
C1qc	+						+
Fabp5								+
Clu	+							+
Fbln1	+					+
Fgg	+					+		+	+
Pxdn	+					+
Lama5	+	+				+
Itih1	+						+
Ibsp	+			+	+	+
Atp6v0d2				+
Thbs1		+		+		+		+	+
Tnc	+					+
Tnn	+	+				+
Myo1f
Mamdc2	+
Acsl5
Sgpl1
Masp2	+						+
Gpnmb		+		+
Cotl1
Htra3	+						+
Ehhadh
Rarres2	+		+
Hrg	+		+				+
Tcirg1				+	+					+
Mmp19	+						+
Cd5l	+
Comp	+					+
Acox1
Htra1	+			+			+
Sncg
D17h6s53e
