# Supplementary material for: Compartment-resolved Proteomic Analysis of Mouse Aorta during Atherosclerotic Plaque Formation Reveals Osteoclast-specific Protein Expression
Source: Mol Cell Proteomics. 2017 Dec 4;17(2):321–34. doi: 10.1074/mcp.RA117.000315 (PMC5795394; doi:10.1074/mcp.RA117.000315)
Supplement: Supplemental Data [file supp_RA117.000315_4948_1_supp_26140_9zpq3j.xlsx]

## Sheet: ECM prot filter
Supplementary Table 5 - ECM-associated proteins in mouse aorta predicted based on QDSP
Gene names	Protein names	Majority protein IDs		Peptides	Razor + unique peptides	Unique peptides	Sequence coverage [%]	Unique + razor sequence coverage [%]	Unique sequence coverage [%]	Mol. weight [kDa]	Q-value	Score	MS/MS Count	Intensity
Ighg2b		A0A075B5P3		391	391	21	89.3	89.3	8.1	223.35	0	323.31	133710	128760000000000
Ighg3	Ig gamma-3 chain C region	A0A075B5P5;P03987-2;P03987		336	336	2	89.4	89.4	1.3	280.5	0	323.31	87545	82604000000000
Ighm	Ig mu chain C region	A0A075B5P6;A0A075B6A0;P01872;P01872-2		121	121	103	98.1	98.1	93.3	53.687	0	323.31	52897	57908000000000
Ighv6-3		A0A075B5T2		323	323	27	74.7	74.7	11.8	353.93	0	323.31	39070	32835000000000
Xrn1	5-3 exoribonuclease 1	A0A087WQN7;F8VQ87;P97789;P97789-3;P97789-2		280	280	280	67.6	67.6	67.6	469.78	0	323.31	33831	19101000000000
Fn1	Fibronectin;Anastellin	A0A087WR50;Q3UHL6;P11276;A0A087WS56		103	103	0	83.4	83.4	0	93.142	0	323.31	16421	14393000000000
Col6a3		J3QQ16;A0A087WS16		90	90	90	63.3	63.3	63.3	108.49	0	323.31	14059	12328000000000
Fn1		A0A087WSN6;B9EHT6;B7ZNJ1		220	220	5	76.9	76.9	2.4	262.84	0	323.31	18038	11261000000000
Map3k6	Mitogen-activated protein kinase kinase kinase 6	Q9WTR2;A0A0A0MQ82		314	273	5	85.1	78.4	2.7	228.99	0	323.31	27520	9950900000000
Matn2	Matrilin-2	O08746;A0A0A0MQM7;O08746-2		77	77	25	46.6	46.6	14.6	110.33	0	323.31	10929	9383400000000
Mbnl1	Muscleblind-like protein 1	Q9JKP5;A0A0A6YWB0;G3X9Q0;A0A0A6YVV8;A0A0A6YXE3;A0A0A6YXP3		59	59	58	38.9	38.9	37.9	138.03	0	323.31	4067	6467000000000
Rapgef2	Rap guanine nucleotide exchange factor 2	A0A0A6YWG7;Q8CHG7;E9QNQ4		49	49	49	37.4	37.4	37.4	129.56	0	323.31	3326	5522100000000
Tgfb2	Transforming growth factor beta-2;Latency-associated peptide	A0A0A6YXU9;P27090		68	68	68	77.1	77.1	77.1	77.06	0	323.31	6830	4429200000000
Ankrd17	Ankyrin repeat domain-containing protein 17	Q99NH0;A0A0G2JDZ9;E9QKG6;E9Q804;Q99NH0-2;Q99NH0-3		570	570	4	81.6	81.6	1	534.18	0	323.31	22456	4423000000000
Cdkl5	Cyclin-dependent kinase-like 5	A0A0G2JGW6;Q3UTQ8;A0A0G2JF79;A0A0G2JFE2		105	105	1	71	71	1.5	103.04	0	323.31	10178	4271100000000
Dyrk1a;Dyrk1b	Dual specificity tyrosine-phosphorylation-regulated kinase 1A;Dual specificity tyrosine-phosphorylation-regulated kinase 1B	Q61214;A1L341;Q9Z188;A9C478;Q9Z188-2;Q9Z188-3		26	26	26	48.2	48.2	48.2	50.193	0	323.31	5019	4026500000000
Sh3pxd2b	SH3 and PX domain-containing protein 2B	A2AAY5		197	197	34	62.4	62.4	11.5	312.3	0	323.31	7751	3968400000000
Ralgapb	Ral GTPase-activating protein subunit beta	Q8BQZ4;A2ACC7;F8WHN4;A2ACC6;E9Q0J2		157	157	157	72.2	72.2	72.2	196.58	0	323.31	9868	3531400000000
Rptor	Regulatory-associated protein of mTOR	Q8K4Q0;A2ACM0		135	135	120	63.2	63.2	59.1	177.19	0	323.31	8997	3310200000000
Soga1	Protein SOGA1;N-terminal form;C-terminal 80 kDa form	A2ACV6;E1U8D0		200	200	16	55.3	55.3	7.7	435.47	0	323.31	12118	3182300000000
Dock11	Dedicator of cytokinesis protein 11	A2AF47;A2AF67		345	345	345	65.3	65.3	65.3	532.04	0	323.31	17380	2966900000000
Wisp2	WNT1-inducible-signaling pathway protein 2	A2AHD1;Q9Z0G4		219	200	195	77.3	74.7	74	291.12	0	323.31	12787	2883900000000
Sec16a		A2AIX1;E9QAT4;F7BPW6		271	266	266	69.3	68.3	68.3	392.7	0	323.31	13295	2410300000000
Hmcn2	Hemicentin-2	A2AJ76		57	57	57	49.3	49.3	49.3	87.428	0	323.31	5027	2380800000000
Nmt2	Glycylpeptide N-tetradecanoyltransferase 2;Glycylpeptide N-tetradecanoyltransferase	O70311;Q8CFK1;A2AJH3		48	48	48	80.3	80.3	80.3	51.373	0	323.31	5164	1954000000000
Col15a1	Collagen alpha-1(XV) chain;Restin	O35206;A2AJY2;A2AJY7;A2AJY5		253	249	77	79.7	79.1	33	222.86	0	323.31	6395	1910000000000
Uck1	Uridine-cytidine kinase 1;Uridine-cytidine kinase	P52623;A2AN37;F7CBX2		54	54	54	88.5	88.5	88.5	49.391	0	323.31	4512	1862800000000
Fbn1		A2AQ53		146	146	145	47.5	47.5	47.3	404.05	0	323.31	6391	1701000000000
Ssfa2	Sperm-specific antigen 2 homolog	Q922B9;A2AQD5;A2AQD6;Q922B9-3		63	63	63	82.1	82.1	82.1	54.752	0	323.31	4685	1607100000000
Ppig	Peptidyl-prolyl cis-trans isomerase G;Peptidyl-prolyl cis-trans isomerase	A2AR02;A2AR01		91	83	83	94.2	94.2	94.2	53.497	0	323.31	5171	1572200000000
Ttn	Titin	A2ASS6;E9Q8N1;E9Q8K5;A2ASS6-2		50	50	50	73.2	73.2	73.2	74.596	0	323.31	4337	1523400000000
Ccdc141		E9Q8Q6;A2AST1		43	16	16	16.4	8.9	8.9	228.58	0	264.41	1313	1431800000000
Dab2ip	Disabled homolog 2-interacting protein	Q3UHC7;F6RK07;A2AUX5;A2AUX3;B7ZD29;Q3UHC7-2;Q3UHC7-4;Q3UHC7-3;F6QQP6		118	118	105	53.1	53.1	48.2	246.32	0	323.31	5369	1427100000000
Kalrn	Kalirin	A2CG49;A2CG49-7;F6QYT9;A2CG49-2;A0A0A0MQF1;A2CG49-9;A2CG49-8;B1B1A7		32	32	32	24.1	24.1	24.1	140.47	0	323.31	3989	1381900000000
Htra4	Serine protease HTRA4	A2RT60		46	46	45	71.7	71.7	71	66.506	0	323.31	3144	1345600000000
Hmgn2;Gm16494;Gm6594	Non-histone chromosomal protein HMG-17	P09602;A3KGL9;F6W687;Q5XK38;E9Q2Z4;J3QM43;B7ZCQ3		20	20	19	14.1	14.1	14.1	167.32	0	323.31	2448	1243100000000
Pard3	Partitioning defective 3 homolog	Q99NH2;E0CY24;E0CXL4;B7ZNY3;F6S7Z1;G3XA13;A5D6P2;E0CZ83;E9PYJ2;F6UGU7;E0CX45;F6TSJ9;E0CXR8;E0CZE2;Q99NH2-3;Q99NH2-2;Q99NH2-5;Q99NH2-4;Q4JJC0		45	45	45	70.1	70.1	70.1	49.943	0	323.31	2425	1208800000000
Col6a5	Collagen alpha-5(VI) chain	A6H584		25	24	24	56	55	55	46.7	0	323.31	1753	1206000000000
Exoc6b	Exocyst complex component 6B	A6H5Z3;A6H5Z3-2		19	19	19	40.1	40.1	40.1	71.937	0	323.31	1237	1197400000000
Fermt2		A6X940		58	58	57	52	52	52	136.54	0	323.31	4271	1006800000000
Lgals8	Galectin-8;Galectin	Q9JL15;A8DIL0;Q8C6H0		226	165	68	76.9	64.5	32.4	223.56	0	323.31	3641	966730000000
Lgals9	Galectin-9;Galectin	O08573;B1AQR8;G3X9T7;O08573-2		175	155	155	71.7	68.6	68.6	277.82	0	323.31	6931	920660000000
Kif3a	Kinesin-like protein KIF3A;Kinesin-like protein	P28741;Q3TET1;Q3UI47;B1AQZ2		64	64	62	76.2	76.2	75.3	90.244	0	323.31	3383	895250000000
Col4a6		B1AVK5		106	106	106	51.2	51.2	51.2	201.82	0	323.31	4347	848320000000
Scn7a	Sodium channel protein	B1AYL1		89	89	89	43.2	43.2	43.2	252.31	0	323.31	4798	843400000000
Bicd1	Protein bicaudal D homolog 1	B2KG46;Q8BR07;G3UXK5;Q8BR07-3;Q8BR07-4		37	37	37	77.5	77.5	77.5	52.664	0	323.31	2254	812170000000
Mmrn1	Multimerin-1	B2RPV6;G3UVV6		24	24	8	29.9	29.9	10.2	96.449	0	176.08	321	798350000000
Cad	CAD protein;Glutamine-dependent carbamoyl-phosphate synthase;Aspartate carbamoyltransferase;Dihydroorotase	B2RQC6;E9QAI5;G3UWN2;B2RQC6-2		61	61	61	37	37	37	186.72	0	323.31	2930	782550000000
Myo18a	Unconventional myosin-XVIIIa	Q9JMH9;Q9JMH9-6;K3W4L0;B2RRE2;E9QAX2;Q9JMH9-1;Q9JMH9-4;E9Q405;Q9JMH9-5;Q9JMH9-7;Q9JMH9-2;E9QA74		38	38	38	68.6	68.6	68.6	51.851	0	323.31	2725	761090000000
Otud7b	OTU domain-containing protein 7B	B2RUR8		20	20	20	74	74	74	16.445	0	81.493	1644	748300000000
Lrch3	Leucine-rich repeat and calponin homology domain-containing protein 3	Q8BVU0;B2RXP1;E9QAU9;B7ZWM8;E9Q892		16	16	14	10	10	9.4	160.68	0	323.31	1403	734220000000
Dock5	Dedicator of cytokinesis protein 5	B2RY04		1083	1083	1083	39.1	39.1	39.1	3906.4	0	323.31	3561	696080000000
Flna		B7FAU9;B7FAV1		316	316	277	38.4	38.4	34	1009.9	0	323.31	5723	681290000000
Xpnpep3	Probable Xaa-Pro aminopeptidase 3	B7ZMP1;B7ZMP1-2		191	191	191	58.3	58.3	58.3	340.21	0	323.31	3775	640430000000
Osbpl8	Oxysterol-binding protein	B9EJ86;G3X9N6		49	49	0	60.6	60.6	0	64.944	0	323.31	2174	631330000000
Krt31	Keratin, type I cuticular Ha1	Q61765;CON__A2A5Y0		82	82	81	72.7	72.7	71.9	101.92	0	323.31	3383	619820000000
5430421N21Rik		E9Q1Y9;CON__Q61726		18	18	18	51.3	51.3	51.3	29.852	0	276.95	335	600920000000
Krt72	Keratin, type II cytoskeletal 72	Q6IME9;CON__Q6IME9;CON__Q14CN4-1		65	65	65	51.5	51.5	51.5	107.58	0	323.31	2043	589750000000
Krt34	Keratin, type I cuticular Ha4	CON__Q9D646;Q9D646		122	122	2	54.7	54.7	0.7	231.8	0	323.31	2662	587270000000
Cdc42bpa	Serine/threonine-protein kinase MRCK alpha;Non-specific serine/threonine protein kinase	Q3UU96;D3YYN8;E9PVY0;F6Q5A5		58	58	7	70.2	70.2	16.9	73.101	0	323.31	2748	560670000000
Myo5a	Unconventional myosin-Va	Q99104;D3YZ62;D3Z4J3		50	49	38	59	59	48.7	69.289	0	323.31	3091	553530000000
Xpr1	Xenotropic and polytropic retrovirus receptor 1	Q9Z0U0;D3Z2B4;Q9Z0U0-2		196	196	196	60.8	60.8	60.8	332.91	0	323.31	3873	546150000000
Smtn	Smoothelin	D3Z3Q3;Q921U8;Q921U8-3		40	40	40	42.7	42.7	42.7	101.07	0	323.31	2471	545100000000
Zbtb7a	Zinc finger and BTB domain-containing protein 7A	O88939;D3Z4C3;O88939-2;D3YVF8		34	34	9	97.8	97.8	34.7	50.1	0	323.31	2281	544150000000
Mfap5	Microfibrillar-associated protein 5	F8WJ99;D3Z4D7;Q9QZJ6;D3Z3L7		79	79	78	49	49	48.3	166.77	0	323.31	2144	533830000000
Ltbp4	Latent-transforming growth factor beta-binding protein 4	D3Z598;Q8K4G1-2;E9QPS5;Q8K4G1-3;Q8K4G1;E9Q6B8		23	23	3	57.4	57.4	12.8	36.568	0	323.31	1501	523180000000
Arhgap24	Rho GTPase-activating protein 24	Q8C4V1;D3Z5T4;G3X9N1;Q8C4V1-3;Q8C4V1-2		34	34	24	22.8	22.8	17.3	138.94	0	323.31	1235	515240000000
Adamtsl5		D3Z689		96	96	96	40.4	40.4	40.4	309.47	0	323.31	2520	506780000000
Dip2a	Disco-interacting protein 2 homolog A	Q8BWT5;F8WI56;D3Z7D3		26	26	26	47.5	47.5	47.5	48.789	0	323.31	1155	497540000000
Cilp2		D3Z7H8		142	142	142	47.6	47.6	47.6	343.81	0	323.31	3446	483360000000
Grip2		G3XA20;E0CXS4;E0CXE0		266	265	1	42.5	42.5	0.2	831.87	0	323.31	2714	477570000000
Filip1l	Filamin A-interacting protein 1-like	E0CYM1;E0CYH7;Q6P6L0;Q6P6L0-3		26	26	26	61.1	61.1	61.1	38.752	0	323.31	783	438350000000
Kif2a	Kinesin-like protein KIF2A;Kinesin-like protein	P28740-1;P28740;P28740-2;E0CZ72;F8VQ42;Q9D481		15	15	15	62.7	62.7	62.7	23.995	0	323.31	1076	434900000000
Tln2	Talin-2	E9PUM4;Q71LX4		58	57	57	49	49	49	153.91	0	323.31	2275	427590000000
Ankhd1		E9PUR0;E9Q1M6		89	89	3	50.9	50.9	3.2	173.21	0	323.31	2262	425500000000
Xpo7	Exportin-7	Q9EPK7;E9PUW7;Q9EPK7-2		30	28	28	12.5	11.9	11.9	339.09	0	204.86	242	423170000000
Fga	Fibrinogen alpha chain;Fibrinopeptide A;Fibrinogen alpha chain	E9PV24;E9PV24-2		22	22	22	74.8	74.8	74.8	24.604	0	323.31	1684	415630000000
Gcn1l1		E9PVA8		47	47	6	18.3	18.3	3.2	262.71	0	323.31	1683	409090000000
9530053A07Rik		E9PVG8		69	61	6	93.3	88.6	9.5	54.297	0	323.31	1859	368420000000
Macf1	Microtubule-actin cross-linking factor 1	E9PVY8;E9QA63;B1ARU4;Q9QXZ0;A0A0A0MQA6;Q9QXZ0-2;E9QNP1;Q9QXZ0-4		59	59	59	51	51	51	131.83	0	323.31	1841	367710000000
Golgb1		E9QAH1;E9PVZ8		9	9	9	44.1	44.1	44.1	17.325	0	323.31	811	355270000000
Thbs3	Thrombospondin-3	Q05895;E9PWF0		18	18	18	100	100	100	11.778	0	323.31	1047	344920000000
Col6a3		E9PWQ3;D3YWD1		14	13	13	54.3	50.4	50.4	29.15	0	323.31	1163	332160000000
Adamtsl1	ADAMTS-like protein 1	Q8BLI0;E9PWW5		251	247	247	43.1	42.7	42.7	782.13	0	323.31	2600	329850000000
Samd9l	Sterile alpha motif domain-containing protein 9-like	Q69Z37;E9PX59		16	15	15	9	8.5	8.5	164.03	0	323.31	980	329750000000
Col12a1	Collagen alpha-1(XII) chain	Q60847;E9PX70;Q60847-2;Q60847-5;Q60847-4;Q60847-3		158	157	157	68.1	67.7	67.7	279.86	0	323.31	2771	328170000000
Nedd4l	E3 ubiquitin-protein ligase NEDD4-like	Q8CFI0;Q8CFI0-3;E9PXB7		57	57	57	39.5	39.5	39.5	192.91	0	323.31	1735	325370000000
Sbf2		E9Q0D4;E9Q305;E9PXF8		70	67	67	54.3	52.8	52.8	152.01	0	323.31	2327	323230000000
Dysf	Dysferlin	Q9ESD7;E9QL12;E9PXU9;Q9ESD7-2;E9Q423;Q9ESD7-3		219	75	31	75.6	32.6	18	223.34	0	323.31	1279	320960000000
Vcan	Versican core protein	G3XA35;E9PYH0;Q62059;Q62059-2		40	36	36	62.3	58.8	58.8	56.381	0	323.31	1814	315120000000
Hspg2	Basement membrane-specific heparan sulfate proteoglycan core protein;Endorepellin;LG3 peptide	E9PZ16;B1B0C7;Q05793		375	12	9	85.8	3.4	2	227.03	0	323.31	1139	303620000000
Ascc3	Activating signal cointegrator 1 complex subunit 3	E9PZJ8		34	34	1	72.5	72.5	4.4	56.369	0	323.31	1514	287880000000
Myo9b	Unconventional myosin-IXb	E9PZW8;E9QKV6;E9PWZ6;Q9QY06;Q9QY06-2;Q9QY06-3		51	51	2	60.9	60.9	2.3	89.679	0	323.31	1612	279110000000
Arhgef11		Q68FM7;E9Q0A3		44	44	44	44.3	44.3	44.3	113.24	0	323.31	1368	278820000000
Tns1		E9Q0S6;A0A087WQ94		142	134	134	62.3	59.4	59.4	268.09	0	323.31	2478	272770000000
Ltbp2	Latent-transforming growth factor beta-binding protein 2	E9Q1D6;Q0VD84;E9QNQ3;O08999		219	212	212	32.1	31.3	31.3	870.52	0	323.31	2335	257070000000
Kank1		E9Q238;E9Q944		14	14	14	78.6	78.6	78.6	14.865	0	136.74	727	250200000000
Gm15800		E9Q2E4;E9PX61		96	2	0	82.9	2.2	0	90.254	0	85.845	581	249960000000
C2cd2		E9Q3C1		91	91	79	49.2	49.2	44.5	194.75	0	323.31	1858	242760000000
Pi4ka		E9Q3L2		47	47	47	70.6	70.6	70.6	85.872	0	323.31	1469	242580000000
Ryr2	Ryanodine receptor 2	E9Q401;F6U7V1		131	106	106	61.5	55.4	55.4	271.66	0	323.31	2301	241260000000
Nbas		E9Q411		31	31	27	19	19	17.4	183.67	0	323.31	1023	240600000000
Akap13		E9Q474;E9Q394;E9PVD4		12	11	11	48.2	48.2	48.2	19.329	0	323.31	891	239910000000
Kif13b	Kinesin-like protein	E9Q4K7		27	27	27	63.3	63.3	63.3	54.952	0	323.31	1304	236740000000
Diap2;Diaph2	Protein diaphanous homolog 2	Q6W4W7;E9Q4U7;O70566		84	84	16	37.6	37.6	8.9	257.28	0	323.31	1946	223920000000
Dsp	Desmoplakin	E9Q557;E9PZW0		38	38	38	14.5	14.5	14.5	221.94	0	323.31	1143	218800000000
Plekha5		E9Q6H8		46	46	46	12.4	12.4	12.4	520.68	0	88.856	130	217810000000
Utrn		E9Q6R7		65	65	65	39.1	39.1	39.1	216.65	0	323.31	1594	205360000000
Fry	Protein furry homolog	E9Q8I9;E9Q8I9-2		22	22	22	45.5	45.5	45.5	40.477	0	323.31	806	201820000000
Clasp2	CLIP-associating protein 2	Q8BRT1;E9Q8N5;Q08EB6;F7DCH5		126	126	125	44.3	44.3	44.1	341.12	0	323.31	1850	201320000000
Smpd4	Sphingomyelin phosphodiesterase 4	Q6ZPR5;E9Q914;Q6ZPR5-3;Q6ZPR5-2;Q6ZPR5-4;E9Q1V5;E9Q9L1;Q6ZPR5-5;E9Q0L7		33	33	33	82	82	82	43.698	0	323.31	1501	201020000000
Kidins220		E9Q9B7		16	16	16	32.6	32.6	32.6	60	0	93.748	342	199210000000
Ankrd35		E9Q9D8		63	63	61	67.1	67.1	66.4	123.69	0	323.31	1399	197090000000
Dnm3	Dynamin-3	Q8BZ98;E9QLL2;Q8BZ98-2		41	29	29	52.1	40.6	40.6	72.584	0	323.31	1260	186370000000
Abracl	Costars family protein ABRACL	E9QMV2;Q4KML4		18	18	14	25.1	25.1	21.2	98.992	0	77.675	154	180550000000
Lamb1	Laminin subunit beta-1	P02469;E9QN70		69	69	69	39.1	39.1	39.1	197.09	0	323.31	1400	177390000000
Sacs	Sacsin	Q9JLC8;E9QNY8;Q9JLC8-3;Q9JLC8-2		52	52	26	42.2	42.2	25.6	129.69	0	323.31	1177	173240000000
Syne2	Nesprin-2	E9QP46;Q6ZWQ0		30	30	30	40.2	40.2	40.2	105.93	0	323.31	1180	172140000000
Golga3	Golgin subfamily A member 3	E9QP99;P55937;P55937-1		87	87	87	46.2	46.2	46.2	218.71	0	323.31	1751	169380000000
Myh11		E9QPE7		61	61	61	49	49	49	144.27	0	323.31	1519	165210000000
Vwf	von Willebrand factor;von Willebrand antigen 2	E9QPU1;Q8CIZ8		57	57	57	58	58	58	123.97	0	323.31	1498	164820000000
Akap9	A-kinase anchor protein 9	E9QQ10;Q70FJ1;Q70FJ1-3;Q70FJ1-2		37	37	36	46.3	46.3	46.3	91.006	0	323.31	1498	163920000000
Prg4	Proteoglycan 4;Proteoglycan 4 C-terminal part	E9QQ18;E0CZ58;Q9JM99-4;Q9JM99-3;E9QQ17;Q9JM99-2;Q9JM99;Q9JM99-5		77	72	72	41.9	40.4	40.4	237.91	0	323.31	1709	159880000000
Speg	Striated muscle-specific serine/threonine-protein kinase	E9QQ25;Q62407;A0A087WSE3;Q62407-4;Q62407-3		84	71	71	35.2	30.6	30.6	289.57	0	323.31	712	159480000000
Xirp1	Xin actin-binding repeat-containing protein 1	E9QQ93;O70373		122	122	121	38.4	38.4	38.4	420.08	0	323.31	1517	154510000000
Fat1		F2Z4A3		10	10	10	21.6	21.6	21.6	47.927	0	41.517	132	153560000000
Mycbp2	E3 ubiquitin-protein ligase MYCBP2	F6SMY7;Q7TPH6;E9PUJ6;Q7TPH6-2;F6T4V9		16	16	16	59	59	59	44.708	0	323.31	986	152550000000
Arhgef6	Rho guanine nucleotide exchange factor 6	Q8K4I3;F6WMJ3;H3BJ53;A2AFJ8		13	13	13	23.1	23.1	23.1	51.392	0	73.989	454	152200000000
Cc2d1b	Coiled-coil and C2 domain-containing protein 1B	Q8BRN9;F6XC25		14	14	14	33.5	33.5	33.5	25.396	0	156.39	753	150580000000
Cd55		F7BP06		14	14	13	66.9	66.9	66.9	17.89	0	287.02	653	148220000000
Col4a5		Q63ZW6;F7CK55		52	50	47	53.1	51.7	49.3	95.915	0	323.31	1038	147290000000
Pik3c2a	Phosphatidylinositol 4-phosphate 3-kinase C2 domain-containing subunit alpha	Q61194;F8VPL2;Q61194-2		67	67	60	32.9	32.9	30.8	241.44	0	323.31	1008	145070000000
Dock9	Dedicator of cytokinesis protein 9	F8VPN7;E9QMR2;Q8BIK4-2;Q8BIK4		39	38	38	25.4	24.8	24.8	190.72	0	323.31	854	143180000000
Pcnt	Pericentrin	F8VPV0;P48725;P48725-3;P48725-2		4	4	4	6.5	6.5	6.5	76.441	0.0028346	3.0392	20	142320000000
Ltbp3	Latent-transforming growth factor beta-binding protein 3	F8VQ06;Q61810;Q61810-2		29	28	27	47.9	46.1	44.6	53.912	0	323.31	692	142110000000
Agap3	Arf-GAP with GTPase, ANK repeat and PH domain-containing protein 3	Q8VHH5;F8VQE9;A0A0G2JDW1;Q8VHH5-2		30	30	1	60.3	60.3	2.7	62.832	0	323.31	730	141960000000
Lamc1	Laminin subunit gamma-1	F8VQJ3;P02468		14	14	14	43.9	43.9	43.9	36.198	0	323.31	552	141210000000
Arhgef12	Rho guanine nucleotide exchange factor 12	Q8R4H2;F8VQN6		38	37	25	48.7	47.9	35.6	101.98	0	323.31	1234	140500000000
Kctd10	BTB/POZ domain-containing adapter for CUL3-mediated RhoA degradation protein 3	Q922M3;F8WGQ9		92	92	92	24.6	24.6	24.6	506.26	0	323.31	1038	140420000000
Synj2	Synaptojanin-2	F8WHD8;Q9D2G5;Q9D2G5-5;D3YZB2;Q9D2G5-6;D3Z6E7;Q9D2G5-2;D3YZB4;Q9D2G5-4;D3YZB3;E9Q4P5;D3YWM9		44	44	44	44.5	44.5	44.5	113.84	0	323.31	548	140120000000
C1qtnf5	Complement C1q tumor necrosis factor-related protein 5	F8WHS3;Q8K479		22	21	21	70.3	67.9	67.9	34.306	0	323.31	786	139120000000
Tra2b	Transformer-2 protein homolog beta	P62996;F8WJG3		27	19	13	59	44.8	28.7	55.96	0	323.31	793	134390000000
Myh2		G3UW82		8	8	8	23.4	23.4	23.4	31.093	0	127.33	482	129930000000
Gigyf2	PERQ amino acid-rich with GYF domain-containing protein 2	Q6Y7W8;G3UYG6;G3UWR2;G3UYR9;Q6Y7W8-2		17	17	17	39.8	39.8	39.8	25.476	0	271.39	680	127130000000
Wdfy3	WD repeat and FYVE domain-containing protein 3	Q6VNB8;G3UYW1		23	23	23	37.4	37.4	37.4	62.995	0	172.37	661	126980000000
Dhx16		G3X8X0;Q05BH3		21	20	20	18.6	17.8	17.8	145.02	0	323.31	465	125850000000
Itih2	Inter-alpha-trypsin inhibitor heavy chain H2	Q61703;G3X977;Q3UEG7		75	50	46	74.3	58.6	54.5	103.83	0	323.31	826	125760000000
Mink1	Misshapen-like kinase 1	Q9JM52;Q9JM52-3;Q5SXG1;Q5SXG3;G3X9G2;Q9JM52-2;F7AMS7		48	48	48	15.4	15.4	15.4	434.13	0	147.63	133	122630000000
Arhgef25	Rho guanine nucleotide exchange factor 25	Q9CWR0;G5E825;Q9CWR0-2		211	50	41	75	25.3	21.2	223.22	0	323.31	553	120770000000
Prph	Peripherin	G5E846;P15331;G3X981;P15331-2		47	47	47	37.6	37.6	37.6	165.1	0	323.31	879	118770000000
Edc4	Enhancer of mRNA-decapping protein 4	G5E896;Q3UJB9;Q3UJB9-2;D6RE33		137	137	137	48.9	48.9	48.9	365.29	0	323.31	1057	118650000000
Efemp2	EGF-containing fibulin-like extracellular matrix protein 2	G5E8D6;Q9WVJ9;E9Q3N9;E9Q3F3;F6Z1C2		16	16	14	24.8	24.8	23.1	98.19	0	123.08	144	118360000000
Scyl2	SCY1-like protein 2	Q8CFE4;G5E8J9		57	57	57	51.4	51.4	51.4	134.19	0	323.31	1254	114810000000
Lect1	Leukocyte cell-derived chemotaxin 1;Chondrosurfactant protein;Chondromodulin-1	G5E8Z6;Q9Z1F6		13	13	12	36.5	36.5	36.5	33.665	0	222.49	799	110490000000
Cxcl12	Stromal cell-derived factor 1	H7BX38;P40224;P40224-1		85	85	85	36.7	36.7	36.7	293.02	0	323.31	1034	110010000000
Son	Protein SON	H9KV00;Q9QX47;Q9QX47-3;H9KV15;H9KV01;Q9QX47-4;Q9QX47-2		57	57	57	35.2	35.2	35.2	221.67	0	323.31	799	109790000000
Trappc13	Trafficking protein particle complex subunit 13	Q3TIR1;J3QNW4;Q3TIR1-3;Q3TIR1-2		18	18	18	55	55	55	24.182	0	168.97	485	107780000000
Myh14	Myosin-14	Q6URW6;K3W4R2;Q6URW6-2;Q6URW6-3		34	34	32	59	59	56.1	76.118	0	323.31	940	107410000000
Ckap5	Cytoskeleton-associated protein 5	Z4YL78;K3W4R5;A2AGT5;A2AGT5-2;A2AGT5-3		37	37	37	36.4	36.4	36.4	107.61	0	323.31	969	106930000000
Gvin1	Interferon-induced very large GTPase 1	Q80SU7;L7N451		67	67	67	56.5	56.5	56.5	137.6	0	323.31	860	103910000000
Agrn	Agrin;Agrin N-terminal 110 kDa subunit;Agrin C-terminal 110 kDa subunit;Agrin C-terminal 90 kDa fragment;Agrin C-terminal 22 kDa fragment	M0QWP1;Z4YK85;A2ASQ1-3;A2ASQ1-2;A2ASQ1		14	14	7	39.3	39.3	19.4	36.975	0	68.628	596	103590000000
Sema3b	Semaphorin-3B	Q62177;M9MMK0;M0QWQ7		39	39	37	50.8	50.8	49.7	109.89	0	323.31	1054	102880000000
Gtpbp1	GTP-binding protein 1	O08582		12	12	12	32.7	32.7	32.7	53.656	0	75.348	355	102310000000
Myh11	Myosin-11	O08638		40	40	40	34.7	34.7	34.7	139.49	0	323.31	946	100410000000
Dhx15	Pre-mRNA-splicing factor ATP-dependent RNA helicase DHX15	O35286;Q497W9;A0A0G2JG10		52	52	52	51.7	51.7	51.7	125.38	0	323.31	941	100390000000
Exoc4	Exocyst complex component 4	O35382;Q8C391		8	8	8	38.4	38.4	38.4	20.78	0	227.08	259	100290000000
Tnxb		O35452		22	22	22	27.3	27.3	27.3	99.357	0	323.31	772	100220000000
Pitpnm1	Membrane-associated phosphatidylinositol transfer protein 1	O35954		42	39	39	59.5	54.1	54.1	61.508	0	323.31	677	98611000000
B3galt1	Beta-1,3-galactosyltransferase 1	O54904		28	28	28	69.3	69.3	69.3	37.824	0	323.31	607	97950000000
Entpd2	Ectonucleoside triphosphate diphosphohydrolase 2	O55026		11	11	11	55.6	55.6	55.6	21.533	0	256.02	765	95616000000
Bckdk	[3-methyl-2-oxobutanoate dehydrogenase [lipoamide]] kinase, mitochondrial	O55028;D3Z7R0		7	7	7	54.4	54.4	54.4	9.4226	0	38.047	261	95073000000
Ilk	Integrin-linked protein kinase	O55222;F6Q5Z1		66	66	66	51.1	51.1	51.1	167.29	0	323.31	770	94928000000
Grk6	G protein-coupled receptor kinase 6	O70293;O70293-2;Q9EP84		5	5	5	41.3	41.3	41.3	12.359	0	112.56	311	94131000000
Clec11a	C-type lectin domain family 11 member A	O88200		14	14	14	22.2	22.2	22.2	103.13	0	230.76	543	93869000000
Col5a1	Collagen alpha-1(V) chain	O88207		133	2	0	70.4	1.3	0	201.38	0	163.37	328	92163000000
Nid2	Nidogen-2	O88322		62	62	61	31.9	31.9	31.6	243.24	0	323.31	846	89865000000
Ikbkb	Inhibitor of nuclear factor kappa-B kinase subunit beta	O88351;Q5D0E0		17	17	14	63.5	63.5	54.3	21.816	0	210.79	581	89822000000
Shoc2	Leucine-rich repeat protein SHOC-2	O88520		17	17	17	40.4	40.4	40.4	54.319	0	323.31	517	89819000000
Ppt1	Palmitoyl-protein thioesterase 1	O88531		17	17	17	45.5	45.5	45.5	51.349	0	323.31	532	87404000000
Actn3	Alpha-actinin-3	O88990		49	3	0	84.9	7.1	0	50.135	0	206.47	273	86459000000
Rbm3	RNA-binding protein 3	O89086		33	33	32	39.2	39.2	39.2	94.944	0	323.31	668	84780000000
C4b	Complement C4-B;Complement C4 beta chain;Complement C4 alpha chain;C4a anaphylatoxin;Complement C4 gamma chain	P01029		43	43	43	43.8	43.8	43.8	117.45	0	323.31	755	84582000000
Igkc	Ig kappa chain C region	P01837;A0A075B5P2		3	3	3	30.5	30.5	30.5	6.6478	0.00017455	6.0378	228	84194000000
Col4a1	Collagen alpha-1(IV) chain;Arresten	P02463		23	23	23	33.9	33.9	33.9	69.448	0	215.58	870	83815000000
Mtatp8	ATP synthase protein 8	P03930		8	8	4	47.6	47.6	19	9.4771	0	113.27	433	82298000000
Slc4a1	Band 3 anion transport protein	P04919;P04919-2		25	25	25	31.7	31.7	31.7	108.98	0	323.31	495	80269000000
Saa1	Serum amyloid A-1 protein	P05366		11	11	11	30.1	30.1	30.1	43.349	0	26.56	62	79376000000
Saa2	Serum amyloid A-2 protein;Amyloid protein A	P05367		12	10	10	6.3	5.7	5.7	161.8	0	323.31	400	79212000000
Spta1	Spectrin alpha chain, erythrocytic 1	P08032		11	11	11	44.2	44.2	44.2	27.079	0	323.31	374	78247000000
Ltf	Lactotransferrin	P08071		26	26	26	59.7	59.7	59.7	64.403	0	311.98	794	77862000000
Col3a1	Collagen alpha-1(III) chain	P08121		52	52	52	27.5	27.5	27.5	268.82	0	323.31	665	76724000000
Col4a2	Collagen alpha-2(IV) chain;Canstatin	P08122		51	51	51	33.7	33.7	33.7	172.35	0	323.31	784	76634000000
Nefl	Neurofilament light polypeptide	P08551		45	45	44	60.7	60.7	59.9	93.529	0	323.31	354	73142000000
Nefm	Neurofilament medium polypeptide	P08553;D3YZ35		9	9	9	64.2	64.2	64.2	18.349	0	238.08	342	73067000000
	MLV-related proviral Env polyprotein;Surface protein;Transmembrane protein	P10404		10	10	2	70.6	70.6	8.5	16.604	0	323.31	456	72324000000
Nid1	Nidogen-1	P10493		24	2	2	71.3	17.4	17.4	28.911	0	98.789	178	71605000000
Col1a1	Collagen alpha-1(I) chain	P11087;P11087-2		33	33	33	39.1	39.1	39.1	107.14	0	323.31	671	70883000000
Lpl	Lipoprotein lipase	P11152		60	60	60	42.9	42.9	42.9	185.46	0	323.31	257	70584000000
Krt8	Keratin, type II cytoskeletal 8	P11679		22	22	22	40.9	40.9	40.9	59.406	0	323.31	556	69498000000
Fgl2	Fibroleukin	P12804		53	9	9	57.1	14.6	14.6	73.427	0	303.89	557	68923000000
Myh3	Myosin-3	P13541		75	75	75	41.5	41.5	41.5	232.75	0	323.31	797	67931000000
Myh8	Myosin-8	P13542		30	28	27	21.8	20	19.3	141.97	0	323.31	210	66586000000
Rps16	40S ribosomal protein S16	P14131		37	36	36	36.8	35.5	35.5	148.25	0	323.31	603	65860000000
Cpa3	Mast cell carboxypeptidase A	P15089		49	40	40	22.6	19.6	19.6	304.27	0	202.11	475	65856000000
Tgfb3	Transforming growth factor beta-3;Latency-associated peptide	P17125;Q91YU7		28	12	9	61.3	36.2	28.4	50.418	0	323.31	547	65813000000
Hspa1b	Heat shock 70 kDa protein 1B	P17879		43	43	38	22.5	22.5	20.4	237.77	0	312.47	431	65181000000
Nefh	Neurofilament heavy polypeptide	P19246		16	16	16	36.6	36.6	36.6	48.95	0	323.31	471	64643000000
Mgp	Matrix Gla protein	P19788		10	10	10	16.7	16.7	16.7	65.636	0	12.376	140	64294000000
Vim	Vimentin	P20152;A0A0A6YWC8		56	56	56	38.2	38.2	38.2	203.7	0	323.31	599	63004000000
Ang	Angiogenin	P21570		16	16	16	37.6	37.6	37.6	32.887	0	27.44	331	62894000000
Tgm2	Protein-glutamine gamma-glutamyltransferase 2	P21981		216	1	1	78.4	1	1	253.01	0	279.63	318	59467000000
Lox	Protein-lysine 6-oxidase	P28301		36	36	36	32.6	32.6	32.6	152.48	0	323.31	531	58658000000
Col2a1	Collagen alpha-1(II) chain;Collagen alpha-1(II) chain;Chondrocalcin	P28481;P28481-2;P28481-7;P28481-6;P28481-5;P28481-4;P28481-1		62	53	4	38.6	34.4	2.9	195.53	0	323.31	605	58309000000
Mmp3	Stromelysin-1	P28862;Q922W6		13	13	12	27.8	27.8	25	55.055	0	323.31	483	58203000000
Ctgf	Connective tissue growth factor	P29268;H3BJW0		25	25	25	55.5	55.5	55.5	40.849	0	323.31	308	58111000000
Ptpn6	Tyrosine-protein phosphatase non-receptor type 6	P29351;P29351-2;P29351-3		7	7	7	92.6	92.6	92.6	9.0583	0	310.28	242	57146000000
Des	Desmin	P31001		48	30	26	43.2	32.2	28.3	109.42	0	323.31	326	56642000000
Saa4	Serum amyloid A-4 protein	P31532		12	12	12	39.5	39.5	39.5	34.49	0	233.14	323	55257000000
Ptk2	Focal adhesion kinase 1	P34152;P34152-3;P34152-4;P34152-2;P34152-6;P34152-5		33	33	33	37.7	37.7	37.7	110.54	0	224.47	595	55256000000
Mmp12	Macrophage metalloelastase	P34960;Q3TCW6		44	44	24	40.8	40.8	19.7	140.74	0	311.24	639	53918000000
Fbl	rRNA 2-O-methyltransferase fibrillarin	P35550		35	35	35	29.8	29.8	29.8	155.12	0	323.31	536	52590000000
Fbln2	Fibulin-2	P37889;P37889-2		39	37	37	36.1	35.2	35.2	141.48	0	323.31	365	52377000000
Mbl1	Mannose-binding protein A	P39039;P39039-2		46	46	46	29.5	29.5	29.5	199.18	0	294.54	517	51704000000
Timp3	Metalloproteinase inhibitor 3	P39876		22	22	20	45.4	45.4	42.6	57.105	0	323.31	405	49566000000
Foxk1	Forkhead box protein K1	P42128		13	13	13	74.6	74.6	74.6	20.555	0	223.66	427	48967000000
Ina	Alpha-internexin	P46660		48	48	48	38.1	38.1	38.1	173.64	0	323.31	481	48568000000
Igfbp6	Insulin-like growth factor-binding protein 6	P47880		19	19	19	44.4	44.4	44.4	54.971	0	323.31	391	47557000000
Pa2g4	Proliferation-associated protein 2G4	P50580;P50580-2;D3YVH7		13	13	10	64.8	64.8	50	13.622	0	215.57	209	46515000000
Plcb3	1-phosphatidylinositol 4,5-bisphosphate phosphodiesterase beta-3	P51432		35	35	35	15.5	15.5	15.5	280.23	0	320.43	179	46509000000
Stat6	Signal transducer and transcription activator 6	P52633		57	57	48	23.8	23.8	21.1	347.86	0	322.7	519	46284000000
Mmp14	Matrix metalloproteinase-14	P53690		31	31	30	30.1	30.1	29.4	123.54	0	251.23	552	44869000000
Eln	Elastin	P54320		24	24	20	29.1	29.1	26	101.52	0	99.758	346	44086000000
Ephb3	Ephrin type-B receptor 3	P54754		19	19	19	35.4	35.4	35.4	53.109	0	314.54	345	43960000000
Mfap2	Microfibrillar-associated protein 2	Q99PM0;P55002		27	27	27	40.9	40.9	40.9	53.844	0	323.31	257	43431000000
Pcif1	Phosphorylated CTD-interacting factor 1	P59114		43	43	41	29.1	29.1	28.1	204.57	0	323.31	423	43404000000
Hnrnpk;Gm7964	Heterogeneous nuclear ribonucleoprotein K	P61979-2;P61979;D3YWG1;H3BLL4;H3BK96		19	18	17	27.5	26.8	25.4	104.12	0	306.54	340	43277000000
Snrpg	Small nuclear ribonucleoprotein G	P62309		24	24	24	32.2	32.2	32.2	106.75	0	323.31	410	42756000000
Rpl23	60S ribosomal protein L23	P62830		48	48	46	29.7	29.7	28.5	215.08	0	233.33	520	42605000000
Fau	40S ribosomal protein S30	P62862;Q642K5		20	20	20	50	50	50	52.227	0	187.71	443	42525000000
Tuba1a;Tuba3a	Tubulin alpha-1A chain;Tubulin alpha-3 chain	P68369;P05214		49	49	49	38.3	38.3	38.3	162.33	0	256.18	345	41373000000
Itpr3	Inositol 1,4,5-trisphosphate receptor type 3	P70227		24	24	1	40.7	40.7	4.4	69.912	0	323.31	443	41365000000
Mpp1	55 kDa erythrocyte membrane protein	P70290;A2AN84;B7ZCL8;B7ZCL9		21	21	21	19	19	19	134.36	0	213.58	286	41130000000
Aup1	Ancient ubiquitous protein 1	P70295;Q3U3K9		13	13	13	33	33	33	53.593	0	249.24	352	40818000000
Tial1	Nucleolysin TIAR	P70318;Q921W2		67	45	45	71.2	55.6	55.6	103.04	0	323.31	259	40658000000
Tgfbi	Transforming growth factor-beta-induced protein ig-h3	P82198		14	14	14	39.8	39.8	39.8	39.029	0	223.39	352	40152000000
Srsf3;Gm12355	Serine/arginine-rich splicing factor 3	P84104;P84104-2;A2A4X6		58	58	58	23.5	23.5	23.5	354.31	0	218.93	343	40075000000
Dok1	Docking protein 1	P97465		27	27	27	44.1	44.1	44.1	71.781	0	120.32	419	38922000000
Fmo5	Dimethylaniline monooxygenase [N-oxide-forming] 5	P97872		14	14	14	61.3	61.3	61.3	29.554	0	323.31	294	38128000000
Loxl1	Lysyl oxidase homolog 1	P97873		41	41	41	22.6	22.6	22.6	265.77	0	291.96	461	38113000000
Lama4	Laminin subunit alpha-4	P97927		10	10	10	33	33	33	34.554	0	175.36	169	37881000000
Col8a1	Collagen alpha-1(VIII) chain;Vastatin	Q00780		38	38	5	74.5	74.5	16.3	46.137	0	323.31	220	37576000000
Yy1	Transcriptional repressor protein YY1	Q00899		13	13	13	43	43	43	36.451	0	81.946	284	37091000000
Axl	Tyrosine-protein kinase receptor UFO;Receptor protein-tyrosine kinase	Q00993;Q6PE80		19	19	19	38.3	38.3	38.3	49.149	0	158.66	260	36623000000
Col1a2	Collagen alpha-2(I) chain	Q01149		3	3	3	47.2	47.2	47.2	11.275	0	19.05	162	36478000000
Myh6	Myosin-6	Q02566		28	28	17	43.2	43.2	30.3	82.341	0	323.31	220	36101000000
Col6a2	Collagen alpha-2(VI) chain	Q02788		153	4	4	50.1	2.4	2.4	222.7	0	323.31	133	35337000000
Pcsk5	Proprotein convertase subtilisin/kexin type 5	Q04592;Q04592-2		6	6	6	31.8	31.8	31.8	20.156	0	81.294	187	35337000000
Col6a1	Collagen alpha-1(VI) chain	Q04857		4	4	4	26.9	26.9	26.9	16.228	0	11.842	270	35299000000
Rac2	Ras-related C3 botulinum toxin substrate 2	Q05144		21	21	7	35.6	35.6	11.6	78.032	0	323.31	266	35114000000
Col10a1	Collagen alpha-1(X) chain	Q05306		8	8	8	15.2	15.2	15.2	67.017	0	12.526	38	34763000000
Filip1	Filamin-A-interacting protein 1	Q9CS72;Q059P4		56	56	54	29.8	29.8	29	240.31	0	323.31	367	34537000000
Eml1	Echinoderm microtubule-associated protein-like 1	Q05BC3;Q05BC3-2;D6RII3		23	23	23	41.3	41.3	41.3	63.589	0	280.04	366	34329000000
Numb	Protein numb homolog	Q9QZS3;Q9QZS3-2;Q05BE7;Q9QZS3-4;Q9QZS3-3;D3Z7I6;D3Z1E8		47	47	47	26.3	26.3	26.3	231.35	0	314.97	425	34195000000
Ambp	Protein AMBP;Alpha-1-microglobulin;Inter-alpha-trypsin inhibitor light chain;Trypstatin	Q07456		24	24	24	49.2	49.2	49.2	67.558	0	205.96	87	34149000000
F13b	Coagulation factor XIII B chain	Q07968		44	43	43	28	27.5	27.5	215.54	0	179.65	212	33847000000
Fbln1	Fibulin-1	Q08879		24	24	24	41.1	41.1	41.1	77.323	0	323.31	262	33605000000
Rasl12	Ras-like protein family member 12	Q08AT1;E9PUV1		20	20	20	23.3	23.3	23.3	106.52	0	82.586	167	33527000000
Inf2	Inverted formin-2	Q0GNC1;Q0GNC1-3;E9QLA5		18	18	18	44.4	44.4	44.4	50.933	0	259.88	290	33374000000
Trio	Triple functional domain protein	Q0KL02;Q0KL02-4;Q0KL02-3;Q0KL02-2		14	14	14	68.9	68.9	68.9	16.369	0	87.144	261	32828000000
Eif4e2	Eukaryotic translation initiation factor 4E type 2	Q8BMB3;Q0P688;D3Z730;Q3UUT0;G3X9H1;D3Z729;D3YUV9;M0QWD1		16	16	16	20.2	20.2	20.2	113.22	0	323.31	176	32677000000
Myom2		Q14BI5		17	17	16	37.9	37.9	35.9	57.455	0	284.87	324	32356000000
Parp14	Poly [ADP-ribose] polymerase 14	Q2EMV9;Q2EMV9-2		21	21	21	32.8	32.8	32.8	80.614	0	133.06	338	32211000000
Fat4	Protocadherin Fat 4	Q2PZL6		8	8	8	56.9	56.9	56.9	15.088	0	323.31	173	31942000000
Col28a1	Collagen alpha-1(XXVIII) chain	Q2UY11		31	31	31	17.8	17.8	17.8	256.47	0	198.8	270	31545000000
Slc39a7	Zinc transporter SLC39A7	Q31125		50	50	50	25.4	25.4	25.4	288.79	0	323.31	308	31396000000
Trim3	Tripartite motif-containing protein 3	Q9R1R2;Q3TDT0		16	16	16	33.4	33.4	33.4	72.3	0	127.76	396	31343000000
Srsf10	Serine/arginine-rich splicing factor 10	Q9R0U0;Q3TFP0;Q9R0U0-3;Q9R0U0-2		17	17	17	15.1	15.1	15.1	125.93	0	121.83	128	31115000000
Fam98a	Protein FAM98A	Q3TJZ6		13	10	10	60.7	45.9	45.9	13.77	0	158.22	159	30883000000
Exoc5	Exocyst complex component 5	Q3TPX4;E9PZ92		29	29	29	15.5	15.5	15.5	306	0	185.61	118	30779000000
Snx8	Sorting nexin-8	Q8CFD4;Q3U0I9;A0A0G2JEQ9		26	26	26	30	30	30	103.96	0	161.79	293	30167000000
Tbc1d2b	TBC1 domain family member 2B	Q3U0J8		25	25	25	37.7	37.7	37.7	81.737	0	172.04	333	29841000000
Rasip1	Ras-interacting protein 1	Q3U0S6		23	23	23	34	34	34	81.792	0	132.55	320	29215000000
Sec24a	Protein transport protein Sec24A	Q3U2P1;A2AA71		9	9	9	5.1	5.1	5.1	155.8	0	148.54	82	28809000000
Ddx17	Probable ATP-dependent RNA helicase DDX17	Q3U741;Q501J6;Q501J6-2		18	18	18	36.3	36.3	36.3	76.675	0	217.76	323	28238000000
Col5a2	Collagen alpha-2(V) chain	Q3U962		61	61	61	49.6	49.6	49.6	164.74	0	323.31	263	28147000000
Fgg	Fibrinogen gamma chain	Q8VCM7;Q3UER8		191	36	32	69.8	20.6	19.2	222.88	0	323.31	168	28114000000
Sptb	Spectrin beta chain, erythrocytic	Q3UGX2;E9Q397;P15508		19	19	19	43.6	43.6	43.6	50.569	0	90.923	212	28062000000
Arglu1	Arginine and glutamate-rich protein 1	Q3UL36;Q3UL36-2		15	15	2	63.8	63.8	18.5	30.002	0	323.31	113	27444000000
Ankrd27	Ankyrin repeat domain-containing protein 27	Q3UMR0;Q3UMR0-2;Q3UMR0-3		9	9	9	24.4	24.4	24.4	31.3	0	116.39	163	27377000000
Arhgef40	Rho guanine nucleotide exchange factor 40	Q3UPH7;S4R189;Q3UPH7-3;Q3UPH7-6;Q3UPH7-2;S4R2U9		17	16	16	28.8	27	27	80.169	0	149.88	77	26758000000
Sbspon	Somatomedin-B and thrombospondin type-1 domain-containing protein	Q3UPR9		33	33	33	31.7	31.7	31.7	138.39	0	323.31	264	26622000000
Pxdn	Peroxidasin homolog	Q3UQ28		15	15	15	46.6	46.6	46.6	43.221	0	107.04	199	26036000000
Thsd4	Thrombospondin type-1 domain-containing protein 4	Q3UTY6;Q3UTY6-2		298	2	2	77.6	0.4	0.4	288.69	0	7.1775	87	25801000000
Fam91a1	Protein FAM91A1	Q3UVG3		19	19	19	38.8	38.8	38.8	51.573	0	323.31	202	25433000000
Olfml2b	Olfactomedin-like protein 2B	Q3V1G4		8	8	8	26.9	26.9	26.9	34.208	0	55.163	231	25233000000
Fbln7	Fibulin-7	Q501P1		3	3	3	36.8	36.8	36.8	8.496	0	21.875	111	24754000000
Opa3	Optic atrophy 3 protein homolog	Q505D7		33	33	32	33.1	33.1	32.2	111.61	0	190.99	230	24728000000
Lrrc47	Leucine-rich repeat-containing protein 47	Q505F5;E9PV22		8	8	4	52.1	52.1	20.2	13.316	0	115.73	175	24298000000
Ddx46	Probable ATP-dependent RNA helicase DDX46	Q569Z5;F8WHR6;Q569Z5-2		11	11	11	15.2	15.2	15.2	112.62	0	19.161	35	23823000000
Ecm2	Extracellular matrix protein 2	Q5FW85		15	15	15	61.2	61.2	61.2	40.035	0	251.4	198	23464000000
Vps13a	Vacuolar protein sorting-associated protein 13A	Q5H8C4;Q5H8C4-2		17	17	17	20	20	20	104.83	0	44.433	275	23215000000
Vps41	Vacuolar protein sorting-associated protein 41 homolog	Q5KU39		11	11	11	38.5	38.5	38.5	43.388	0	141.25	192	22790000000
Tns3	Tensin-3	Q5SSZ5;Q5SSZ5-2		8	8	8	42.4	42.4	42.4	25.581	0	198.25	166	22681000000
Rpa1	Replication protein A 70 kDa DNA-binding subunit;Replication protein A 70 kDa DNA-binding subunit, N-terminally processed	Q8VEE4;Q5SWN2		3	3	3	31.3	31.3	31.3	7.7662	0	14.646	114	22652000000
Mprip		Q5SWZ5		42	37	37	24.5	22.4	22.4	241.39	0	271.55	286	22340000000
Myh4	Myosin-4	Q5SX39		36	36	36	14.7	14.7	14.7	331.33	0	79.184	93	22320000000
Myh1	Myosin-1	Q5SX40		18	15	15	27.1	24.1	24.1	87.051	0	159.51	212	22254000000
Mybpc2	Myosin-binding protein C, fast-type	Q5XKE0		25	25	25	34.7	34.7	34.7	94.128	0	142.57	167	22149000000
Lama2	Laminin subunit alpha-2	Q60675		68	4	3	48.3	4.9	4.1	133.07	0	54.749	184	21992000000
Lama5	Laminin subunit alpha-5	Q61001		4	4	4	3.4	3.4	3.4	171.97	0	6.7437	21	21709000000
Abcb7	ATP-binding cassette sub-family B member 7, mitochondrial	Q61102		28	25	25	21.1	19.2	19.2	116.99	0	283.3	163	21675000000
Pafah1b2	Platelet-activating factor acetylhydrolase IB subunit beta	Q61206		22	22	21	34.1	34.1	32.6	85.288	0	167.35	233	21484000000
Sntb2	Beta-2-syntrophin	Q61235		30	24	24	29.4	26.3	26.3	155.59	0	299.88	220	21442000000
Serpinf2	Alpha-2-antiplasmin	Q61247;Q5ND35		21	21	20	19.3	19.3	18.7	135.55	0	59.656	275	21369000000
Acan	Aggrecan core protein	Q61282		23	23	22	41	41	39.5	80.774	0	181.1	188	21163000000
Lamb2	Laminin subunit beta-2	Q61292		16	16	16	35.7	35.7	35.7	55.429	0	78.533	197	20701000000
Ecm1	Extracellular matrix protein 1	Q61508;Q61508-2		47	30	0	72.8	58.8	0	52.862	0	323.31	204	20560000000
Fbn2	Fibrillin-2	Q61555		19	19	19	24.8	24.8	24.8	87.21	0	132.78	163	20378000000
Hp	Haptoglobin;Haptoglobin alpha chain;Haptoglobin beta chain	Q61646		88	8	7	32.1	5.5	5.1	223.79	0	59.029	47	20325000000
Ddx5	Probable ATP-dependent RNA helicase DDX5	Q61656;Q8BTS0;S4R1I6		6	6	6	40.9	40.9	40.9	23.277	0	107.14	99	19856000000
Itih1	Inter-alpha-trypsin inhibitor heavy chain H1	Q61702;F8WJ05		7	7	7	23.6	23.6	23.6	34.406	0	25.663	81	19831000000
Itih3	Inter-alpha-trypsin inhibitor heavy chain H3	Q61704;E9PVS1		20	20	20	20.7	20.7	20.7	117.31	0	94.126	90	19811000000
Lama3	Laminin subunit alpha-3	Q61789;Q61789-2		9	9	9	15.7	15.7	15.7	66.775	0	323.31	66	19737000000
Lbp	Lipopolysaccharide-binding protein	Q61805		16	16	16	25.8	25.8	25.8	79.638	0	55.69	162	19616000000
Myh10	Myosin-10	Q61879;Q3UH59		30	25	25	58.1	51.7	51.7	55.382	0	172.12	146	19327000000
Krt33b	Keratin, type I cuticular Ha3-II	Q61897;CON__REFSEQ:XP_986630		19	11	11	16	10.1	10.1	165.25	0	56.786	30	18861000000
Nnt	NAD(P) transhydrogenase, mitochondrial	Q61941;Q8C9V5;Q8BGK0;E9Q8F4		17	17	17	37.2	37.2	37.2	54.97	0	93.368	187	18818000000
Notch3	Neurogenic locus notch homolog protein 3;Notch 3 extracellular truncation;Notch 3 intracellular domain	Q61982		14	14	14	8	8	8	250.55	0	14.121	42	18585000000
Postn	Periostin	Q62009		19	19	19	13.1	13.1	13.1	118.75	0	73.054	139	18504000000
Postn	Periostin	Q62009-2		48	39	39	20	17.2	17.2	337	0	237.01	259	18402000000
Srsf2	Serine/arginine-rich splicing factor 2	Q62093		24	24	24	25.7	25.7	25.7	89.365	0	64.837	165	18308000000
Ddx3y	ATP-dependent RNA helicase DDX3Y	Q62095		24	21	21	26.9	25.9	25.9	723.3	0	239.65	155	17992000000
Ddx3x	ATP-dependent RNA helicase DDX3X	Q62167		40	40	38	44.4	44.4	43	127.35	0	323.31	141	17727000000
Sema3c	Semaphorin-3C	Q62181		8	8	8	15.4	15.4	15.4	50.545	0	111.3	160	17702000000
Tgfb1i1	Transforming growth factor beta-1-induced transcript 1 protein	Q62219;Q62219-2;Q62219-3;Q62219-4;E9Q1D5;Q62219-5;Q62219-7;Q62219-9;Q62219-10		9	9	9	14	14	14	106.2	0	55.269	83	17437000000
Myom1	Myomesin-1	Q62234;Q62234-2;Z4YJF5		20	20	19	32.9	32.9	31.9	86.34	0	152.26	149	17087000000
Fstl1	Follistatin-related protein 1	Q62356		110	2	2	73.8	1	1	118.15	0	13.34	99	16774000000
Sqstm1	Sequestosome-1	Q64337;Q64337-2;D3YZJ1		11	11	11	19.9	19.9	19.9	103.56	0	129.12	106	15969000000
Scube3	Signal peptide, CUB and EGF-like domain-containing protein 3	Q66PY1;F7A487;Q66PY1-2		12	12	12	14.4	14.4	14.4	123.81	0	156.72	114	15957000000
Ralgapa1	Ral GTPase-activating protein subunit alpha-1	Q6GYP7;Q6GYP7-6;Q6GYP7-2;Q6GYP7-3		26	26	26	18	18	18	190.76	0	50.646	73	15772000000
Ankle2	Ankyrin repeat and LEM domain-containing protein 2	Q6P1H6;Q6P1H6-2;Q6P1H6-3;Q6P1H6-4		9	9	9	10.7	10.7	10.7	111.71	0	36.465	103	15255000000
Abcf1	ATP-binding cassette sub-family F member 1	Q6P542		12	12	11	30.5	30.5	28.1	50.461	0	103.15	142	15200000000
Cep135	Centrosomal protein of 135 kDa	Q6P5D4		6	6	6	4.4	4.4	4.4	161.72	0	157.44	85	15031000000
Mybpc1		Q6P6L5;D3YU50;F6RQD1		11	11	11	3.3	3.3	3.3	484.12	0	28.611	110	14877000000
Kank4	KN motif and ankyrin repeat domain-containing protein 4	Q6P9J5		10	7	3	8.1	5.9	2.3	115.42	0	46.221	144	14875000000
Ecm29;AI314180	Proteasome-associated protein ECM29 homolog	Q6PDI5;Q6PDI5-2;A2ALV7		11	11	11	35.1	35.1	35.1	48.87	0	143.32	120	14854000000
Camk2d	Calcium/calmodulin-dependent protein kinase type II subunit delta	Q6PHZ2;A0A0G2JDC1;Q6PHZ2-2;Q8CCM0		33	32	32	13.5	13.3	13.3	359.4	0	119.75	141	14831000000
Atp2b4	Calcium-transporting ATPase	Q6Q477;Q32ME1		22	22	22	26.3	26.3	26.3	106.75	0	135.44	96	14796000000
Npr2	Atrial natriuretic peptide receptor 2;Guanylate cyclase	Q6VVW5;Q6VVW5-2;B1AWI7;F6YT88		10	10	10	8.7	8.7	8.7	192.18	0	132.62	95	14200000000
Svs1		Q6WIZ7		10	10	10	21	21	21	69.036	0	36.346	85	14153000000
Arhgap10	Rho GTPase-activating protein 10	Q6Y5D8;Q6Y5D8-3;Q6Y5D8-2;Q6Y5D8-4		15	15	15	27.4	27.4	27.4	79.381	0	248.11	160	14024000000
Sbf1	Myotubularin-related protein 5	Q6ZPE2;Q6ZPE2-2		15	15	15	25.5	25.5	25.5	82.58	0	73.554	52	13913000000
Acap2	Arf-GAP with coiled-coil, ANK repeat and PH domain-containing protein 2	Q6ZQK5;Q6ZQK5-2		22	22	22	22.7	22.7	22.7	133.34	0	58.157	56	13855000000
Syne1	Nesprin-1	Q6ZWR6;Q6ZWR6-4		17	17	17	15.1	15.1	15.1	138.56	0	91.452	116	13823000000
Syne1	Nesprin-1	Q6ZWR6-2		11	11	11	13	13	13	93.496	0	32.095	129	13747000000
Rpl10;Rpl10l	60S ribosomal protein L10;60S ribosomal protein L10-like	Q6ZWV3;I7HLV2;P86048;B7FAU6		10	10	9	18	18	16.8	83.502	0	68.997	91	13438000000
Rps27l	40S ribosomal protein S27-like;40S ribosomal protein S27	Q6ZWY3;D6RH49;D3YYB0		20	20	20	32.5	32.5	32.5	75.634	0	161.24	149	13327000000
Synm	Synemin	Q70IV5		9	9	9	6.7	6.7	6.7	209.26	0	43.478	107	13194000000
Mvb12a	Multivesicular body subunit 12A	Q78HU3		19	18	18	26.1	25.4	25.4	110.4	0	165.93	109	12465000000
Try10		Q792Z1		15	15	15	35.5	35.5	35.5	45.408	0	41.936	114	12407000000
Mtmr10	Myotubularin-related protein 10	Q7TPM9		9	9	9	34.8	34.8	34.8	43.071	0	116.13	114	12300000000
Map6	Microtubule-associated protein 6	Q7TSJ2;D3Z6W1;Q7TSJ2-2		9	9	9	13.4	13.4	13.4	88.324	0	20.057	132	12138000000
Cdc42bpb	Serine/threonine-protein kinase MRCK beta	Q7TT50		8	8	8	7	7	7	164.09	0	170.78	86	12033000000
Adamtsl4	ADAMTS-like protein 4	Q80T21		4	4	4	19.6	19.6	19.6	20.11	0	10.33	117	11847000000
Arhgef17	Rho guanine nucleotide exchange factor 17	Q80U35;Q80U35-2		5	5	5	39.5	39.5	39.5	12.123	0	40.752	115	11830000000
Scrib	Protein scribble homolog	Q80U72;Q80U72-3;Q80U72-4;Q80U72-2;F6RIN9		10	10	10	27.5	27.5	27.5	42.127	0	53.751	118	11508000000
Trim56	E3 ubiquitin-protein ligase TRIM56	Q80VI1		9	9	9	35.8	35.8	35.8	28.705	0	51.494	115	11447000000
Pelo	Protein pelota homolog	Q80X73		7	6	6	5.7	5.7	5.7	144.51	0.0011513	4.0374	57	11392000000
Flnb	Filamin-B	Q80X90		8	8	8	26.9	26.9	26.9	29.227	0	114.56	124	11205000000
Ttc28	Tetratricopeptide repeat protein 28	Q80XJ3;A0A0A0MQN9		34	23	16	15.7	12.5	9.3	284.64	0	92.907	65	11014000000
Tbc1d5	TBC1 domain family member 5	Q80XQ2		10	10	10	19.1	19.1	19.1	44.716	0	40.818	119	10964000000
Llgl1	Lethal(2) giant larvae protein homolog 1	Q80Y17		18	18	18	16.2	16.2	16.2	144.35	0	45.393	101	10865000000
Thbs1	Thrombospondin-1	Q80YQ1;P35441		13	13	13	19.8	19.8	19.8	93.09	0	35.375	105	10821000000
Afap1	Actin filament-associated protein 1	Q80YS6;E9Q8X9		19	18	18	7.1	6.9	6.9	366.22	0	21.15	97	10597000000
Tnc	Tenascin	Q80YX1		28	28	28	7.3	7.3	7.3	540.31	0	104.14	110	10441000000
Sec24b		Q80ZX0;F6VJC5		10	3	3	37.5	12.5	12.5	21.441	0	45.39	66	10331000000
Pddc1	Parkinson disease 7 domain-containing protein 1	Q8BFQ8		11	11	7	25.7	25.7	17.5	65.978	0	65.459	109	10312000000
Pef1	Peflin	Q8BFY6		19	19	17	25.2	25.2	22.3	101.27	0	146.59	127	10187000000
Cnot10	CCR4-NOT transcription complex subunit 10	Q8BH15;Q8BH15-2;Q8BH15-4;Q8BH15-3;Q8BH15-5		2	2	2	8.1	8.1	8.1	26.221	0.00016835	4.7899	45	10152000000
Pnpla2	Patatin-like phospholipase domain-containing protein 2	Q8BJ56;Q8BJ56-3;Q8BJ56-2;E9PZA4		13	13	13	46.2	46.2	46.2	36.161	0	41.758	112	10105000000
Itih5	Inter-alpha-trypsin inhibitor heavy chain H5	Q8BJD1		21	21	21	21.1	21.1	21.1	134.11	0	111.56	95	10074000000
Eif2a	Eukaryotic translation initiation factor 2A;Eukaryotic translation initiation factor 2A, N-terminally processed	Q8BJW6;Q8BJW6-2		16	15	15	13.3	12.8	12.8	174.06	0	72.846	149	9958400000
Olfml3	Olfactomedin-like protein 3	Q8BK62		13	13	13	37.1	37.1	37.1	48.162	0	128.99	183	9930200000
Mapkap1	Target of rapamycin complex 2 subunit MAPKAP1	Q8BKH7;Q8BKH7-2;A2AR15;Q8BKH7-3		46	2	2	72.8	8	8	51.028	0	134.42	48	9848300000
Srsf7	Serine/arginine-rich splicing factor 7	Q8BL97-3;Q8BL97-4;Q8BL97-2;Q8BL97		28	26	26	16.5	15.3	15.3	214.43	0	53.949	88	9788700000
Col16a1	Collagen alpha-1(XVI) chain	Q8BLX7;E9Q0X4;A3KFV7		13	13	13	13.4	13.4	13.4	165.2	0	45.189	70	9761300000
Lars	Leucine--tRNA ligase, cytoplasmic	Q8BMJ2		18	3	3	20	4.9	4.9	97.189	0	13.104	90	9754400000
Metap1	Methionine aminopeptidase 1	Q8BP48		36	10	4	78.3	27.6	13.8	44.56	0	195.63	97	9655800000
Efemp1	EGF-containing fibulin-like extracellular matrix protein 1	Q8BPB5		5	5	5	14.1	14.1	14.1	46.121	0	59.529	82	9541100000
Clasp2	CLIP-associating protein 2	Q8BRT1-5		7	7	7	23.7	23.7	23.7	46.476	0	34.931	110	9529300000
Pi15	Peptidase inhibitor 15	Q8BS03		8	8	8	32.3	32.3	32.3	41.118	0	59.754	105	9404300000
Svs2		Q8BS30		15	15	15	14.6	14.6	14.6	149.47	0	52.31	77	9231400000
Iars	Isoleucine--tRNA ligase, cytoplasmic	Q8BU30		20	17	16	12.2	11	10.7	238.98	0	31.187	49	9221300000
Smad3	Mothers against decapentaplegic homolog 3	Q8BUN5		14	14	14	20.3	20.3	20.3	86.689	0	60.752	109	9200700000
Dock1	Dedicator of cytokinesis protein 1	Q8BUR4;Q8BUR4-2		7	6	6	6	5.3	5.3	143.05	0	18.424	56	9177200000
Pkn2	Serine/threonine-protein kinase N2	Q8BWW9;G3UZM9;Q8BWW9-2;G3UXH4;Q8BWW9-3		14	14	14	5.3	5.3	5.3	392.33	0	18.085	22	9174200000
Naa25	N-alpha-acetyltransferase 25, NatB auxiliary subunit	Q8BWZ3;Q8BWZ3-2		11	11	11	34.9	34.9	34.9	47.404	0	58.255	89	9038800000
Kank2	KN motif and ankyrin repeat domain-containing protein 2	Q8BX02;Q8BX02-2		8	5	5	53.4	44.7	44.7	22.462	0	87.747	111	9016600000
Vps13c	Vacuolar protein sorting-associated protein 13C	Q8BX70;Q8BX70-3;Q8BX70-2		10	10	10	6.2	6.2	6.2	203.8	0	7.9525	25	8994900000
Prkd2	Serine/threonine-protein kinase D2	Q8BZ03		20	14	14	45.2	37.4	37.4	54.174	0	77.163	90	8986600000
Svs3b		Q8BZH8		10	10	10	30.1	30.1	30.1	52.451	0	149.97	74	8977600000
Dhx32	Putative pre-mRNA-splicing factor ATP-dependent RNA helicase DHX32	Q8BZS9-2;Q8BZS9;D3Z4E3		33	31	31	29	27.7	27.7	126.2	0	178.9	97	8927800000
Srek1	Splicing regulatory glutamine/lysine-rich protein 1	Q8BZX4-2;Q8BZX4		7	7	7	11	11	11	74.919	0	49.821	92	8898600000
Trim47	Tripartite motif-containing protein 47	Q8C0E3		6	6	6	34.3	34.3	34.3	22.063	0	66.746	53	8852400000
Dock8	Dedicator of cytokinesis protein 8	Q8C147		6	6	6	9	9	9	73.606	0	82.516	50	8816000000
Mbnl2	Muscleblind-like protein 2	Q8C181-2;Q8C181;Q8C181-3;Q8C181-4		28	28	28	15.7	15.7	15.7	267.46	0	139.84	96	8794300000
Kiaa0196	WASH complex subunit strumpellin	Q8C2E7;Q8C2E7-2		13	8	8	16.9	13.2	13.2	110.99	0	61.47	59	8665300000
Rbm14	RNA-binding protein 14	Q8C2Q3;E9QL13;Q8C2Q3-2		34	33	33	16.2	15.9	15.9	280.81	0	113.49	93	8664400000
Dock2	Dedicator of cytokinesis protein 2	Q8C3J5;Q5SRI3;D6RGU3		14	14	12	12.2	12.2	10.1	131.72	0	27.32	83	8647300000
Csnk1g3;Csnk1g2	Casein kinase I isoform gamma-3;Casein kinase I isoform gamma-2	Q8C4X2;Q8BVP5;Q99K78		3	3	3	12.7	12.7	12.7	34.359	0	76.68	112	8646000000
Nelfb	Negative elongation factor B	Q8C4Y3		15	15	15	22.9	22.9	22.9	96.658	0	97.606	55	8564700000
Col6a6	Collagen alpha-6(VI) chain	Q8C6K9;E9Q6A6;Q8C6K9-2		33	33	33	9.1	9.1	9.1	509.35	0	64.621	70	8488900000
Itch	E3 ubiquitin-protein ligase Itchy	Q8C863;Q8C863-2		11	11	11	42.5	42.5	42.5	46.587	0	141.79	129	8479500000
Ppfibp1	Liprin-beta-1	Q8C8U0-3;Q8C8U0;Q8C8U0-2		15	15	15	27.4	27.4	27.4	76.195	0	25.572	88	8459400000
Parp9	Poly [ADP-ribose] polymerase 9	Q8CAS9;Q8CAS9-2;Q8CAS9-3;H7BWY5		24	24	24	16.4	16.4	16.4	218.83	0	112.9	88	8320300000
Wdr37	WD repeat-containing protein 37	Q8CBE3;H3BJS1		26	14	6	38.6	30.2	15.3	54.565	0	56.988	93	8221300000
Prpf31	U4/U6 small nuclear ribonucleoprotein Prp31	Q8CCF0;Q8CCF0-3;Q8CCF0-2		17	17	17	23.5	23.5	23.5	109.95	0	149.66	73	8159300000
Ston1	Stonin-1	Q8CDJ8		23	23	23	16.1	16.1	16.1	208.69	0	80.546	69	8151200000
Ltbp1	Latent-transforming growth factor beta-binding protein 1	Q8CG19;Q8CG19-2;Q8CG19-3;B1B1E2		6	6	6	9.9	9.9	9.9	48.937	0.0011472	3.9612	42	8150300000
Mamdc2	MAM domain-containing protein 2	Q8CG85		21	15	15	8.8	7.3	7.3	313.82	0	314.17	76	8149400000
Tns2	Tensin-2	Q8CGB6;Q8CGB6-2;Q8CGB6-4;Q8CGB6-3		20	20	20	23.4	23.4	23.4	103.7	0	34.328	80	8082000000
Wdr47	WD repeat-containing protein 47	Q8CGF6		14	13	13	25.4	23.9	23.9	82.699	0	67.568	71	7977500000
Pdgfc	Platelet-derived growth factor C;Platelet-derived growth factor C, latent form;Platelet-derived growth factor C, receptor-binding form	Q8CI19		16	16	16	8.9	8.9	8.9	228.84	0	32.945	82	7770100000
Fgb	Fibrinogen beta chain;Fibrinopeptide B;Fibrinogen beta chain	Q8K0E8		28	28	28	19.5	19.5	19.5	211.7	0	149.45	80	7763400000
Krt33a	Keratin, type I cuticular Ha3-I	Q8K0Y2		4	4	4	26.9	26.9	26.9	13.634	0	54.51	93	7762100000
Snrnp27	U4/U6.U5 small nuclear ribonucleoprotein 27 kDa protein	Q8K194;Q8K194-2		2	2	2	4.2	4.2	4.2	50.656	0	19.665	34	7705500000
Cc2d1a	Coiled-coil and C2 domain-containing protein 1A	Q8K1A6;E9PX94		64	1	1	83.2	4.4	4.4	70.175	0	86.072	129	7592600000
Fermt3	Fermitin family homolog 3	Q8K1B8		8	8	8	20.8	20.8	20.8	51.845	0	47.718	101	7535900000
Phldb2	Pleckstrin homology-like domain family B member 2	Q8K1N2;Q8K1N2-2;D3Z069;F6QU68		13	12	12	10.8	10.1	10.1	118.78	0	38.237	104	7511600000
Nek9	Serine/threonine-protein kinase Nek9	Q8K1R7		4	4	4	15.5	15.5	15.5	25.346	0	192.79	56	7401200000
Pacs1	Phosphofurin acidic cluster sorting protein 1	Q8K212		18	18	11	10.1	10.1	6.2	274.21	0	79.009	86	7388300000
Plac9	Placenta-specific protein 9	Q8K262		10	10	10	23.3	23.3	23.3	53.055	0	52.857	110	7223000000
Abcf3	ATP-binding cassette sub-family F member 3	Q8K268		9	9	8	31.4	31.4	27.9	35.701	0	53.671	105	6970100000
Lsm14a	Protein LSM14 homolog A	Q8K2F8;F6X2V9		9	9	9	14.5	14.5	14.5	81.75	0	164.95	79	6955600000
Optn	Optineurin	Q8K3K8		10	10	10	27.5	27.5	27.5	64.892	0	116.44	80	6882900000
Emilin2	EMILIN-2	Q8K482		11	9	9	18.4	16.1	16.1	70.812	0	32.179	88	6858200000
Eppk1	Epiplakin	Q8R0W0		10	10	10	20.3	20.3	20.3	38.741	0	15.046	37	6820500000
Znfx1	NFX1-type zinc finger-containing protein 1	Q8R151;A2A5R6		8	8	8	11.7	11.7	11.7	110.22	0	57.637	41	6767300000
Dock7	Dedicator of cytokinesis protein 7	Q8R1A4;E9PX48;A2A9M5;Q8R1A4-2		4	4	4	25.1	25.1	25.1	23.205	0	35.316	53	6612000000
Gm6484	Angiopoietin-like protein 8	Q8R1L8		8	8	8	13.4	13.4	13.4	84.773	0	15.687	64	6593900000
Coq6	Ubiquinone biosynthesis monooxygenase COQ6, mitochondrial	Q8R1S0;D3YW66		11	11	11	25.6	25.6	25.6	68.262	0	158.91	80	6557100000
Ccdc80	Coiled-coil domain-containing protein 80	Q8R2G6		2	2	2	30.1	30.1	30.1	9.352	0	35.421	41	6328300000
Nudt4	Diphosphoinositol polyphosphate phosphohydrolase 2	Q8R2U6		8	8	8	20.1	20.1	20.1	50.731	0	97.005	38	6310000000
Vwa1	von Willebrand factor A domain-containing protein 1	Q8R2Z5		8	8	8	9.1	9.1	9.1	80.86	0	10.287	92	6146100000
Vps18	Vacuolar protein sorting-associated protein 18 homolog	Q8R307		11	11	11	18.5	18.5	18.5	93.462	0	81.662	54	6144300000
Plcd1	1-phosphatidylinositol 4,5-bisphosphate phosphodiesterase delta-1	Q8R3B1		8	8	6	10	10	7.9	109.66	0	33.826	44	5971400000
Atp2a1	Sarcoplasmic/endoplasmic reticulum calcium ATPase 1	Q8R429		13	13	12	16.5	16.5	15.6	107.57	0	19.295	49	5964800000
Pcolce2	Procollagen C-endopeptidase enhancer 2	Q8R4W6		10	10	8	36.8	36.8	33.6	31.068	0	24.083	63	5938200000
Vps39	Vam6/Vps39-like protein	Q8R5L3;Q8R5L3-2		4	4	4	9.9	9.9	9.9	56.677	0	10.107	95	5927800000
Rbpms2	RNA-binding protein with multiple splicing 2	Q8VC52;Q9CWY6		17	17	17	13.5	13.5	13.5	194.3	0	29.402	79	5911300000
Fyco1	FYVE and coiled-coil domain-containing protein 1	Q8VDC1		24	24	24	18.8	18.8	18.8	180.2	0	95.51	101	5818700000
Rbm39	RNA-binding protein 39	Q8VH51;Q8VH51-2;E9Q8F0;Q8VH51-3;F7AA45		7	7	7	31.9	31.9	31.9	34.371	0	32.11	34	5751100000
Flnc	Filamin-C	Q8VHX6;Q8VHX6-2;D3Z576;D3YW87		43	4	4	43.8	4.1	4.1	111.33	0	27.022	79	5747000000
Cspg4	Chondroitin sulfate proteoglycan 4	Q8VHY0;Q8VHY0-3		12	12	12	32.8	32.8	32.8	59.121	0	186.3	43	5669700000
Apof	Apolipoprotein F	Q91V80		9	9	9	14.5	14.5	14.5	81.817	0	48.947	57	5655000000
Npnt	Nephronectin	Q91V88-3;D3YTX1		11	6	5	17.9	11.3	9.3	72.917	0	18.01	50	5544900000
Npnt	Nephronectin	Q91V88-4		6	6	3	15.1	15.1	7.5	48.08	0	19.006	65	5430700000
Stk38	Serine/threonine-protein kinase 38	Q91VJ4		12	12	12	17.4	17.4	17.4	109.39	0	82.937	35	5422800000
Chchd6	MICOS complex subunit Mic25	Q91VN4;E9Q4M4		13	4	1	20.2	8.3	2.5	56.75	0	12.164	37	5338400000
Mtif2	Translation initiation factor IF-2, mitochondrial	Q91YJ5;Q5M6W7		10	10	10	13.9	13.9	13.9	102.31	0	16.406	46	5291500000
Myh7	Myosin-7	Q91Z83		16	16	16	22.5	22.5	22.5	79.512	0	52.696	55	5245400000
Chrdl1	Chordin-like protein 1	Q920C1;Q920C1-2		19	19	19	29.4	29.4	29.4	77.837	0	274.22	48	5095100000
Smc1b	Structural maintenance of chromosomes protein 1B	Q920F6		16	16	16	14.7	14.7	14.7	149.19	0	75.258	73	4917800000
Wdr7	WD repeat-containing protein 7	Q920I9;Q920I9-2		3	3	3	12.2	12.2	12.2	21.858	0	7.8846	32	4771800000
Camk2g	Calcium/calmodulin-dependent protein kinase type II subunit gamma	Q923T9-3;Q923T9;Q923T9-2		8	8	8	24	24	24	55.045	0	25.418	33	4764000000
Pdgfd	Platelet-derived growth factor D;Platelet-derived growth factor D, latent form;Platelet-derived growth factor D, receptor-binding form	Q925I7-2;Q925I7;Q925I7-3		11	11	11	18.3	18.3	18.3	93.275	0	124.3	58	4759300000
Tinagl1	Tubulointerstitial nephritis antigen-like	Q99JR5;H3BJ97		7	7	7	11.9	11.9	11.9	103.32	0	31.377	42	4738300000
Emilin1	EMILIN-1	Q99K41		10	3	3	36.9	15.5	15.5	38.232	0	31.986	61	4727000000
Tab2	TGF-beta-activated kinase 1 and MAP3K7-binding protein 2	Q99K90;D3Z216		19	19	19	16.8	16.8	16.8	171.8	0	43.425	64	4686100000
Abcf2	ATP-binding cassette sub-family F member 2	Q99LE6		6	6	6	35.5	35.5	35.5	28.263	0	22.897	41	4582500000
Rnps1;Gm9825	RNA-binding protein with serine-rich domain 1	Q99M28;J3QK23;Q99M28-2		7	7	7	18	18	18	60.572	0	8.9438	32	4508700000
Wdr6	WD repeat-containing protein 6	Q99ME2		15	15	15	16.2	16.2	16.2	136.95	0	28.936	48	4508000000
Adrbk1	Beta-adrenergic receptor kinase 1	Q99MK8;Q7TS64;E9PW16;E9Q419		11	11	11	13.9	13.9	13.9	112.26	0	22.656	57	4500200000
Raf1	RAF proto-oncogene serine/threonine-protein kinase	Q99N57;Q99N57-2		14	14	14	22.1	22.1	22.1	94.525	0	58.571	74	4477600000
Nup155	Nuclear pore complex protein Nup155	Q99P88		7	7	7	13.9	13.9	13.9	65.918	0	54.811	39	4392600000
Fibin	Fin bud initiation factor homolog	Q9CQS3		6	6	6	38.7	38.7	38.7	24.759	0	17.953	55	4349000000
Raver1	Ribonucleoprotein PTB-binding 1	Q9CW46;Q9CW46-2		8	7	7	19	16.4	16.4	51.987	0	45.917	33	4325600000
Lrrc17	Leucine-rich repeat-containing protein 17	Q9CXD9		9	9	9	14.9	14.9	14.9	81.288	0	31.137	60	4305000000
Qpct	Glutaminyl-peptide cyclotransferase	Q9CYK2;Q9CYK2-2		17	17	17	13.8	13.8	13.8	163.57	0	40.204	54	4211700000
Hspa12b	Heat shock 70 kDa protein 12B	Q9CZJ2		20	20	17	5.3	5.3	4.7	564.81	0	84.526	33	4135300000
Htra3	Serine protease HTRA3	Q9D236;Q9D236-1;Q9D236-4		23	5	5	51.5	9.3	9.3	66.369	0	34.937	31	4119300000
Exoc2	Exocyst complex component 2	Q9D4H1		12	12	12	23.6	23.6	23.6	84.099	0	32.615	47	4062100000
Sun1	SUN domain-containing protein 1	Q9D666;Q9D666-3;Q9D666-4;D3Z0V9;Q9D666-2		4	4	4	38.1	38.1	38.1	18.885	0	73.814	22	4013500000
Prss23	Serine protease 23	Q9D6X6		11	11	11	10.6	10.6	10.6	163.45	0	96.007	37	3994800000
Ccdc3	Coiled-coil domain-containing protein 3	Q9D6Y1		7	7	7	21.5	21.5	21.5	46.884	0	11.971	42	3976800000
Chmp4c	Charged multivesicular body protein 4c	Q9D7F7		11	11	11	9.1	9.1	9.1	184.11	0	22.661	34	3923400000
2200002D01Rik		Q9D809		13	13	13	25.9	25.9	25.9	76.535	0	120.01	39	3907200000
Arfgap3	ADP-ribosylation factor GTPase-activating protein 3	Q9D8S3		7	7	7	10	10	10	121.9	0	31.25	41	3832900000
Mcts1	Malignant T-cell-amplified sequence 1	Q9DB27;Q9DB27-2		8	7	7	36.2	33.2	33.2	26.279	0	32.147	36	3823500000
Alg2	Alpha-1,3/1,6-mannosyltransferase ALG2	Q9DBE8;F6RBY3		21	9	9	15.4	7.8	7.8	147.29	0	22.847	30	3793800000
Lonp2	Lon protease homolog 2, peroxisomal	Q9DBN5;Q9DBN5-2;Q9DBN5-3		13	12	12	16.2	15	15	117.06	0	16.237	45	3781100000
Pdcl	Phosducin-like protein	Q9DBX2;A2AVP3		8	6	6	43	38.9	38.9	30.308	0	51.16	43	3771600000
Rarres2	Retinoic acid receptor responder protein 2	Q9DD06		13	13	13	17.2	17.2	17.2	98.601	0	23.78	44	3724400000
Tnmd	Tenomodulin	Q9EP64		4	4	4	13.1	13.1	13.1	45.745	0	40.002	35	3706900000
Upf1	Regulator of nonsense transcripts 1	Q9EPU0;Q9EPU0-2		11	11	11	14.7	14.7	14.7	91.836	0	12.956	28	3687100000
Hamp	Hepcidin	Q9EQ21		12	11	11	12.2	11.6	11.6	134.94	0	49.728	36	3675900000
Tubb3	Tubulin beta-3 chain	Q9ERD7		22	2	2	34.3	3	3	78.765	0	13.883	38	3664400000
Krt81	Keratin, type II cuticular Hb1	Q9ERE2		5	5	5	7.3	7.3	7.3	91.982	0.00017126	5.3935	38	3616200000
Ranbp2	E3 SUMO-protein ligase RanBP2	Q9ERU9		5	5	3	6.7	6.7	4.1	97.964	0.00016946	5.0288	36	3597600000
Cpb2	Carboxypeptidase B2	Q9JHH6		15	15	15	12.9	12.9	12.9	183.14	0	15.765	33	3511800000
Mmp19	Matrix metalloproteinase-19	Q9JHI0		3	3	3	12.7	12.7	12.7	37.628	0	44.602	35	3480600000
Dync1h1	Cytoplasmic dynein 1 heavy chain 1	Q9JHU4		7	7	7	14.1	14.1	14.1	69.12	0	16.279	34	3436400000
Actn2	Alpha-actinin-2	Q9JI91		7	7	7	10	10	10	85.493	0	9.7505	68	3419600000
Cpn1	Carboxypeptidase N catalytic chain	Q9JJN5		8	8	8	18.3	18.3	18.3	52.058	0	16.04	37	3379100000
Hspb8	Heat shock protein beta-8	Q9JK92		49	1	0	58.6	2.1	0	67.061	0	86.604	14	3343300000
Col5a3		Q9JLI2		12	12	12	54.5	54.5	54.5	29.463	0	212.38	46	3203300000
Grb14	Growth factor receptor-bound protein 14	Q9JLM9		10	10	10	5.2	5.2	5.2	229.39	0	9.7472	27	3120000000
Mtor	Serine/threonine-protein kinase mTOR	Q9JLN9		45	6	3	73.1	12.7	8.4	52.809	0	61.018	36	3116700000
Git2	ARF GTPase-activating protein GIT2	Q9JLQ2		13	13	13	17	17	17	101.69	0	44.044	54	3073600000
Edf1	Endothelial differentiation-related factor 1	Q9JMG1		7	7	7	14.4	14.4	14.4	80.504	0	24.344	39	3065600000
Hapln1	Hyaluronan and proteoglycan link protein 1	Q9QUP5		34	10	8	72.3	28.5	24.5	45.863	0	272.1	35	2993600000
Plec	Plectin	Q9QXS1;Q9QXS1-2		11	11	11	11.5	11.5	11.5	149.07	0	18.414	42	2939900000
Plec	Plectin	Q9QXS1-13;Q9QXS1-10;Q9QXS1-9;Q9QXS1-12;Q9QXS1-11;Q9QXS1-5;Q9QXS1-16;Q9QXS1-4;Q9QXS1-14;Q9QXS1-15;E9Q3W4		9	9	9	7.5	7.5	7.5	205.02	0	39.329	45	2882200000
Col4a4	Collagen alpha-4(IV) chain	Q9QZR9		9	8	5	13	12.1	7	96.541	0	52.031	54	2856000000
Col4a3	Collagen alpha-3(IV) chain;Tumstatin	Q9QZS0;F6RIS8		9	9	9	7.9	7.9	7.9	165.13	0	28.878	34	2666900000
Dpt	Dermatopontin	Q9QZZ6		10	10	10	7.1	7.1	7.1	192.01	0	44.595	22	2498800000
Angptl2	Angiopoietin-related protein 2	Q9R045		16	9	9	8.7	4.7	4.7	269.67	0	17.278	41	2453900000
Prkab1	5-AMP-activated protein kinase subunit beta-1	Q9R078		6	5	5	6.1	5.3	5.3	119.07	0.00017129	5.4056	31	2403300000
Comp	Cartilage oligomeric matrix protein	Q9R0G6		35	7	4	66.8	15.9	9.6	47.117	0	39.276	31	2308900000
Pcm1	Pericentriolar material 1 protein	Q9R0L6;Q9R0L6-2		5	5	5	2.8	2.8	2.8	244.25	0	15.506	17	2248800000
Srpx	Sushi-repeat-containing protein SRPX	Q9R0M3;A2BE45;Q9R0M3-2		7	7	7	20.9	20.9	20.9	59.008	0	11.725	26	2206800000
Myo1c	Unconventional myosin-Ic	Q9WTI7-2		6	6	6	7	7	7	116.81	0.00099108	4.192	29	2183900000
Prkra	Interferon-inducible double-stranded RNA-dependent protein kinase activator A	Q9WTX2		566	2	2	83.8	0.6	0.6	516.43	0	156.98	42	2157700000
Coro1b	Coronin-1B	Q9WUM3		6	6	6	11	11	11	79.864	0	11.016	26	2095500000
Rbpms	RNA-binding protein with multiple splicing	Q9WVB0;Q9WVB0-2;T1ECW4;S4R1Y2		10	10	10	24.3	24.3	24.3	69.612	0	43.301	53	2011200000
Fbln5	Fibulin-5	Q9WVH9		4	4	4	12.3	12.3	12.3	37.047	0	31.146	25	1965800000
Plcb1	1-phosphatidylinositol 4,5-bisphosphate phosphodiesterase beta-1	Q9Z1B3;Q9Z1B3-3;Q9Z1B3-2		9	7	7	21.4	16.6	16.6	60.484	0	8.7381	27	1934900000
Nfs1	Cysteine desulfurase, mitochondrial	Q9Z1J3;Q9Z1J3-2		5	5	5	18.7	18.7	18.7	37.993	0	15.906	46	1768100000
Trip6	Thyroid receptor-interacting protein 6	Q9Z1Y4		11	11	11	12	12	12	136.1	0	15.223	31	1743800000
Fkbp9	Peptidyl-prolyl cis-trans isomerase FKBP9	Q9Z247		9	9	9	2.3	2.3	2.3	547.19	0	12.922	37	1504700000
Dst	Dystonin	S4R1P5;Q91ZU6-4;E9Q9X1;Q91ZU6-3;Q91ZU6;Q91ZU6-2;A0A087WSP0		7	7	7	14	14	14	88.196	0	29.502	16	1451900000
Ank3	Ankyrin-3	S4R2K9;G5E8K5;G5E8K3;G5E8K2;G5E8K5-2;S4R1S2;S4R2S8;G5E8K5-3		4	4	4	8.6	8.6	8.6	60.28	0.00017473	6.0658	20	1429600000
