# Supplementary material for: Compartment-resolved Proteomic Analysis of Mouse Aorta during Atherosclerotic Plaque Formation Reveals Osteoclast-specific Protein Expression
Source: Mol Cell Proteomics. 2017 Dec 4;17(2):321–34. doi: 10.1074/mcp.RA117.000315 (PMC5795394; doi:10.1074/mcp.RA117.000315)
Supplement: Supplemental Data [file supp_RA117.000315_4948_1_supp_26144_mzpq3j.xlsx]

## Sheet: fisher ECM prot
Supplementary Table 6 - Fisher's exact test on predicted ECM-associated proteins in the mouse aorta
Selection column	Selection value	Category (Naba et al.) column	Category value	Total size	Selection size	Category size	Intersection size	Enrichment factor	P value	Benj. Hoch. FDR
matrix341	+	Division (Naba et al.) (Naba et al.)	Core matrisome	5171	532	145	90	6.0331	2.6467e-54	5.2934e-54
matrix341	+	Keywords	Extracellularmatrix	5171	532	120	73	5.913	5.0086e-43	2.6245e-40
matrix341	+	Keywords	Secreted	5171	532	450	145	3.132	5.3933e-42	1.413e-39
matrix341	+	GOCC slim name	extracellular matrix	5171	532	171	85	4.8315	1.1516e-40	1.5431e-38
matrix341	+	GOCC name	extracellular matrix	5171	532	171	85	4.8315	1.1516e-40	1.2898e-37
matrix341	+	Category (Naba et al.)	ECM Glycoproteins	5171	532	98	60	5.951	1.3119e-35	7.8713e-35
matrix341	+	GOCC slim name	proteinaceous extracellular matrix	5171	532	126	69	5.3228	1.6274e-36	1.0904e-34
matrix341	+	GOCC name	proteinaceous extracellular matrix	5171	532	126	69	5.3228	1.6274e-36	9.1137e-34
matrix341	+	GOCC name	extracellular matrix part	5171	532	113	64	5.5051	4.4635e-35	1.6664e-32
matrix341	+	GSEA	PROTEINACEOUS_EXTRACELLULAR_MATRIX	5171	532	69	45	6.3391	1.3387e-28	1.353e-24
matrix341	+	GSEA	EXTRACELLULAR_MATRIX	5171	532	70	45	6.2485	3.3905e-28	1.7134e-24
matrix341	+	Category (Naba et al.)	Collagens	5171	532	30	25	8.0999	1.0314e-20	3.0942e-20
matrix341	+	GSEA	EXTRACELLULAR_REGION	5171	532	170	65	3.7164	4.9584e-23	1.2529e-19
matrix341	+	GSEA	PID_INTEGRIN1_PATHWAY	5171	532	55	36	6.3621	3.796e-23	1.2789e-19
matrix341	+	GOCC name	basement membrane	5171	532	62	37	5.8006	1.0495e-21	2.9386e-19
matrix341	+	GOMF name	extracellular matrix structural constituent	5171	532	28	25	8.6785	2.918e-22	7.2222e-19
matrix341	+	GSEA	EXTRACELLULAR_REGION_PART	5171	532	143	58	3.9423	3.9475e-22	7.9794e-19
matrix341	+	Keywords	Signal	5171	532	734	153	2.0261	8.715e-21	1.5222e-18
matrix341	+	GOBP slim name	extracellular structure organization	5171	532	104	45	4.2057	1.0631e-18	1.5415e-16
matrix341	+	GSEA	MODULE_122	5171	532	83	41	4.8014	9.3097e-20	1.5682e-16
matrix341	+	GOCC slim name	mitochondrion	5171	532	867	27	0.3027	6.6202e-18	2.957e-16
matrix341	+	GOBP slim name	extracellular matrix organization	5171	532	104	45	4.2057	1.0631e-18	3.083e-16
matrix341	+	Keywords	Disulfidebond	5171	532	682	140	1.9953	3.0728e-18	4.0253e-16
matrix341	+	GOCC slim name	extracellular region	5171	532	184	60	3.1695	2.2501e-17	7.5379e-16
matrix341	+	GSEA	EXTRACELLULAR_MATRIX_PART	5171	532	44	29	6.4063	5.5514e-19	8.0154e-16
matrix341	+	GSEA	KEGG_ECM_RECEPTOR_INTERACTION	5171	532	57	33	5.6273	6.6136e-19	8.3555e-16
matrix341	+	GOBP slim name	cell adhesion	5171	532	257	74	2.7987	8.7241e-18	8.4333e-16
matrix341	+	KEGG name	ECM-receptor interaction	5171	532	56	32	5.5542	3.917e-18	1.0419e-15
matrix341	+	GOCC name	collagen	5171	532	50	30	5.832	6.6671e-18	1.2445e-15
matrix341	+	GOBP slim name	biological adhesion	5171	532	260	74	2.7664	1.7849e-17	1.2941e-15
matrix341	+	GOCC name	mitochondrion	5171	532	867	27	0.3027	6.6202e-18	1.4829e-15
matrix341	+	Keywords	Acetylation	5171	532	1983	118	0.57839	2.3256e-17	2.4372e-15
matrix341	+	GOCC name	extracellular region	5171	532	184	60	3.1695	2.2501e-17	3.6002e-15
matrix341	+	GOBP name	extracellular structure organization	5171	532	104	45	4.2057	1.0631e-18	4.4193e-15
matrix341	+	GOBP name	extracellular matrix organization	5171	532	104	45	4.2057	1.0631e-18	8.8385e-15
matrix341	+	Keywords	Repeat	5171	532	1247	208	1.6213	1.6965e-16	1.4816e-14
matrix341	+	Keywords	Collagen	5171	532	45	27	5.832	3.137e-16	2.3483e-14
matrix341	+	GOBP name	cell adhesion	5171	532	257	74	2.7987	8.7241e-18	2.4177e-14
matrix341	+	GOBP name	biological adhesion	5171	532	260	74	2.7664	1.7849e-17	3.7099e-14
matrix341	+	Pfam	EGF_CA	5171	532	36	25	6.7499	2.3315e-17	6.4956e-14
matrix341	+	Pfam	Collagen	5171	532	46	28	5.9165	5.0772e-17	7.0726e-14
matrix341	+	GOBP slim name	small molecule metabolic process	5171	532	731	22	0.29253	1.6576e-15	9.6143e-14
matrix341	+	GOCC slim name	intracellular membrane-bounded organelle	5171	532	2899	214	0.71751	3.6449e-15	9.7682e-14
matrix341	+	Keywords	Coiledcoil	5171	532	654	129	1.9172	2.8743e-15	1.8827e-13
matrix341	+	GOBP slim name	cellular metabolic process	5171	532	2311	156	0.65613	7.0861e-15	3.4249e-13
matrix341	+	GOCC name	intracellular membrane-bounded organelle	5171	532	2899	214	0.71751	3.6449e-15	5.1028e-13
matrix341	+	GSEA	SCHUETZ_BREAST_CANCER_DUCTAL_INVASIVE_UP	5171	532	179	56	3.0409	2.2103e-15	2.4821e-12
matrix341	+	GOBP name	small molecule metabolic process	5171	532	731	22	0.29253	1.6576e-15	2.7563e-12
matrix341	+	GSEA	REACTOME_COLLAGEN_FORMATION	5171	532	38	24	6.1389	2.7756e-15	2.8052e-12
matrix341	+	Keywords	Mitochondrion	5171	532	595	16	0.26138	7.3639e-14	4.2874e-12
matrix341	+	Keywords	Basementmembrane	5171	532	24	18	7.2899	9.1985e-14	4.82e-12
matrix341	+	GOBP name	cellular metabolic process	5171	532	2311	156	0.65613	7.0861e-15	9.8189e-12
matrix341	+	GSEA	REACTOME_EXTRACELLULAR_MATRIX_ORGANIZATION	5171	532	47	26	5.377	1.7023e-14	1.5641e-11
matrix341	+	GOCC name	basal lamina	5171	532	17	15	8.5764	1.4097e-13	1.7543e-11
matrix341	+	Keywords	Celladhesion	5171	532	145	46	3.0836	4.4913e-13	1.9612e-11
matrix341	+	Keywords	Glycoprotein	5171	532	765	138	1.7534	4.2756e-13	2.0367e-11
matrix341	+	GOCC name	mitochondrial part	5171	532	459	9	0.19059	3.5341e-13	3.9582e-11
matrix341	+	Keywords	EGF-likedomain	5171	532	70	30	4.1657	9.9051e-13	3.9925e-11
matrix341	+	GSEA	COLLAGEN	5171	532	19	16	8.1852	9.0665e-14	7.6362e-11
matrix341	+	GOBP slim name	metabolic process	5171	532	2640	197	0.72531	2.275e-12	9.4251e-11
matrix341	+	GSEA	PID_SYNDECAN_1_PATHWAY	5171	532	33	21	6.1854	1.2819e-13	9.9664e-11
matrix341	+	KEGG name	Protein digestion and absorption	5171	532	39	22	5.483	1.0866e-12	1.4452e-10
matrix341	+	KEGG name	Focal adhesion	5171	532	134	43	3.1191	1.7323e-12	1.536e-10
matrix341	+	GOCC slim name	cell part	5171	532	4606	424	0.89476	7.3298e-12	1.637e-10
matrix341	+	GSEA	REACTOME_NCAM1_INTERACTIONS	5171	532	20	16	7.7759	4.0792e-13	2.9449e-10
matrix341	+	KEGG name	Amoebiasis	5171	532	65	28	4.187	4.9341e-12	3.2812e-10
matrix341	+	GSEA	MODULE_1	5171	532	219	59	2.6186	5.7895e-13	3.9009e-10
matrix341	+	GOBP slim name	primary metabolic process	5171	532	2240	160	0.69428	1.2194e-11	4.4203e-10
matrix341	+	GSEA	KEGG_FOCAL_ADHESION	5171	532	137	44	3.1217	9.1644e-13	5.4485e-10
matrix341	+	GSEA	CLASPER_LYMPHATIC_VESSELS_DURING_METASTASIS_DN	5171	532	26	18	6.7292	8.6507e-13	5.4645e-10
matrix341	+	GSEA	GU_PDEF_TARGETS_UP	5171	532	46	24	5.0713	9.8334e-13	5.5215e-10
matrix341	+	GOCC name	intracellular part	5171	532	4317	386	0.8691	5.9157e-12	6.0232e-10
matrix341	+	GSEA	EXTRACELLULAR_MATRIX_STRUCTURAL_CONSTITUENT	5171	532	16	14	8.5049	1.2379e-12	6.5848e-10
matrix341	+	GOCC name	cell part	5171	532	4606	424	0.89476	7.3298e-12	6.8412e-10
matrix341	+	Keywords	Transitpeptide	5171	532	339	5	0.14336	2.8112e-11	1.0522e-09
matrix341	+	GSEA	PID_AVB3_INTEGRIN_PATHWAY	5171	532	55	26	4.5949	2.1006e-12	1.0616e-09
matrix341	+	Pfam	cEGF	5171	532	16	14	8.5049	1.2379e-12	1.1496e-09
matrix341	+	Keywords	Intermediatefilament	5171	532	27	17	6.12	3.7801e-11	1.3205e-09
matrix341	+	GSEA	TURASHVILI_BREAST_LOBULAR_CARCINOMA_VS_LOBULAR_NORMAL_DN	5171	532	45	23	4.968	5.1668e-12	2.4867e-09
matrix341	+	GOBP name	metabolic process	5171	532	2640	197	0.72531	2.275e-12	2.7021e-09
matrix341	+	GSEA	GNF2_CDH11	5171	532	25	17	6.6095	5.9843e-12	2.7492e-09
matrix341	+	GOCC slim name	intracellular organelle	5171	532	3280	271	0.80308	1.4923e-10	2.8567e-09
matrix341	+	Keywords	Hydroxylation	5171	532	55	24	4.2414	1.2112e-10	3.9667e-09
matrix341	+	GSEA	MODULE_2	5171	532	210	55	2.5457	1.2403e-11	5.4503e-09
matrix341	+	GSEA	MODULE_47	5171	532	143	43	2.9228	1.9345e-11	8.1467e-09
matrix341	+	GSEA	MODULE_12	5171	532	184	50	2.6413	2.6319e-11	1.064e-08
matrix341	+	GSEA	BOQUEST_STEM_CELL_UP	5171	532	139	42	2.937	2.8101e-11	1.0924e-08
matrix341	+	GOBP name	primary metabolic process	5171	532	2240	160	0.69428	1.2194e-11	1.2672e-08
matrix341	+	GOCC name	intracellular organelle	5171	532	3280	271	0.80308	1.4923e-10	1.2857e-08
matrix341	+	GOCC slim name	extracellular space	5171	532	425	83	1.8982	9.6121e-10	1.61e-08
matrix341	+	GOMF name	structural molecule activity	5171	532	298	69	2.2506	1.3408e-11	1.6592e-08
matrix341	+	GSEA	PID_INTEGRIN3_PATHWAY	5171	532	34	19	5.4317	4.9188e-11	1.8413e-08
matrix341	+	GOBP slim name	anatomical structure morphogenesis	5171	532	425	83	1.8982	9.6121e-10	3.0972e-08
matrix341	+	GSEA	LIU_PROSTATE_CANCER_DN	5171	532	220	55	2.43	8.5922e-11	3.1015e-08
matrix341	+	GOCC name	intermediate filament	5171	532	34	18	5.1458	5.2547e-10	4.2038e-08
matrix341	+	Pfam	Myosin_tail_1	5171	532	14	12	8.3314	9.2485e-11	6.4416e-08
matrix341	+	GSEA	BASEMENT_MEMBRANE	5171	532	29	17	5.6979	1.883e-10	6.5626e-08
matrix341	+	GSEA	BENPORATH_ES_WITH_H3K27ME3	5171	532	136	40	2.8588	2.0762e-10	6.9946e-08
matrix341	+	GSEA	REACTOME_NCAM_SIGNALING_FOR_NEURITE_OUT_GROWTH	5171	532	40	20	4.86	2.1576e-10	7.0343e-08
matrix341	+	GOCC name	extracellular space	5171	532	425	83	1.8982	9.6121e-10	7.177e-08
matrix341	+	GOBP slim name	cellular nitrogen compound metabolic process	5171	532	1144	68	0.57776	2.7511e-09	7.9782e-08
matrix341	+	Pfam	Filament	5171	532	26	16	5.9815	2.3732e-10	1.3223e-07
matrix341	+	GOBP slim name	organic acid metabolic process	5171	532	355	9	0.24642	6.1081e-09	1.6103e-07
matrix341	+	GSEA	GNF2_PTX3	5171	532	27	16	5.76	5.2408e-10	1.6553e-07
matrix341	+	GOCC name	intracellular organelle part	5171	532	2771	223	0.78222	3.3887e-09	2.3721e-07
matrix341	+	Pfam	Myosin_head	5171	532	24	15	6.075	6.4638e-10	3.0013e-07
matrix341	+	Pfam	VWC	5171	532	13	11	8.2246	7.8482e-10	3.1236e-07
matrix341	+	GOBP slim name	nitrogen compound metabolic process	5171	532	1187	74	0.60596	1.3431e-08	3.2457e-07
matrix341	+	Keywords	Thickfilament	5171	532	10	9	8.7479	1.0917e-08	3.3651e-07
matrix341	+	GOBP slim name	cellular ketone metabolic process	5171	532	361	10	0.26925	1.5319e-08	3.4173e-07
matrix341	+	GOMF name	polysaccharide binding	5171	532	92	31	3.2752	5.9573e-10	3.6861e-07
matrix341	+	Pfam	Myosin_N	5171	532	11	10	8.8363	1.217e-09	4.2381e-07
matrix341	+	GOMF name	pattern binding	5171	532	92	31	3.2752	5.9573e-10	4.9148e-07
matrix341	+	GOBP slim name	locomotion	5171	532	282	59	2.0336	2.4024e-08	4.9765e-07
matrix341	+	GOBP slim name	cellular component movement	5171	532	298	61	1.9896	3.1884e-08	6.1642e-07
matrix341	+	GSEA	LIM_MAMMARY_STEM_CELL_UP	5171	532	207	50	2.3478	2.2333e-09	6.84e-07
matrix341	+	GOBP slim name	chromatin organization	5171	532	182	1	0.053406	3.9159e-08	7.0976e-07
matrix341	+	GSEA	MODULE_38	5171	532	214	51	2.3164	2.5116e-09	7.4662e-07
matrix341	+	GSEA	ANASTASSIOU_CANCER_MESENCHYMAL_TRANSITION_SIGNATURE	5171	532	49	21	4.1657	2.6329e-09	7.6031e-07
matrix341	+	GOMF name	oxidoreductase activity	5171	532	334	7	0.20371	1.7799e-09	8.8105e-07
matrix341	+	GOBP name	anatomical structure morphogenesis	5171	532	425	83	1.8982	9.6121e-10	8.8794e-07
matrix341	+	GOBP slim name	biosynthetic process	5171	532	929	54	0.56499	5.3671e-08	9.1557e-07
matrix341	+	GSEA	TTGTTT_V$FOXO4_01	5171	532	578	102	1.7153	3.3182e-09	9.316e-07
matrix341	+	GOCC name	organelle part	5171	532	2828	232	0.79739	1.6528e-08	1.0889e-06
matrix341	+	GSEA	VECCHI_GASTRIC_CANCER_ADVANCED_VS_EARLY_UP	5171	532	79	27	3.322	5.4121e-09	1.4784e-06
matrix341	+	GOCC slim name	laminin complex	5171	532	7	7	9.7199	1.1774e-07	1.753e-06
matrix341	+	Pfam	VWA	5171	532	27	15	5.4	6.2552e-09	1.9363e-06
matrix341	+	KEGG name	Small cell lung cancer	5171	532	34	16	4.5741	4.2252e-08	2.2478e-06
matrix341	+	GOBP name	cellular nitrogen compound metabolic process	5171	532	1144	68	0.57776	2.7511e-09	2.2873e-06
matrix341	+	GSEA	ONDER_CDH1_TARGETS_2_UP	5171	532	130	36	2.6917	9.7245e-09	2.5865e-06
matrix341	+	Pfam	Laminin_G_2	5171	532	15	11	7.1279	1.11e-08	3.0924e-06
matrix341	+	GSEA	REACTOME_INTEGRIN_CELL_SURFACE_INTERACTIONS	5171	532	62	23	3.6058	1.2621e-08	3.2708e-06
matrix341	+	GOCC name	myosin filament	5171	532	11	9	7.9527	5.3961e-08	3.3576e-06
matrix341	+	GOMF name	glycosaminoglycan binding	5171	532	81	27	3.24	9.9436e-09	4.1017e-06
matrix341	+	Keywords	Guanine-nucleotidereleasingfactor	5171	532	41	17	4.0302	1.548e-07	4.5063e-06
matrix341	+	GSEA	MODULE_6	5171	532	194	46	2.3047	1.8094e-08	4.572e-06
matrix341	+	GOBP name	organic acid metabolic process	5171	532	355	9	0.24642	6.1081e-09	4.6166e-06
matrix341	+	GSEA	ORGAN_DEVELOPMENT	5171	532	163	41	2.4449	1.8751e-08	4.6223e-06
matrix341	+	GSEA	MODULE_88	5171	532	308	63	1.9882	1.9394e-08	4.6669e-06
matrix341	+	GSEA	TURASHVILI_BREAST_LOBULAR_CARCINOMA_VS_DUCTAL_NORMAL_UP	5171	532	45	19	4.104	2.0289e-08	4.7689e-06
matrix341	+	GOCC name	organelle membrane	5171	532	921	54	0.5699	8.6252e-08	4.8301e-06
matrix341	+	GOCC name	myosin complex	5171	532	44	18	3.9763	8.5448e-08	5.0369e-06
matrix341	+	Keywords	LamininEGF-likedomain	5171	532	12	9	7.2899	1.9397e-07	5.0819e-06
matrix341	+	Keywords	Oxidoreductase	5171	532	266	6	0.21925	1.8599e-07	5.1295e-06
matrix341	+	GOBP slim name	developmental process	5171	532	1310	182	1.3504	3.3809e-07	5.447e-06
matrix341	+	GOCC name	cytoplasmic part	5171	532	2820	235	0.80999	1.0377e-07	5.5347e-06
matrix341	+	GSEA	CROMER_TUMORIGENESIS_UP	5171	532	33	16	4.7127	2.4866e-08	5.7118e-06
matrix341	+	GOCC name	laminin complex	5171	532	7	7	9.7199	1.1774e-07	5.7332e-06
matrix341	+	GSEA	ANATOMICAL_STRUCTURE_DEVELOPMENT	5171	532	269	57	2.0596	2.6291e-08	5.7766e-06
matrix341	+	GSEA	KIM_GLIS2_TARGETS_UP	5171	532	50	20	3.888	2.5757e-08	5.785e-06
matrix341	+	GOCC name	fibrinogen complex	5171	532	7	7	9.7199	1.1774e-07	5.9939e-06
matrix341	+	GOBP name	oxoacid metabolic process	5171	532	348	9	0.25138	1.1385e-08	7.2812e-06
matrix341	+	GSEA	REACTOME_SIGNALING_BY_PDGF	5171	532	75	25	3.24	3.4846e-08	7.3373e-06
matrix341	+	GSEA	ROZANOV_MMP14_TARGETS_SUBSET	5171	532	26	14	5.2338	3.4516e-08	7.4225e-06
matrix341	+	GOBP name	carboxylic acid metabolic process	5171	532	348	9	0.25138	1.1385e-08	7.888e-06
matrix341	+	GOBP name	cellular ketone metabolic process	5171	532	361	10	0.26925	1.5319e-08	7.9601e-06
matrix341	+	GOBP name	nitrogen compound metabolic process	5171	532	1187	74	0.60596	1.3431e-08	7.9758e-06
matrix341	+	GOBP slim name	multicellular organismal process	5171	532	622	100	1.5627	5.3754e-07	8.2046e-06
matrix341	+	GOBP name	regulation of cell adhesion	5171	532	132	36	2.6509	1.4988e-08	8.3073e-06
matrix341	+	GSEA	WILCOX_PRESPONSE_TO_ROGESTERONE_DN	5171	532	38	17	4.3484	4.0364e-08	8.3257e-06
matrix341	+	GOBP name	oxidation-reduction process	5171	532	212	2	0.091697	1.9517e-08	9.5448e-06
matrix341	+	Division (Naba et al.)	Matrisome-associated	5171	532	184	38	2.0074	9.6828e-06	9.6828e-06
matrix341	+	GOBP name	cellular biosynthetic process	5171	532	896	50	0.54241	2.1192e-08	9.7884e-06
matrix341	+	GSEA	DIAZ_CHRONIC_MEYLOGENOUS_LEUKEMIA_UP	5171	532	869	49	0.54807	5.2936e-08	1.0491e-05
matrix341	+	GOBP name	locomotion	5171	532	282	59	2.0336	2.4024e-08	1.0513e-05
matrix341	+	GSEA	MODULE_55	5171	532	302	61	1.9633	5.2613e-08	1.0635e-05
matrix341	+	Keywords	Motorprotein	5171	532	58	20	3.3517	4.3439e-07	1.0839e-05
matrix341	+	GOCC name	mitochondrial membrane	5171	532	263	6	0.22175	2.44e-07	1.1387e-05
matrix341	+	GOBP slim name	chromatin modification	5171	532	153	1	0.063529	8.5171e-07	1.235e-05
matrix341	+	GSEA	MODULE_84	5171	532	202	46	2.2134	6.5519e-08	1.2735e-05
matrix341	+	GOBP name	cellular component movement	5171	532	298	61	1.9896	3.1884e-08	1.3254e-05
matrix341	+	Pfam	Laminin_EGF	5171	532	11	9	7.9527	5.3961e-08	1.3667e-05
matrix341	+	GOBP name	chromatin organization	5171	532	182	1	0.053406	3.9159e-08	1.5503e-05
matrix341	+	Keywords	Myosin	5171	532	36	15	4.05	7.7167e-07	1.838e-05
matrix341	+	GOCC slim name	nucleus	5171	532	1516	112	0.71809	1.4129e-06	1.8933e-05
matrix341	+	GOBP name	biosynthetic process	5171	532	929	54	0.56499	5.3671e-08	2.0283e-05
matrix341	+	GOBP slim name	alcohol metabolic process	5171	532	208	4	0.18692	1.481e-06	2.0452e-05
matrix341	+	GOBP slim name	nucleobase-containing compound metabolic process	5171	532	971	63	0.63064	1.7983e-06	2.3705e-05
matrix341	+	GSEA	STEIN_ESRRA_TARGETS_UP	5171	532	194	2	0.10021	1.2444e-07	2.373e-05
matrix341	+	Keywords	Calcium	5171	532	285	55	1.8758	1.0569e-06	2.4079e-05
matrix341	+	GSEA	STRUCTURAL_MOLECULE_ACTIVITY	5171	532	187	43	2.2351	1.3147e-07	2.4606e-05
matrix341	+	GOMF name	calcium ion binding	5171	532	229	50	2.1223	7.1835e-08	2.5399e-05
matrix341	+	GSEA	PEREZ_TP53_TARGETS	5171	532	241	51	2.0569	1.4902e-07	2.7385e-05
matrix341	+	GSEA	WONG_MITOCHONDRIA_GENE_MODULE	5171	532	169	1	0.057514	1.567e-07	2.8281e-05
matrix341	+	GSEA	SYSTEM_DEVELOPMENT	5171	532	229	49	2.0798	1.8426e-07	3.2672e-05
matrix341	+	GOMF name	motor activity	5171	532	50	19	3.6936	1.493e-07	3.6951e-05
matrix341	+	GSEA	MOOTHA_HUMAN_MITODB_6_2002	5171	532	298	8	0.26094	2.1477e-07	3.7426e-05
matrix341	+	GOMF name	GTPase regulator activity	5171	532	131	34	2.5227	1.3644e-07	3.7522e-05
matrix341	+	GSEA	LINDGREN_BLADDER_CANCER_CLUSTER_2B	5171	532	171	40	2.2737	2.2259e-07	3.8131e-05
matrix341	+	GOMF name	heparin binding	5171	532	64	22	3.3412	1.2419e-07	3.8421e-05
matrix341	+	GSEA	DURAND_STROMA_MAX_UP	5171	532	93	27	2.8219	2.3981e-07	4.0395e-05
matrix341	+	GSEA	GRADE_COLON_CANCER_UP	5171	532	446	18	0.39228	2.5154e-07	4.1005e-05
matrix341	+	GSEA	MEISSNER_BRAIN_HCP_WITH_H3K4ME3_AND_H3K27ME3	5171	532	238	50	2.042	2.4809e-07	4.1106e-05
matrix341	+	GSEA	REACTOME_AXON_GUIDANCE	5171	532	135	34	2.448	2.9164e-07	4.6787e-05
matrix341	+	Keywords	Differentiation	5171	532	134	32	2.3212	2.1771e-06	4.7533e-05
matrix341	+	GOCC name	sheet-forming collagen	5171	532	6	6	9.7199	1.1561e-06	4.7957e-05
matrix341	+	GOCC name	laminin-1 complex	5171	532	6	6	9.7199	1.1561e-06	4.9801e-05
matrix341	+	GSEA	KEGG_SMALL_CELL_LUNG_CANCER	5171	532	34	15	4.2882	3.1802e-07	5.0223e-05
matrix341	+	GOCC name	collagen type IV	5171	532	6	6	9.7199	1.1561e-06	5.1793e-05
matrix341	+	GOCC name	membrane-bounded organelle	5171	532	3617	326	0.87606	1.4436e-06	5.5753e-05
matrix341	+	GOCC name	nucleus	5171	532	1516	112	0.71809	1.4129e-06	5.6517e-05
matrix341	+	GOMF name	catalytic activity	5171	532	1962	151	0.74807	2.6454e-07	5.9521e-05
matrix341	+	GOBP slim name	anatomical structure formation involved in morphogenesis	5171	532	213	43	1.9622	4.7893e-06	6.0386e-05
matrix341	+	GOBP name	cell-substrate adhesion	5171	532	65	22	3.2898	1.6898e-07	6.1082e-05
matrix341	+	GOBP slim name	cell motility	5171	532	228	45	1.9184	5.3498e-06	6.4643e-05
matrix341	+	Pfam	Spectrin	5171	532	22	12	5.3018	2.8064e-07	6.5155e-05
matrix341	+	GSEA	STARK_PREFRONTAL_CORTEX_22Q11_DELETION_DN	5171	532	290	8	0.26814	4.2772e-07	6.5499e-05
matrix341	+	GSEA	MULTICELLULAR_ORGANISMAL_DEVELOPMENT	5171	532	270	54	1.944	4.2446e-07	6.6e-05
matrix341	+	GSEA	TATAAA_V$TATA_01	5171	532	357	66	1.797	4.4598e-07	6.7276e-05
matrix341	+	GSEA	MODULE_24	5171	532	202	44	2.1172	4.6225e-07	6.8705e-05
matrix341	+	GOBP slim name	anatomical structure development	5171	532	716	107	1.4526	6.536e-06	7.5818e-05
matrix341	+	Keywords	Transmembranehelix	5171	532	661	38	0.55879	4.2584e-06	8.9257e-05
matrix341	+	Keywords	Alternativesplicing	5171	532	1406	187	1.2928	4.5035e-06	9.0762e-05
matrix341	+	Pfam	PH	5171	532	63	21	3.24	4.2673e-07	9.1452e-05
matrix341	+	Keywords	Directproteinsequencing	5171	532	971	65	0.65066	5.609e-06	0.00010886
matrix341	+	Keywords	Membrane	5171	532	1462	110	0.73132	5.9431e-06	0.00011122
matrix341	+	GOBP name	cellular developmental process	5171	532	721	113	1.5234	3.3882e-07	0.00011268
matrix341	+	GOBP slim name	cellular component organization	5171	532	1570	203	1.2568	1.0247e-05	0.0001143
matrix341	+	GOCC name	mitochondrial inner membrane	5171	532	200	4	0.1944	3.107e-06	0.000116
matrix341	+	GOBP name	developmental process	5171	532	1310	182	1.3504	3.3809e-07	0.00011712
matrix341	+	Keywords	Developmentalprotein	5171	532	161	35	2.113	6.8287e-06	0.00011927
matrix341	+	Keywords	Actin-binding	5171	532	161	35	2.113	6.8287e-06	0.00012339
matrix341	+	GOCC name	fibrillar collagen	5171	532	9	7	7.5599	3.4204e-06	0.00012358
matrix341	+	GOCC name	organelle inner membrane	5171	532	216	5	0.225	3.5422e-06	0.00012398
matrix341	+	Keywords	Transport	5171	532	675	40	0.576	7.4958e-06	0.0001267
matrix341	+	Keywords	Transmembrane	5171	532	674	40	0.57685	7.9179e-06	0.00012966
matrix341	+	GOBP name	positive regulation of cell adhesion	5171	532	68	22	3.1447	4.0683e-07	0.00013009
matrix341	+	GSEA	SASAI_RESISTANCE_TO_NEOPLASTIC_TRANSFROMATION	5171	532	32	14	4.2525	8.9108e-07	0.00013052
matrix341	+	GOBP slim name	generation of precursor metabolites and energy	5171	532	103	0	0	1.2366e-05	0.00013282
matrix341	+	GSEA	MODULE_5	5171	532	221	46	2.0232	9.6718e-07	0.00013768
matrix341	+	GSEA	MOOTHA_MITOCHONDRIA	5171	532	296	9	0.29554	9.8372e-07	0.00013809
matrix341	+	GSEA	WESTON_VEGFA_TARGETS_6HR	5171	532	28	13	4.5128	9.6444e-07	0.00013925
matrix341	+	GSEA	MODULE_99	5171	532	77	23	2.9034	1.0635e-06	0.00014331
matrix341	+	GSEA	VERRECCHIA_EARLY_RESPONSE_TO_TGFB1	5171	532	46	17	3.5921	1.0526e-06	0.00014376
matrix341	+	GSEA	MODULE_44	5171	532	155	36	2.2575	1.0476e-06	0.00014504
matrix341	+	GSEA	LANDIS_BREAST_CANCER_PROGRESSION_DN	5171	532	51	18	3.4306	1.1049e-06	0.00014694
matrix341	+	GSEA	THUM_MIR21_TARGETS_HEART_DISEASE_UP	5171	532	17	10	5.7176	1.1342e-06	0.00014888
matrix341	+	GOBP name	multicellular organismal process	5171	532	622	100	1.5627	5.3754e-07	0.00015961
matrix341	+	GOBP name	intermediate filament cytoskeleton organization	5171	532	16	10	6.075	5.1966e-07	0.00016002
matrix341	+	Keywords	Keratin	5171	532	10	7	6.8039	1.0242e-05	0.00016263
matrix341	+	Pfam	COLFI	5171	532	8	7	8.5049	8.4613e-07	0.00016838
matrix341	+	GSEA	DACOSTA_UV_RESPONSE_VIA_ERCC3_DN	5171	532	421	73	1.6854	1.3152e-06	0.00017042
matrix341	+	GOCC name	extracellular region part	5171	532	1850	235	1.2347	5.1975e-06	0.0001764
matrix341	+	GSEA	EXTRACELLULAR_STRUCTURE_ORGANIZATION_AND_BIOGENESIS	5171	532	11	8	7.069	1.4325e-06	0.00018327
matrix341	+	Pfam	TB	5171	532	6	6	9.7199	1.1561e-06	0.00018946
matrix341	+	GOMF name	nucleoside-triphosphatase regulator activity	5171	532	148	35	2.2986	9.4897e-07	0.00019573
matrix341	+	Pfam	Filament_head	5171	532	6	6	9.7199	1.1561e-06	0.00020131
matrix341	+	GOBP name	cellular carbohydrate metabolic process	5171	532	197	3	0.14802	7.0941e-07	0.00020338
matrix341	+	Pfam	C4	5171	532	6	6	9.7199	1.1561e-06	0.00021473
matrix341	+	GOBP slim name	cellular component morphogenesis	5171	532	205	40	1.8966	2.2224e-05	0.00023018
matrix341	+	GOBP name	chromatin modification	5171	532	153	1	0.063529	8.5171e-07	0.00023604
matrix341	+	GOCC name	microfibril	5171	532	7	6	8.3314	7.2685e-06	0.00023943
matrix341	+	GSEA	TGGAAA_V$NFAT_Q4_01	5171	532	575	92	1.5552	1.9391e-06	0.00024498
matrix341	+	GSEA	KIM_BIPOLAR_DISORDER_OLIGODENDROCYTE_DENSITY_CORR_UP	5171	532	431	19	0.42849	1.9901e-06	0.00024832
matrix341	+	GOBP slim name	catabolic process	5171	532	556	32	0.55942	2.5781e-05	0.00025781
matrix341	+	GOBP slim name	carbohydrate metabolic process	5171	532	239	8	0.32535	2.827e-05	0.00026446
matrix341	+	GOBP slim name	chromosome organization	5171	532	224	7	0.30375	2.7881e-05	0.00026951
matrix341	+	GSEA	GSE22886_NAIVE_CD4_TCELL_VS_12H_ACT_TH2_DN	5171	532	118	0	0	2.3373e-06	0.00028122
matrix341	+	Keywords	Angiogenesis	5171	532	45	15	3.24	1.8377e-05	0.00028322
matrix341	+	GSEA	OXIDOREDUCTASE_ACTIVITY	5171	532	165	2	0.11782	2.3309e-06	0.00028384
matrix341	+	GSEA	CHICAS_RB1_TARGETS_CONFLUENT	5171	532	285	54	1.8417	2.3211e-06	0.00028609
matrix341	+	Keywords	Calmodulin-binding	5171	532	67	19	2.7564	1.9653e-05	0.00029424
matrix341	+	GSEA	PETRETTO_CARDIAC_HYPERTROPHY	5171	532	30	13	4.212	2.4935e-06	0.0002965
matrix341	+	GOBP name	intermediate filament-based process	5171	532	17	10	5.7176	1.1342e-06	0.0003042
matrix341	+	GSEA	WU_SILENCED_BY_METHYLATION_IN_BLADDER_CANCER	5171	532	26	12	4.4861	2.7375e-06	0.00031803
matrix341	+	Pfam	CH	5171	532	48	17	3.4425	2.0659e-06	0.00031975
matrix341	+	GSEA	MORF_AP2M1	5171	532	183	3	0.15934	2.7348e-06	0.00032141
matrix341	+	GOCC name	integral to membrane	5171	532	669	40	0.58116	1.0394e-05	0.0003326
matrix341	+	GSEA	REACTOME_METABOLISM_OF_AMINO_ACIDS_AND_DERIVATIVES	5171	532	116	0	0	2.9195e-06	0.00033531
matrix341	+	GSEA	TGGTGCT,MIR-29A,MIR-29B,MIR-29C	5171	532	169	37	2.128	3.2166e-06	0.00036123
matrix341	+	GSEA	PICCALUGA_ANGIOIMMUNOBLASTIC_LYMPHOMA_UP	5171	532	130	31	2.3178	3.2061e-06	0.00036409
matrix341	+	GOBP name	alcohol metabolic process	5171	532	208	4	0.18692	1.481e-06	0.00038478
matrix341	+	GOMF name	integrin binding	5171	532	48	17	3.4425	2.0659e-06	0.00039331
matrix341	+	GSEA	PILON_KLF1_TARGETS_DN	5171	532	933	61	0.63549	3.8756e-06	0.00043045
matrix341	+	GSEA	POOLA_INVASIVE_BREAST_CANCER_UP	5171	532	66	20	2.9454	4.1085e-06	0.00045135
matrix341	+	GOBP name	nucleobase-containing compound metabolic process	5171	532	971	63	0.63064	1.7983e-06	0.00045306
matrix341	+	GSEA	TAVAZOIE_METASTASIS	5171	532	19	10	5.1157	4.3515e-06	0.00046788
matrix341	+	GSEA	INTEGRIN_BINDING	5171	532	19	10	5.1157	4.3515e-06	0.00047291
matrix341	+	Pfam	DOCK-C2	5171	532	9	7	7.5599	3.4204e-06	0.00047647
matrix341	+	GOBP name	ossification	5171	532	43	16	3.6167	1.9592e-06	0.00047909
matrix341	+	GSEA	MORF_MAGEA9	5171	532	95	25	2.5579	4.5112e-06	0.00047995
matrix341	+	Pfam	Ded_cyto	5171	532	9	7	7.5599	3.4204e-06	0.00050154
matrix341	+	GSEA	ACEVEDO_METHYLATED_IN_LIVER_CANCER_DN	5171	532	172	37	2.0909	4.8898e-06	0.0005148
matrix341	+	GSEA	ESC_V6.5_UP_EARLY.V1_DN	5171	532	78	22	2.7415	5.0112e-06	0.00052215
matrix341	+	Keywords	ANKrepeat	5171	532	48	15	3.0375	4.2345e-05	0.00061635
matrix341	+	GOBP name	cell migration	5171	532	215	44	1.9892	2.6042e-06	0.0006186
matrix341	+	GOBP name	collagen fibril organization	5171	532	26	12	4.4861	2.7375e-06	0.00063222
matrix341	+	GOCC name	intrinsic to membrane	5171	532	703	44	0.60836	2.0926e-05	0.00063345
matrix341	+	GOCC name	nuclear part	5171	532	1379	105	0.7401	2.0446e-05	0.00063611
matrix341	+	Keywords	Nucleus	5171	532	1348	104	0.74991	4.5627e-05	0.00064618
matrix341	+	Keywords	Heparin-binding	5171	532	38	13	3.3252	4.8094e-05	0.0006632
matrix341	+	GOMF name	guanyl-nucleotide exchange factor activity	5171	532	66	20	2.9454	4.1085e-06	0.0006779
matrix341	+	GSEA	BIOCARTA_AMI_PATHWAY	5171	532	16	9	5.4675	6.5763e-06	0.00067824
matrix341	+	GOMF name	microfilament motor activity	5171	532	12	8	6.4799	3.8612e-06	0.0006826
matrix341	+	GSEA	REACTOME_DEVELOPMENTAL_BIOLOGY	5171	532	168	36	2.0828	7.1034e-06	0.00069033
matrix341	+	GSEA	TURASHVILI_BREAST_DUCTAL_CARCINOMA_VS_DUCTAL_NORMAL_UP	5171	532	28	12	4.1657	6.9681e-06	0.00069045
matrix341	+	GSEA	KEGG_VIRAL_MYOCARDITIS	5171	532	37	14	3.6778	6.7845e-06	0.00069264
matrix341	+	GSEA	GSE12845_NAIVE_VS_DARKZONE_GC_TONSIL_BCELL_DN	5171	532	108	0	0	7.1007e-06	0.00069677
matrix341	+	GSEA	PROTEIN_COMPLEX_BINDING	5171	532	28	12	4.1657	6.9681e-06	0.00069729
matrix341	+	GSEA	MIYAGAWA_TARGETS_OF_EWSR1_ETS_FUSIONS_DN	5171	532	74	21	2.7584	7.3309e-06	0.000699
matrix341	+	GSEA	BIOCARTA_VITCB_PATHWAY	5171	532	7	6	8.3314	7.2685e-06	0.00069965
matrix341	+	GSEA	KINSEY_TARGETS_OF_EWSR1_FLII_FUSION_DN	5171	532	122	29	2.3105	6.9451e-06	0.00070194
matrix341	+	GSEA	VERRECCHIA_RESPONSE_TO_TGFB1_C2	5171	532	20	10	4.86	7.8212e-06	0.00073877
matrix341	+	GOCC name	fibril	5171	532	8	6	7.2899	2.6113e-05	0.00076964
matrix341	+	GOCC name	membrane-enclosed lumen	5171	532	223	7	0.30511	3.0216e-05	0.00086773
matrix341	+	GOBP slim name	protein phosphorylation	5171	532	190	36	1.8417	9.8575e-05	0.00089333
matrix341	+	GSEA	DACOSTA_UV_RESPONSE_VIA_ERCC3_TTD_DN	5171	532	38	14	3.581	9.6583e-06	0.00090386
matrix341	+	GSEA	WANG_SMARCE1_TARGETS_UP	5171	532	118	28	2.3064	1.0216e-05	0.00094732
matrix341	+	Pfam	Plectin	5171	532	7	6	8.3314	7.2685e-06	0.00096429
matrix341	+	GSEA	IZADPANAH_STEM_CELL_ADIPOSE_VS_BONE_DN	5171	532	59	18	2.9654	1.0993e-05	0.00099204
matrix341	+	GSEA	GGGTGGRR_V$PAX4_03	5171	532	423	70	1.6085	1.08e-05	0.00099232
matrix341	+	GSEA	BENPORATH_PRC2_TARGETS	5171	532	59	18	2.9654	1.0993e-05	0.001001
matrix341	+	GOBP slim name	muscle contraction	5171	532	82	20	2.3707	0.00011534	0.0010136
matrix341	+	GSEA	POTTI_TOPOTECAN_SENSITIVITY	5171	532	82	22	2.6078	1.1784e-05	0.001054
matrix341	+	GOCC name	membrane part	5171	532	1289	98	0.73899	3.7866e-05	0.0010603
matrix341	+	GOBP name	anatomical structure formation involved in morphogenesis	5171	532	213	43	1.9622	4.7893e-06	0.0010762
matrix341	+	Keywords	Chromatinregulator	5171	532	86	0	0	8.1183e-05	0.0010908
matrix341	+	GOCC slim name	organelle	5171	532	3894	367	0.91608	9.056e-05	0.0011032
matrix341	+	GOBP slim name	cytoskeleton organization	5171	532	346	56	1.5732	0.00013361	0.001107
matrix341	+	GOBP slim name	cellular amino acid metabolic process	5171	532	174	5	0.27931	0.00013079	0.0011156
matrix341	+	GOBP slim name	heterocycle metabolic process	5171	532	232	9	0.37707	0.00014387	0.0011589
matrix341	+	GOBP name	cell motility	5171	532	228	45	1.9184	5.3498e-06	0.0011705
matrix341	+	GSEA	GSE28237_FOLLICULAR_VS_EARLY_GC_BCELL_DN	5171	532	102	0	0	1.3816e-05	0.0012249
matrix341	+	GSEA	MODULE_60	5171	532	187	38	1.9752	1.4055e-05	0.0012352
matrix341	+	GOBP slim name	signal transduction	5171	532	732	102	1.3544	0.00015974	0.0012521
matrix341	+	GSEA	WONG_ADULT_TISSUE_STEM_MODULE	5171	532	281	51	1.7641	1.4468e-05	0.0012606
matrix341	+	GOBP name	cell morphogenesis involved in differentiation	5171	532	62	19	2.9787	5.9158e-06	0.0012611
matrix341	+	GSEA	SWEET_LUNG_CANCER_KRAS_DN	5171	532	230	44	1.8595	1.4854e-05	0.0012831
matrix341	+	GSEA	MORF_TNFRSF25	5171	532	55	17	3.0043	1.5816e-05	0.0013547
matrix341	+	GOBP name	anatomical structure development	5171	532	716	107	1.4526	6.536e-06	0.0013585
matrix341	+	GSEA	WEI_MYCN_TARGETS_WITH_E_BOX	5171	532	360	16	0.432	1.6032e-05	0.0013616
matrix341	+	GSEA	PENG_RAPAMYCIN_RESPONSE_DN	5171	532	164	3	0.1778	1.6459e-05	0.0013863
matrix341	+	GSEA	V$HOXA4_Q2	5171	532	72	20	2.7	1.6718e-05	0.0013964
matrix341	+	GOCC slim name	cytosol	5171	532	689	46	0.64894	0.00012623	0.0014096
matrix341	+	GSEA	WESTON_VEGFA_TARGETS	5171	532	50	16	3.1104	1.7307e-05	0.0014338
matrix341	+	Pfam	Laminin_B	5171	532	5	5	9.7199	1.1333e-05	0.0014352
matrix341	+	GOBP name	elastic fiber assembly	5171	532	7	6	8.3314	7.2685e-06	0.0014739
matrix341	+	GOMF name	platelet-derived growth factor binding	5171	532	10	7	6.8039	1.0242e-05	0.0014911
matrix341	+	GSEA	CAGGTG_V$E12_Q6	5171	532	658	98	1.4476	1.8466e-05	0.0015173
matrix341	+	GSEA	VART_KSHV_INFECTION_ANGIOGENIC_MARKERS_DN	5171	532	40	14	3.402	1.8737e-05	0.0015272
matrix341	+	GOMF name	Ras guanyl-nucleotide exchange factor activity	5171	532	43	15	3.3907	9.9872e-06	0.0015449
matrix341	+	GSEA	BROWNE_HCMV_INFECTION_48HR_DN	5171	532	197	39	1.9242	2.0047e-05	0.0016209
matrix341	+	GSEA	MORF_PAX7	5171	532	56	17	2.9507	2.0424e-05	0.0016383
matrix341	+	Pfam	I-set	5171	532	39	14	3.4892	1.3546e-05	0.0016409
matrix341	+	Keywords	Mitochondrioninnermembrane	5171	532	158	4	0.24607	0.0001313	0.00172
matrix341	+	GSEA	CAIRO_HEPATOBLASTOMA_CLASSES_UP	5171	532	342	15	0.42631	2.1708e-05	0.0017276
matrix341	+	GSEA	SCGGAAGY_V$ELK1_02	5171	532	522	29	0.54	2.2067e-05	0.0017424
matrix341	+	GSEA	VANHARANTA_UTERINE_FIBROID_UP	5171	532	18	9	4.86	2.2565e-05	0.001768
matrix341	+	GSEA	KRIGE_RESPONSE_TO_TOSEDOSTAT_24HR_DN	5171	532	433	22	0.49385	2.3457e-05	0.0018237
matrix341	+	GOBP slim name	establishment or maintenance of cell polarity	5171	532	44	13	2.8718	0.00024316	0.0018557
matrix341	+	GSEA	MORF_RAN	5171	532	240	8	0.324	2.6138e-05	0.0019283
matrix341	+	GSEA	MODULE_93	5171	532	120	1	0.080999	2.6426e-05	0.0019354
matrix341	+	GSEA	PID_INTEGRIN4_PATHWAY	5171	532	8	6	7.2899	2.6113e-05	0.0019406
matrix341	+	GSEA	KANG_AR_TARGETS_UP	5171	532	11	7	6.1854	2.53e-05	0.001952
matrix341	+	GSEA	MODULE_68	5171	532	8	6	7.2899	2.6113e-05	0.001955
matrix341	+	GSEA	GAUSSMANN_MLL_AF4_FUSION_TARGETS_F_UP	5171	532	74	20	2.627	2.5536e-05	0.0019552
matrix341	+	GSEA	SENGUPTA_NASOPHARYNGEAL_CARCINOMA_UP	5171	532	111	26	2.2767	2.5961e-05	0.0019582
matrix341	+	GSEA	CYTOPLASM	5171	532	1103	80	0.70498	2.7059e-05	0.0019675
matrix341	+	GSEA	WU_CELL_MIGRATION	5171	532	80	21	2.5515	2.5931e-05	0.0019705
matrix341	+	GSEA	RECEPTOR_BINDING	5171	532	105	25	2.3143	2.7569e-05	0.0019903
matrix341	+	GOBP name	cellular response to amino acid stimulus	5171	532	29	12	4.022	1.0685e-05	0.002019
matrix341	+	GOBP name	cellular component organization	5171	532	1570	203	1.2568	1.0247e-05	0.0020285
matrix341	+	GOBP name	cellular response to acid	5171	532	29	12	4.022	1.0685e-05	0.0020659
matrix341	+	GOMF name	Rho guanyl-nucleotide exchange factor activity	5171	532	30	12	3.888	1.6007e-05	0.0020851
matrix341	+	GOMF name	carbohydrate binding	5171	532	167	35	2.0371	1.5326e-05	0.0021073
matrix341	+	GSEA	KIM_ALL_DISORDERS_OLIGODENDROCYTE_NUMBER_CORR_UP	5171	532	442	23	0.50579	2.9509e-05	0.0021152
matrix341	+	GOCC name	contractile fiber	5171	532	45	14	3.024	7.9119e-05	0.0021613
matrix341	+	Pfam	fn3	5171	532	40	14	3.402	1.8737e-05	0.0021751
matrix341	+	GSEA	LEE_BMP2_TARGETS_DN	5171	532	390	19	0.47353	3.058e-05	0.0021765
matrix341	+	GSEA	MORF_DAP3	5171	532	157	3	0.18573	3.1506e-05	0.0022268
matrix341	+	GOBP name	endodermal cell differentiation	5171	532	17	9	5.1458	1.2557e-05	0.0022695
matrix341	+	GSEA	KAECH_DAY8_EFF_VS_DAY15_EFF_CD8_TCELL_UP	5171	532	118	1	0.082372	3.2447e-05	0.0022774
matrix341	+	GOBP name	generation of precursor metabolites and energy	5171	532	103	0	0	1.2366e-05	0.0022846
matrix341	+	GOBP name	maintenance of location in cell	5171	532	44	15	3.3136	1.3625e-05	0.0023118
matrix341	+	GOBP name	maintenance of protein location in cell	5171	532	39	14	3.4892	1.3546e-05	0.0023464
matrix341	+	GOBP name	regulation of cell-substrate adhesion	5171	532	60	18	2.916	1.4126e-05	0.0023488
matrix341	+	GSEA	DUTERTRE_ESTRADIOL_RESPONSE_6HR_DN	5171	532	32	12	3.645	3.3761e-05	0.0023532
matrix341	+	GOBP name	cellular response to amine stimulus	5171	532	39	14	3.4892	1.3546e-05	0.0023963
matrix341	+	GOCC name	organelle	5171	532	3894	367	0.91608	9.056e-05	0.0024149
matrix341	+	GSEA	URS_ADIPOCYTE_DIFFERENTIATION_DN	5171	532	15	8	5.184	3.6399e-05	0.002469
matrix341	+	GSEA	ZHU_CMV_24_HR_DN	5171	532	64	18	2.7337	3.5989e-05	0.0024745
matrix341	+	GSEA	EPIDERMIS_DEVELOPMENT	5171	532	15	8	5.184	3.6399e-05	0.0024857
matrix341	+	GSEA	REACTOME_CLASS_I_MHC_MEDIATED_ANTIGEN_PROCESSING_PRESENTATION	5171	532	117	1	0.083076	3.5949e-05	0.0024886
matrix341	+	GSEA	RTAAACA_V$FREAC2_01	5171	532	239	44	1.7894	3.7624e-05	0.0025351
matrix341	+	Category (Naba et al.)	ECM Regulators	5171	532	106	21	1.9256	0.0012975	0.002595
matrix341	+	GSEA	RODRIGUES_THYROID_CARCINOMA_POORLY_DIFFERENTIATED_UP	5171	532	306	13	0.41294	3.9456e-05	0.0026409
matrix341	+	GOBP name	small molecule catabolic process	5171	532	145	2	0.13407	1.678e-05	0.0026829
matrix341	+	GSEA	CUI_TCF21_TARGETS_2_UP	5171	532	154	32	2.0197	4.044e-05	0.002689
matrix341	+	GOBP name	system development	5171	532	121	28	2.2492	1.6541e-05	0.0026966
matrix341	+	GSEA	DACOSTA_UV_RESPONSE_VIA_ERCC3_COMMON_DN	5171	532	240	44	1.782	4.1512e-05	0.0027422
matrix341	+	GSEA	REACTOME_ANTIGEN_PROCESSING_UBIQUITINATION_PROTEASOME_DEGRADATION	5171	532	92	0	0	4.1817e-05	0.0027445
matrix341	+	GSEA	MOOTHA_PGC	5171	532	263	10	0.36958	4.2248e-05	0.0027548
matrix341	+	Pfam	Laminin_N	5171	532	8	6	7.2899	2.6113e-05	0.0027981
matrix341	+	Pfam	Fibrinogen_C	5171	532	11	7	6.1854	2.53e-05	0.0028194
matrix341	+	GSEA	CHIARADONNA_NEOPLASTIC_TRANSFORMATION_KRAS_CDC25_DN	5171	532	28	11	3.8185	4.3645e-05	0.0028277
matrix341	+	GOBP name	peptide cross-linking	5171	532	14	8	5.5542	1.8907e-05	0.0028581
matrix341	+	Keywords	Endoplasmicreticulum	5171	532	332	17	0.49771	0.00022439	0.0028679
matrix341	+	GSEA	BENPORATH_EED_TARGETS	5171	532	148	31	2.0359	4.5119e-05	0.0028681
matrix341	+	GSEA	V$AP1_Q2_01	5171	532	89	22	2.4027	4.4562e-05	0.0028687
matrix341	+	GSEA	MORF_HDAC1	5171	532	218	7	0.31211	4.5055e-05	0.0028821
matrix341	+	GOBP name	cellular response to organic nitrogen	5171	532	40	14	3.402	1.8737e-05	0.0028848
matrix341	+	GSEA	CHIARADONNA_NEOPLASTIC_TRANSFORMATION_KRAS_DN	5171	532	83	21	2.4593	4.5864e-05	0.0028972
matrix341	+	GSEA	GSE39820_TGFBETA1_IL6_VS_TGFBETA1_IL6_IL23A_TREATED_CD4_TCELL_UP	5171	532	91	0	0	4.6709e-05	0.0029141
matrix341	+	GSEA	BLALOCK_ALZHEIMERS_DISEASE_DN	5171	532	687	44	0.62253	4.6625e-05	0.0029269
matrix341	+	GSEA	MORF_CSNK2B	5171	532	247	9	0.35417	4.7511e-05	0.002928
matrix341	+	GSEA	ZWANG_TRANSIENTLY_UP_BY_2ND_EGF_PULSE_ONLY	5171	532	212	40	1.8339	4.7352e-05	0.0029361
matrix341	+	GOBP name	cell-matrix adhesion	5171	532	40	14	3.402	1.8737e-05	0.0029393
matrix341	+	GSEA	BROWNE_HCMV_INFECTION_20HR_DN	5171	532	54	16	2.88	4.8478e-05	0.0029695
matrix341	+	GSEA	ZHOU_INFLAMMATORY_RESPONSE_LIVE_UP	5171	532	122	27	2.1511	5.1265e-05	0.0030659
matrix341	+	GSEA	V$AP1_Q4_01	5171	532	96	23	2.3287	5.0568e-05	0.0030789
matrix341	+	GSEA	RODWELL_AGING_KIDNEY_UP	5171	532	220	41	1.8114	5.0929e-05	0.0030823
matrix341	+	GSEA	CYTOSKELETON_ORGANIZATION_AND_BIOGENESIS	5171	532	122	27	2.1511	5.1265e-05	0.0030841
matrix341	+	GSEA	PUJANA_BRCA1_PCC_NETWORK	5171	532	833	57	0.66511	5.2459e-05	0.0031189
matrix341	+	GSEA	TISSUE_DEVELOPMENT	5171	532	24	10	4.05	5.4142e-05	0.0032001
matrix341	+	GOCC name	cytosol	5171	532	689	46	0.64894	0.00012623	0.0032132
matrix341	+	GSEA	GSE20715_WT_VS_TLR4_KO_LUNG_DN	5171	532	84	21	2.43	5.5011e-05	0.0032138
matrix341	+	GSEA	ZWANG_TRANSIENTLY_UP_BY_1ST_EGF_PULSE_ONLY	5171	532	350	58	1.6107	5.5409e-05	0.0032185
matrix341	+	GSEA	MUSCLE_DEVELOPMENT	5171	532	49	15	2.9755	5.4868e-05	0.0032241
matrix341	+	GOBP slim name	nucleobase-containing small molecule metabolic process	5171	532	174	6	0.33517	0.00043423	0.0032289
matrix341	+	GOCC name	cytoskeletal part	5171	532	574	84	1.4224	0.00012523	0.0032619
matrix341	+	GOBP name	cellular component morphogenesis	5171	532	205	40	1.8966	2.2224e-05	0.0032995
matrix341	+	GSEA	REACTOME_IMMUNE_SYSTEM	5171	532	380	19	0.486	5.7314e-05	0.0033101
matrix341	+	GOCC name	mitochondrial membrane part	5171	532	104	1	0.093461	0.000135	0.00336
matrix341	+	GOBP name	cellular component organization or biogenesis	5171	532	1599	204	1.2401	2.3255e-05	0.003392
matrix341	+	GOBP slim name	cell differentiation	5171	532	464	68	1.4245	0.00047125	0.0034166
matrix341	+	GOBP name	cellular component organization at cellular level	5171	532	1272	168	1.2838	2.3963e-05	0.003435
matrix341	+	GSEA	GSE15930_NAIVE_VS_48H_IN_VITRO_STIM_IL12_CD8_TCELL_DN	5171	532	112	1	0.086785	5.9925e-05	0.0034413
matrix341	+	GSEA	STRUCTURAL_CONSTITUENT_OF_MUSCLE	5171	532	44	14	3.0927	6.063e-05	0.0034621
matrix341	+	GSEA	TGANTCA_V$AP1_C	5171	532	368	60	1.5848	6.5864e-05	0.0035409
matrix341	+	GSEA	RIGGI_EWING_SARCOMA_PROGENITOR_DN	5171	532	61	17	2.7088	6.58e-05	0.0035564
matrix341	+	GOBP name	glial cell migration	5171	532	8	6	7.2899	2.6113e-05	0.003559
matrix341	+	GSEA	MORF_PSMC1	5171	532	149	3	0.1957	6.5585e-05	0.0035638
matrix341	+	GSEA	TSAI_RESPONSE_TO_RADIATION_THERAPY	5171	532	20	9	4.374	6.2931e-05	0.0035733
matrix341	+	GSEA	VECCHI_GASTRIC_CANCER_EARLY_DN	5171	532	104	24	2.2431	6.5473e-05	0.0035769
matrix341	+	GOCC name	sarcomere	5171	532	22	9	3.9763	0.00015045	0.0035851
matrix341	+	GSEA	PILON_KLF1_TARGETS_UP	5171	532	237	43	1.7635	6.3549e-05	0.0035882
matrix341	+	GSEA	WESTON_VEGFA_TARGETS_12HR	5171	532	16	8	4.86	6.5399e-05	0.0035923
matrix341	+	GSEA	POLYSACCHARIDE_BINDING	5171	532	16	8	4.86	6.5399e-05	0.003612
matrix341	+	GOBP name	cartilage development involved in endochondral bone morphogenesis	5171	532	8	6	7.2899	2.6113e-05	0.0036184
matrix341	+	GSEA	V$E12_Q6	5171	532	79	20	2.4607	6.7695e-05	0.0036201
matrix341	+	GSEA	GLYCOSAMINOGLYCAN_BINDING	5171	532	16	8	4.86	6.5399e-05	0.0036318
matrix341	+	GOBP name	catabolic process	5171	532	556	32	0.55942	2.5781e-05	0.0036329
matrix341	+	GOCC name	mitochondrial matrix	5171	532	103	1	0.094368	0.00014935	0.0036363
matrix341	+	GSEA	ECTODERM_DEVELOPMENT	5171	532	16	8	4.86	6.5399e-05	0.0036519
matrix341	+	GSEA	SMID_BREAST_CANCER_LUMINAL_B_DN	5171	532	179	35	1.9005	6.5225e-05	0.0036624
matrix341	+	GSEA	ROZANOV_MMP14_TARGETS_UP	5171	532	111	25	2.1892	7.05e-05	0.0036729
matrix341	+	GSEA	REACTOME_METABOLISM_OF_PROTEINS	5171	532	256	10	0.37968	7.0489e-05	0.0036913
matrix341	+	GSEA	KATSANOU_ELAVL1_TARGETS_DN	5171	532	50	15	2.916	7.0471e-05	0.0037096
matrix341	+	GSEA	HEART_DEVELOPMENT	5171	532	9	6	6.4799	7.0357e-05	0.003723
matrix341	+	GOBP name	carbohydrate metabolic process	5171	532	239	8	0.32535	2.827e-05	0.0037308
matrix341	+	GOBP name	chromosome organization	5171	532	224	7	0.30375	2.7881e-05	0.0037387
matrix341	+	GSEA	BIOCARTA_ACE2_PATHWAY	5171	532	9	6	6.4799	7.0357e-05	0.0037426
matrix341	+	GSEA	DUTERTRE_ESTRADIOL_RESPONSE_24HR_DN	5171	532	180	35	1.89	7.2908e-05	0.0037789
matrix341	+	GSEA	SENESE_HDAC1_AND_HDAC2_TARGETS_DN	5171	532	92	22	2.3243	7.4433e-05	0.0038382
matrix341	+	GSEA	MORF_NOS2A	5171	532	56	16	2.7771	7.7382e-05	0.00397
matrix341	+	Keywords	Proteoglycan	5171	532	24	9	3.645	0.00031919	0.0039823
matrix341	+	GSEA	MODULE_212	5171	532	180	5	0.27	7.952e-05	0.0040591
matrix341	+	GSEA	MORF_ERCC4	5171	532	68	18	2.5729	8.3248e-05	0.004207
matrix341	+	GOBP name	monosaccharide metabolic process	5171	532	118	1	0.082372	3.2447e-05	0.004215
matrix341	+	GSEA	MODULE_112	5171	532	74	19	2.4957	8.2993e-05	0.0042151
matrix341	+	Potential contaminant	+	5171	532	12	5	4.05	0.0042243	0.0042243
matrix341	+	GSEA	MORF_ANP32B	5171	532	179	5	0.27151	8.6436e-05	0.0043035
matrix341	+	GSEA	V$GRE_C	5171	532	40	13	3.159	8.6354e-05	0.0043207
matrix341	+	GSEA	MITOCHONDRION	5171	532	239	9	0.36602	8.6237e-05	0.0043363
matrix341	+	GOBP name	response to amino acid stimulus	5171	532	42	14	3.24	3.4496e-05	0.0044123
matrix341	+	GOBP name	skeletal system development	5171	532	37	13	3.4151	3.5199e-05	0.0044341
matrix341	+	GOCC name	neurofilament	5171	532	7	5	6.9428	0.00019191	0.0044778
matrix341	+	GSEA	GOTZMANN_EPITHELIAL_TO_MESENCHYMAL_TRANSITION_UP	5171	532	35	12	3.3325	9.059e-05	0.0044882
matrix341	+	GOBP slim name	cofactor metabolic process	5171	532	154	5	0.31558	0.00065166	0.0046093
matrix341	+	GSEA	BENPORATH_SUZ12_TARGETS	5171	532	140	29	2.0134	9.3633e-05	0.0046163
matrix341	+	GOBP slim name	histone modification	5171	532	88	1	0.11045	0.00066936	0.0046218
matrix341	+	GSEA	MORF_RAD51L3	5171	532	81	20	2.4	9.6961e-05	0.0047572
matrix341	+	GSEA	BIOCARTA_INTRINSIC_PATHWAY	5171	532	21	9	4.1657	9.8948e-05	0.004808
matrix341	+	GSEA	BERENJENO_TRANSFORMED_BY_RHOA_FOREVER_DN	5171	532	21	9	4.1657	9.8948e-05	0.0048312
matrix341	+	Keywords	GTPaseactivation	5171	532	58	15	2.5138	0.00039735	0.0048421
matrix341	+	GSEA	MORF_FOSL1	5171	532	94	22	2.2749	0.00010301	0.0049812
matrix341	+	GOBP name	cellular amine metabolic process	5171	532	204	6	0.28588	4.0199e-05	0.0049883
matrix341	+	GSEA	REACTOME_GRB2_SOS_PROVIDES_LINKAGE_TO_MAPK_SIGNALING_FOR_INTERGRINS_	5171	532	13	7	5.2338	0.00010615	0.0051088
matrix341	+	GSEA	REACTOME_UNBLOCKING_OF_NMDA_RECEPTOR_GLUTAMATE_BINDING_AND_ACTIVATION	5171	532	4	4	9.7199	0.0001109	0.0053123
matrix341	+	GSEA	WOO_LIVER_CANCER_RECURRENCE_UP	5171	532	52	15	2.8038	0.0001134	0.0054065
matrix341	+	GSEA	ROME_INSULIN_TARGETS_IN_MUSCLE_UP	5171	532	263	11	0.40654	0.00011562	0.0054863
matrix341	+	GSEA	ACTIN_FILAMENT_BASED_PROCESS	5171	532	76	19	2.43	0.00011987	0.0056612
matrix341	+	GSEA	MORF_RAD23A	5171	532	276	12	0.42261	0.00012118	0.0056967
matrix341	+	Keywords	Cleavageonpairofbasicresidues	5171	532	59	15	2.4712	0.00047893	0.0057036
matrix341	+	GOBP name	wound healing	5171	532	33	12	3.5345	4.7684e-05	0.0058301
matrix341	+	GOBP slim name	cell morphogenesis	5171	532	89	19	2.075	0.00089208	0.0058796
matrix341	+	GSEA	KEGG_OXIDATIVE_PHOSPHORYLATION	5171	532	82	0	0	0.00012628	0.0059089
matrix341	+	GOCC slim name	cell cortex	5171	532	60	15	2.43	0.00057399	0.0059165
matrix341	+	GOBP slim name	nucleotide metabolic process	5171	532	150	5	0.324	0.00088879	0.0059942
matrix341	+	GSEA	RB_P107_DN.V1_UP	5171	532	47	14	2.8953	0.0001309	0.0060967
matrix341	+	Keywords	Electrontransport	5171	532	69	0	0	0.00052946	0.0061652
matrix341	+	GSEA	MODULE_151	5171	532	247	10	0.39352	0.00013435	0.0062002
matrix341	+	GSEA	MORF_GNB1	5171	532	233	9	0.37545	0.0001338	0.0062034
matrix341	+	Pfam	EGF	5171	532	20	9	4.374	6.2931e-05	0.0062617
matrix341	+	Pfam	Laminin_G_1	5171	532	6	5	8.0999	6.106e-05	0.0063005
matrix341	+	Keywords	Osteogenesis	5171	532	12	6	4.86	0.00056059	0.0063859
matrix341	+	GSEA	RHEIN_ALL_GLUCOCORTICOID_THERAPY_DN	5171	532	218	8	0.35669	0.00014086	0.0064713
matrix341	+	GSEA	MODULE_220	5171	532	77	19	2.3984	0.00014311	0.0065449
matrix341	+	GSEA	PENG_GLUTAMINE_DEPRIVATION_DN	5171	532	232	9	0.37707	0.00014387	0.0065499
matrix341	+	GSEA	DELYS_THYROID_CANCER_UP	5171	532	172	33	1.8649	0.00014549	0.006594
matrix341	+	GSEA	MORF_JAK3	5171	532	22	9	3.9763	0.00015045	0.0066399
matrix341	+	GOBP name	organ morphogenesis	5171	532	116	26	2.1786	5.5933e-05	0.0066433
matrix341	+	GSEA	SENESE_HDAC2_TARGETS_DN	5171	532	59	16	2.6359	0.00014816	0.0066551
matrix341	+	GSEA	HOELZEL_NF1_TARGETS_DN	5171	532	22	9	3.9763	0.00015045	0.0066691
matrix341	+	GSEA	CROONQUIST_NRAS_VS_STROMAL_STIMULATION_DN	5171	532	42	13	3.0085	0.00014795	0.0066758
matrix341	+	GSEA	MORF_ARL3	5171	532	65	17	2.5421	0.00014967	0.0066936
matrix341	+	GOBP name	cellular component organization or biogenesis at cellular level	5171	532	1301	169	1.2626	5.5567e-05	0.0066954
matrix341	+	GSEA	SATO_SILENCED_BY_METHYLATION_IN_PANCREATIC_CANCER_1	5171	532	103	23	2.1705	0.00015044	0.0066981
matrix341	+	GSEA	MODULE_114	5171	532	259	11	0.41282	0.00015248	0.0067006
matrix341	+	GSEA	MUSCLE_CELL_DIFFERENTIATION	5171	532	10	6	5.832	0.00015797	0.0068819
matrix341	+	GSEA	MEISSNER_BRAIN_HCP_WITH_H3K4ME2_AND_H3K27ME3	5171	532	10	6	5.832	0.00015797	0.0069117
matrix341	+	Keywords	DNA-binding	5171	532	264	13	0.47863	0.00062027	0.0069154
matrix341	+	GSEA	MORF_NME2	5171	532	139	3	0.20978	0.00016162	0.0069808
matrix341	+	GSEA	CROONQUIST_STROMAL_STIMULATION_UP	5171	532	37	12	3.1524	0.00016244	0.0069865
matrix341	+	GSEA	KRIGE_RESPONSE_TO_TOSEDOSTAT_6HR_DN	5171	532	388	21	0.52608	0.00016158	0.0070092
matrix341	+	GOBP name	enzyme linked receptor protein signaling pathway	5171	532	130	28	2.0935	6.1675e-05	0.0070242
matrix341	+	GOCC name	sarcolemma	5171	532	57	15	2.5579	0.00032772	0.0070585
matrix341	+	GOBP name	positive regulation of cell communication	5171	532	297	51	1.6691	6.1197e-05	0.0070666
matrix341	+	GSEA	MODULE_152	5171	532	102	1	0.095293	0.0001652	0.0070751
matrix341	+	GSEA	MORF_SOD1	5171	532	230	9	0.38034	0.00016623	0.0070891
matrix341	+	GSEA	NUCLEUS	5171	532	591	38	0.62497	0.00016696	0.00709
matrix341	+	GSEA	MORF_EIF3S2	5171	532	201	7	0.3385	0.00016941	0.0071049
matrix341	+	GOCC name	intermediate filament cytoskeleton	5171	532	29	10	3.3517	0.00032387	0.0071125
matrix341	+	GSEA	LI_WILMS_TUMOR_VS_FETAL_KIDNEY_2_DN	5171	532	27	10	3.6	0.00016896	0.0071155
matrix341	+	GOCC name	interstitial matrix	5171	532	11	6	5.3018	0.00031211	0.007134
matrix341	+	GSEA	CARBOHYDRATE_BINDING	5171	532	27	10	3.6	0.00016896	0.0071453
matrix341	+	GOBP name	integrin activation	5171	532	6	5	8.0999	6.106e-05	0.0071501
matrix341	+	GOCC name	actomyosin	5171	532	51	14	2.6682	0.00032334	0.0072428
matrix341	+	GSEA	KEGG_PARKINSONS_DISEASE	5171	532	79	0	0	0.00017585	0.0073443
matrix341	+	GSEA	PUJANA_CHEK2_PCC_NETWORK	5171	532	411	23	0.54394	0.00017859	0.0074281
matrix341	+	GSEA	PATTERN_BINDING	5171	532	18	8	4.32	0.00017945	0.0074331
matrix341	+	GSEA	GSE12845_IGD_POS_BLOOD_VS_DARKZONE_GC_TONSIL_BCELL_DN	5171	532	101	1	0.096237	0.00018272	0.0075378
matrix341	+	GSEA	WONG_ENDMETRIUM_CANCER_UP	5171	532	7	5	6.9428	0.00019191	0.0076664
matrix341	+	GSEA	MODULE_83	5171	532	256	11	0.41765	0.00018727	0.0076941
matrix341	+	GSEA	MODULE_298	5171	532	7	5	6.9428	0.00019191	0.0076968
matrix341	+	GSEA	REACTOME_P130CAS_LINKAGE_TO_MAPK_SIGNALING_FOR_INTEGRINS	5171	532	14	7	4.86	0.00019069	0.0077092
matrix341	+	GSEA	AXON	5171	532	7	5	6.9428	0.00019191	0.0077275
matrix341	+	GSEA	BERTUCCI_MEDULLARY_VS_DUCTAL_BREAST_CANCER_DN	5171	532	85	20	2.287	0.00018973	0.0077323
matrix341	+	GSEA	NUYTTEN_EZH2_TARGETS_DN	5171	532	322	16	0.48298	0.00018905	0.0077357
matrix341	+	GSEA	MORF_ETV3	5171	532	14	7	4.86	0.00019069	0.0077401
matrix341	+	GSEA	BURTON_ADIPOGENESIS_5	5171	532	78	0	0	0.00019636	0.0077828
matrix341	+	GSEA	CYTOPLASMIC_PART	5171	532	758	53	0.67963	0.00019623	0.0078082
matrix341	+	GOBP name	extracellular matrix assembly	5171	532	9	6	6.4799	7.0357e-05	0.0079047
matrix341	+	GSEA	REACTOME_TCA_CYCLE_AND_RESPIRATORY_ELECTRON_TRANSPORT	5171	532	100	1	0.097199	0.00020207	0.0079779
matrix341	+	GOMF name	growth factor binding	5171	532	39	13	3.24	6.4847e-05	0.0080248
matrix341	+	GOCC name	contractile fiber part	5171	532	145	28	1.877	0.00038196	0.0080716
matrix341	+	GOMF name	ankyrin binding	5171	532	9	6	6.4799	7.0357e-05	0.0082921
matrix341	+	GSEA	PHONG_TNF_RESPONSE_VIA_P38_PARTIAL	5171	532	38	12	3.0694	0.00021337	0.0083587
matrix341	+	GSEA	BMI1_DN.V1_UP	5171	532	38	12	3.0694	0.00021337	0.0083913
matrix341	+	GSEA	MEISSNER_NPC_HCP_WITH_H3_UNMETHYLATED	5171	532	99	22	2.16	0.00021958	0.008503
matrix341	+	GSEA	YAO_TEMPORAL_RESPONSE_TO_PROGESTERONE_CLUSTER_16	5171	532	55	15	2.6509	0.00021878	0.0085047
matrix341	+	GSEA	LEIN_MIDBRAIN_MARKERS	5171	532	23	9	3.8034	0.00022205	0.0085335
matrix341	+	GSEA	LEF1_UP.V1_UP	5171	532	55	15	2.6509	0.00021878	0.0085375
matrix341	+	GSEA	V$GATA3_01	5171	532	61	16	2.5495	0.00022136	0.0085393
matrix341	+	GOBP slim name	macromolecule metabolic process	5171	532	1726	151	0.85035	0.001333	0.0085905
matrix341	+	Keywords	Serine/threonine-proteinkinase	5171	532	116	23	1.9272	0.00080418	0.008779
matrix341	+	GSEA	GCANCTGNY_V$MYOD_Q6	5171	532	267	45	1.6382	0.00023137	0.0088244
matrix341	+	GSEA	TURASHVILI_BREAST_DUCTAL_CARCINOMA_VS_LOBULAR_NORMAL_UP	5171	532	33	11	3.24	0.00023054	0.0088261
matrix341	+	GSEA	STEIN_ESRRA_TARGETS	5171	532	239	10	0.40669	0.00023522	0.0089376
matrix341	+	GOBP name	response to amine stimulus	5171	532	62	17	2.6651	8.1522e-05	0.0090369
matrix341	+	GOBP slim name	lipid metabolic process	5171	532	323	19	0.57176	0.0014696	0.009068
matrix341	+	GOBP slim name	amine metabolic process	5171	532	237	12	0.49215	0.0014653	0.0092376
matrix341	+	GOCC name	organelle lumen	5171	532	188	7	0.36191	0.00044858	0.0093038
matrix341	+	GOBP name	positive regulation of cell-substrate adhesion	5171	532	40	13	3.159	8.6354e-05	0.0094467
matrix341	+	GSEA	REACTOME_ADAPTIVE_IMMUNE_SYSTEM	5171	532	238	10	0.4084	0.00025205	0.0095056
matrix341	+	GSEA	GATAAGR_V$GATA_C	5171	532	74	18	2.3643	0.00025112	0.009506
matrix341	+	Category (Naba et al.)	Secreted Factors	5171	532	36	9	2.43	0.0063436	0.0095153
matrix341	+	GOBP name	transmembrane receptor protein serine/threonine kinase signaling pathway	5171	532	35	12	3.3325	9.059e-05	0.0097814
matrix341	+	GSEA	SENESE_HDAC1_TARGETS_DN	5171	532	107	23	2.0893	0.00026344	0.0098252
matrix341	+	GSEA	YAUCH_HEDGEHOG_SIGNALING_PARACRINE_DN	5171	532	68	17	2.43	0.00026181	0.0098369
matrix341	+	GSEA	PEDRIOLI_MIR31_TARGETS_DN	5171	532	107	23	2.0893	0.00026344	0.0098616
matrix341	+	Keywords	Growthfactorbinding	5171	532	9	5	5.4	0.00092839	0.0099281
matrix341	+	GSEA	KAYO_CALORIE_RESTRICTION_MUSCLE_UP	5171	532	56	15	2.6036	0.00026863	0.0099816
matrix341	+	GSEA	PASINI_SUZ12_TARGETS_DN	5171	532	178	33	1.802	0.00027009	0.0099991
matrix341	+	GSEA	GSE9650_EFFECTOR_VS_MEMORY_CD8_TCELL_UP	5171	532	97	1	0.10021	0.00027311	0.010074
matrix341	+	GOBP slim name	RNA metabolic process	5171	532	692	52	0.7304	0.0016705	0.010092
matrix341	+	GSEA	MODULE_45	5171	532	193	35	1.7627	0.00027566	0.010131
matrix341	+	Pfam	Laminin_II	5171	532	4	4	9.7199	0.0001109	0.010299
matrix341	+	GSEA	SPIELMAN_LYMPHOBLAST_EUROPEAN_VS_ASIAN_DN	5171	532	328	17	0.50378	0.00028487	0.010432
matrix341	+	GOBP name	protein phosphorylation	5171	532	190	36	1.8417	9.8575e-05	0.010507
matrix341	+	Pfam	Laminin_I	5171	532	4	4	9.7199	0.0001109	0.010654
matrix341	+	GSEA	V$NFE2_01	5171	532	88	20	2.2091	0.00030216	0.011025
matrix341	+	GSEA	CAGCTG_V$AP4_Q5	5171	532	440	66	1.458	0.00031078	0.011299
matrix341	+	GOBP slim name	biological regulation	5171	532	2668	301	1.0966	0.0019105	0.011307
matrix341	+	GOCC name	myosin II complex	5171	532	12	6	4.86	0.00056059	0.011416
matrix341	+	GOCC name	cell cortex	5171	532	60	15	2.43	0.00057399	0.01148
matrix341	+	GSEA	NAKAYAMA_FGF2_TARGETS	5171	532	15	7	4.536	0.00032114	0.011551
matrix341	+	GSEA	MODULE_397	5171	532	24	9	3.645	0.00031919	0.011563
matrix341	+	GSEA	HOLLMANN_APOPTOSIS_VIA_CD40_DN	5171	532	114	2	0.17052	0.00032382	0.011565
matrix341	+	GSEA	V$NFAT_Q6	5171	532	63	16	2.4686	0.00032323	0.011585
matrix341	+	GSEA	FARMER_BREAST_CANCER_CLUSTER_5	5171	532	15	7	4.536	0.00032114	0.011592
matrix341	+	GSEA	ZHU_CMV_ALL_DN	5171	532	82	19	2.2522	0.00032669	0.011626
matrix341	+	GSEA	YAO_TEMPORAL_RESPONSE_TO_PROGESTERONE_CLUSTER_17	5171	532	131	3	0.22259	0.00032827	0.011642
matrix341	+	GOBP name	cardiac muscle fiber development	5171	532	4	4	9.7199	0.0001109	0.011671
matrix341	+	GSEA	MORF_CTBP1	5171	532	147	4	0.26449	0.00033316	0.011774
matrix341	+	GOBP name	muscle contraction	5171	532	82	20	2.3707	0.00011534	0.011987
matrix341	+	Keywords	Sulfation	5171	532	18	7	3.78	0.0011507	0.012059
matrix341	+	GOBP name	cartilage development	5171	532	26	10	3.7384	0.0001184	0.012153
matrix341	+	GOBP name	cell projection organization	5171	532	214	39	1.7714	0.00012044	0.012211
matrix341	+	GSEA	SCHAEFFER_PROSTATE_DEVELOPMENT_6HR_DN	5171	532	260	12	0.44861	0.00035042	0.01234
matrix341	+	GOMF name	protein kinase activity	5171	532	177	34	1.8671	0.0001149	0.012364
matrix341	+	Keywords	Chaperone	5171	532	131	4	0.29679	0.0012316	0.012654
matrix341	+	GOCC name	intracellular organelle lumen	5171	532	183	7	0.3718	0.00064585	0.01269
matrix341	+	GOMF name	receptor binding	5171	532	337	55	1.5863	0.00012333	0.012719
matrix341	+	GOMF name	small GTPase regulator activity	5171	532	52	15	2.8038	0.0001134	0.012758
matrix341	+	GSEA	GSE24634_TREG_VS_TCONV_POST_DAY3_IL4_CONVERSION_UP	5171	532	94	1	0.1034	0.00036868	0.012938
matrix341	+	GOBP name	cellular amino acid metabolic process	5171	532	174	5	0.27931	0.00013079	0.013101
matrix341	+	GSEA	FORTSCHEGGER_PHF8_TARGETS_DN	5171	532	297	48	1.5709	0.00037694	0.013182
matrix341	+	GOBP name	cytoskeleton organization	5171	532	346	56	1.5732	0.00013361	0.013224
matrix341	+	GOBP name	cellular macromolecule metabolic process	5171	532	1579	129	0.79409	0.00013543	0.013246
matrix341	+	GSEA	LINDVALL_IMMORTALIZED_BY_TERT_DN	5171	532	46	13	2.7469	0.00038502	0.013419
matrix341	+	GSEA	MORF_BUB3	5171	532	218	9	0.40128	0.00038877	0.013503
matrix341	+	GSEA	ONDER_CDH1_SIGNALING_VIA_CTNNB1	5171	532	52	14	2.6169	0.0003977	0.013766
matrix341	+	GSEA	AGGCACT,MIR-515-3P	5171	532	35	11	3.0548	0.00040131	0.013843
matrix341	+	GOBP name	heterocycle metabolic process	5171	532	232	9	0.37707	0.00014387	0.013908
matrix341	+	Keywords	NADP	5171	532	98	2	0.19837	0.0014005	0.014112
matrix341	+	GSEA	MODULE_117	5171	532	153	29	1.8423	0.0004146	0.014204
matrix341	+	GSEA	DEBIASI_APOPTOSIS_BY_REOVIRUS_INFECTION_DN	5171	532	153	29	1.8423	0.0004146	0.014253
matrix341	+	GOBP name	tissue morphogenesis	5171	532	90	21	2.268	0.00015133	0.014462
matrix341	+	GOCC slim name	nucleolus	5171	532	358	22	0.59731	0.0015168	0.014518
matrix341	+	GSEA	MORF_AP3D1	5171	532	111	2	0.17513	0.00042778	0.014607
matrix341	+	GOBP name	monocarboxylic acid metabolic process	5171	532	156	4	0.24923	0.00015579	0.014719
matrix341	+	GSEA	WONG_ENDMETRIUM_CANCER_DN	5171	532	30	10	3.24	0.00043649	0.014854
matrix341	+	GOBP slim name	cellular lipid metabolic process	5171	532	252	14	0.54	0.0025662	0.014884
matrix341	+	GOBP name	signal transduction	5171	532	732	102	1.3544	0.00015974	0.014923
matrix341	+	Keywords	ATP-binding	5171	532	522	72	1.3407	0.0015288	0.015115
matrix341	+	GSEA	MODULE_234	5171	532	25	9	3.4992	0.00044806	0.015146
matrix341	+	GSEA	MIKKELSEN_IPS_ICP_WITH_H3K4ME3_AND_H327ME3	5171	532	25	9	3.4992	0.00044806	0.015196
matrix341	+	GSEA	WNT_UP.V1_UP	5171	532	41	12	2.8449	0.00045179	0.015221
matrix341	+	GOBP name	maintenance of protein location	5171	532	48	14	2.835	0.00016611	0.015345
matrix341	+	GSEA	DEVELOPMENTAL_MATURATION	5171	532	8	5	6.075	0.00045952	0.01543
matrix341	+	GOBP slim name	tissue remodeling	5171	532	26	8	2.9907	0.0027151	0.015439
matrix341	+	GSEA	MORF_PPP1CA	5171	532	143	4	0.27189	0.00046454	0.015547
matrix341	+	GSEA	V$TATA_C	5171	532	91	20	2.1362	0.00046704	0.015579
matrix341	+	GOBP name	blood vessel development	5171	532	32	11	3.3412	0.00017103	0.015626
matrix341	+	GSEA	SMID_BREAST_CANCER_NORMAL_LIKE_UP	5171	532	147	28	1.8514	0.00047257	0.01566
matrix341	+	GSEA	HOSHIDA_LIVER_CANCER_SUBCLASS_S1	5171	532	147	28	1.8514	0.00047257	0.015711
matrix341	+	GSEA	GSE20715_WT_VS_TLR4_KO_24H_OZONE_LUNG_DN	5171	532	78	18	2.2431	0.00048009	0.015857
matrix341	+	GOBP slim name	one-carbon metabolic process	5171	532	73	1	0.13315	0.0028979	0.016161
matrix341	+	GSEA	KAAB_HEART_ATRIUM_VS_VENTRICLE_UP	5171	532	133	26	1.9001	0.00049287	0.016226
matrix341	+	GSEA	LOPEZ_MESOTHELIOMA_SURVIVAL_OVERALL_DN	5171	532	5	4	7.7759	0.00049785	0.016337
matrix341	+	GOMF name	transporter activity	5171	532	230	9	0.38034	0.00016623	0.016457
matrix341	+	GOBP slim name	response to stimulus	5171	532	1670	195	1.135	0.0030375	0.01662
matrix341	+	GOBP name	cellular catabolic process	5171	532	447	26	0.56536	0.00018462	0.016684
matrix341	+	GSEA	MODULE_438	5171	532	36	11	2.97	0.00051926	0.016714
matrix341	+	GSEA	P53_DN.V1_DN	5171	532	72	17	2.295	0.00051597	0.016714
matrix341	+	GSEA	REACTOME_NRAGE_SIGNALS_DEATH_THROUGH_JNK	5171	532	16	7	4.2525	0.00051279	0.016719
matrix341	+	GSEA	GGGAGGRR_V$MAZ_Q6	5171	532	723	98	1.3175	0.00051504	0.016738
matrix341	+	GSEA	MODULE_241	5171	532	36	11	2.97	0.00051926	0.016767
matrix341	+	GSEA	MORF_MYC	5171	532	16	7	4.2525	0.00051279	0.016773
matrix341	+	GSEA	GSE37416_12H_VS_24H_F_TULARENSIS_LVS_NEUTROPHIL_DN	5171	532	69	0	0	0.00052946	0.016988
matrix341	+	GSEA	V$AP1_C	5171	532	92	20	2.113	0.00053663	0.017109
matrix341	+	GSEA	AFFAR_YY1_TARGETS_UP	5171	532	92	20	2.113	0.00053663	0.017164
matrix341	+	GSEA	YATTNATC_UNKNOWN	5171	532	99	21	2.0618	0.00055291	0.017573
matrix341	+	GSEA	MOROSETTI_FACIOSCAPULOHUMERAL_MUSCULAR_DISTROPHY_UP	5171	532	12	6	4.86	0.00056059	0.017596
matrix341	+	Keywords	Chromosome	5171	532	111	3	0.2627	0.0018181	0.017642
matrix341	+	GSEA	HEPARIN_BINDING	5171	532	12	6	4.86	0.00056059	0.017651
matrix341	+	GSEA	KANG_IMMORTALIZED_BY_TERT_UP	5171	532	42	12	2.7771	0.00056839	0.017676
matrix341	+	GSEA	MORF_XRCC5	5171	532	185	7	0.36778	0.00055862	0.017699
matrix341	+	GOMF name	protein serine/threonine kinase activity	5171	532	132	27	1.9882	0.00019312	0.017703
matrix341	+	GSEA	BIOCARTA_PLATELETAPP_PATHWAY	5171	532	12	6	4.86	0.00056059	0.017706
matrix341	+	GSEA	SCHAEFFER_PROSTATE_DEVELOPMENT_48HR_DN	5171	532	113	23	1.9784	0.00056601	0.017711
matrix341	+	GSEA	HOOI_ST7_TARGETS_DN	5171	532	42	12	2.7771	0.00056839	0.017731
matrix341	+	GSEA	NAKAMURA_ADIPOGENESIS_LATE_DN	5171	532	31	10	3.1355	0.00057892	0.017948
matrix341	+	GOMF name	nucleic acid binding	5171	532	725	50	0.67034	0.00019097	0.018179
matrix341	+	GSEA	REACTOME_RESPIRATORY_ELECTRON_TRANSPORT_ATP_SYNTHESIS_BY_CHEMIOSMOTIC_COUPLING_AND_HEAT_PRODUCTION_BY_UNCOUPLING_PROTEINS_	5171	532	68	0	0	0.00059108	0.018213
matrix341	+	GSEA	EIF4E_DN	5171	532	54	14	2.52	0.00058942	0.018218
matrix341	+	GSEA	REACTOME_CELL_DEATH_SIGNALLING_VIA_NRAGE_NRIF_AND_NADE	5171	532	21	8	3.7028	0.00060489	0.018526
matrix341	+	GSEA	GSE9006_HEALTHY_VS_TYPE_1_DIABETES_PBMC_AT_DX_UP	5171	532	124	3	0.23516	0.00060386	0.018551
matrix341	+	GOBP name	response to acid	5171	532	49	14	2.7771	0.00020905	0.018688
matrix341	+	GSEA	TAATTA_V$CHX10_01	5171	532	202	35	1.6841	0.00061568	0.018743
matrix341	+	Keywords	Lyase	5171	532	77	1	0.12623	0.0019684	0.018753
matrix341	+	GSEA	PDGF_UP.V1_DN	5171	532	26	9	3.3646	0.00061562	0.018798
matrix341	+	Keywords	Ribosomalprotein	5171	532	139	5	0.34964	0.0020424	0.019111
matrix341	+	GSEA	ANATOMICAL_STRUCTURE_MORPHOGENESIS	5171	532	107	22	1.9985	0.00063667	0.019324
matrix341	+	GOBP name	maintenance of location	5171	532	55	15	2.6509	0.00021878	0.019351
matrix341	+	GSEA	HSIAO_HOUSEKEEPING_GENES	5171	532	314	17	0.52624	0.00064083	0.019392
matrix341	+	GOBP name	coenzyme metabolic process	5171	532	118	2	0.16474	0.00022284	0.019502
matrix341	+	GSEA	MCBRYAN_PUBERTAL_BREAST_3_4WK_UP	5171	532	80	18	2.187	0.00064849	0.019507
matrix341	+	GSEA	CHIARADONNA_NEOPLASTIC_TRANSFORMATION_CDC25_UP	5171	532	67	16	2.3212	0.00064743	0.019533
matrix341	+	GSEA	TTANTCA_UNKNOWN	5171	532	273	44	1.5666	0.00065353	0.0196
matrix341	+	GOBP slim name	protein folding	5171	532	117	4	0.33231	0.0036602	0.019657
matrix341	+	GSEA	MORF_STK17A	5171	532	37	11	2.8897	0.00066398	0.01968
matrix341	+	GSEA	MODULE_387	5171	532	37	11	2.8897	0.00066398	0.019738
matrix341	+	GSEA	MODULE_248	5171	532	37	11	2.8897	0.00066398	0.019796
matrix341	+	GSEA	HOSHIDA_LIVER_CANCER_SURVIVAL_UP	5171	532	37	11	2.8897	0.00066398	0.019855
matrix341	+	Keywords	Acutephase	5171	532	15	6	3.888	0.0021991	0.019868
matrix341	+	GSEA	CHARAFE_BREAST_CANCER_LUMINAL_VS_MESENCHYMAL_DN	5171	532	234	39	1.62	0.00067269	0.01988
matrix341	+	Keywords	Prenylation	5171	532	76	1	0.12789	0.0021689	0.019938
