# Supplementary material for: Compartment-resolved Proteomic Analysis of Mouse Aorta during Atherosclerotic Plaque Formation Reveals Osteoclast-specific Protein Expression
Source: Mol Cell Proteomics. 2017 Dec 4;17(2):321–34. doi: 10.1074/mcp.RA117.000315 (PMC5795394; doi:10.1074/mcp.RA117.000315)
Supplement: Supplemental Data [file supp_RA117.000315_4948_1_supp_26148_mzpq3k.xlsx]

## Sheet: table ecm for manuscript2
Supplementary Table 7 - Significantly regulated ECM-associated proteins in the insoluble fraction
Uniprot protein IDs	Uniprot majority protein IDs	Protein names	Gene names	LFQ intensity cohort1 wt 8w 5 ECM	LFQ intensity cohort1 wt 8w 1 ECM	LFQ intensity cohort1 wt 8w 2 ECM	LFQ intensity cohort1 wt 8w 3 ECM	LFQ intensity cohort1 wt 8w 4 ECM	LFQ intensity cohort1 ApoE 8w 1 ECM	LFQ intensity cohort1 ApoE 8w 2 ECM	LFQ intensity cohort1 ApoE 8w 3 ECM	LFQ intensity cohort1 ApoE 8w 4 ECM	LFQ intensity cohort1 ApoE 8w 5 ECM	LFQ intensity cohort1 wt 16w 1 ECM	LFQ intensity cohort1 wt 16w 2 ECM	LFQ intensity cohort1 wt 16w 3 ECM	LFQ intensity cohort1 wt 16w 4 ECM	LFQ intensity cohort1 wt 16w 5 ECM	LFQ intensity cohort1 ApoE 16w 1 ECM	LFQ intensity cohort1 ApoE 16w 2 ECM	LFQ intensity cohort1 ApoE 16w 3 ECM	LFQ intensity cohort1 ApoE 16w 4 ECM	LFQ intensity cohort1 ApoE 16w 5 ECM	LFQ intensity cohort1 wt 24w 1 ECM	LFQ intensity cohort1 wt 24w 2 ECM	LFQ intensity cohort1 wt 24w 3 ECM	LFQ intensity cohort1 ApoE 24w 1 ECM	LFQ intensity cohort1 ApoE 24w 2 ECM	LFQ intensity cohort1 ApoE 24w 3 ECM	LFQ intensity cohort1 ApoE 24w 4 ECM	LFQ intensity cohort2 ApoE 8w 1 ECM	LFQ intensity cohort2 ApoE 8w 2 ECM	LFQ intensity cohort2 ApoE 8w 3 ECM	LFQ intensity cohort2 ApoE 8w 4 ECM	LFQ intensity cohort2 ApoE 16w 4 ECM	LFQ intensity cohort2 ApoE 16w 1 ECM	LFQ intensity cohort2 ApoE 16w 2 ECM	LFQ intensity cohort2 ApoE 16w 3 ECM	LFQ intensity cohort2 ApoE 24w 1 ECM	LFQ intensity cohort2 ApoE 24w 2 ECM	LFQ intensity cohort2 ApoE 24w 3 ECM	Peptides	Razor + unique peptides	Unique peptides	Sequence coverage [%]	Unique + razor sequence coverage [%]	Unique sequence coverage [%]	Mol. weight [kDa]	Q-value
A0A075B5P5;P03987-2;P03987	A0A075B5P5;P03987-2;P03987	Ig gamma-3 chain C region	Ighg3	NaN	29.0836	27.9484	25.9461	27.2222	26.1509	26.2949	NaN	NaN	NaN	28.2689	28.2792	28.2505	25.2004	NaN	30.053	29.3193	27.4911	28.3609	29.3505	27.9853	27.5704	NaN	29.5669	29.8557	27.7318	30.1459	28.7007	25.179	25.0393	NaN	31.2681	27.4605	29.3352	27.7454	25.7042	29.3469	28.7768	14	14	14	43.9	43.9	43.9	36.198	0
A0A075B5P6;A0A075B6A0;P01872;P01872-2	A0A075B5P6;A0A075B6A0;P01872;P01872-2	Ig mu chain C region	Ighm	27.9527	30.2516	28.4544	30.0064	28.6593	29.1004	29.1871	28.9673	29.4782	30.5143	29.1655	30.0284	30.5403	29.2537	28.301	31.1359	30.5459	31.8214	30.1783	31.1371	29.4832	29.048	29.8373	32.2895	32.452	32.252	32.0226	30.6782	30.3161	30.7018	29.978	32.136	30.963	31.2533	33.1728	35.4057	34.5435	35.1171	45	45	45	70.1	70.1	70.1	49.943	0
A0A087WR50;Q3UHL6;P11276;A0A087WS56	A0A087WR50;Q3UHL6;P11276;A0A087WS56	Fibronectin;Anastellin	Fn1	36.0654	36.3199	36.3861	36.3124	36.4502	35.9106	36.2449	36.5385	36.232	35.9336	36.4968	36.6206	36.3274	36.8679	36.6933	36.7671	36.7447	36.9875	36.8451	36.9497	36.7342	36.4584	36.6402	37.9376	38.001	37.3256	37.5986	36.2815	36.4544	36.3039	36.405	36.7704	36.7583	36.7593	36.8627	38.0248	37.5732	38.2021	220	220	5	76.9	76.9	2.4	262.84	0
O08746;A0A0A0MQM7;O08746-2	O08746;A0A0A0MQM7;O08746-2	Matrilin-2	Matn2	28.551	28.3628	28.4263	28.2115	27.6344	28.2154	27.9703	28.5612	27.2683	27.9831	28.0471	27.593	27.8678	28.322	28.3918	28.4817	27.765	28.4491	28.4238	28.7413	27.833	26.8881	28.247	28.8536	29.2072	28.912	29.4313	25.211	28.348	26.9739	27.7073	27.8101	27.8943	27.7048	28.4741	30.1714	29.0554	30.4823	24	24	24	32.2	32.2	32.2	106.75	0
D3Z689;Q9CRC7	D3Z689		Adamtsl5	27.5814	27.4714	27.804	27.4058	26.8774	27.147	27.6667	27.8218	28.1848	27.5543	28.1203	28.403	27.6167	27.3345	27.86	28.3704	28.5641	27.6798	29.6373	28.7628	27.9324	28.6734	28.3639	27.8822	28.3623	28.7321	28.4066	29.1623	28.7821	28.1805	28.6919	29.9588	29.3837	29.0332	29.2102	29.5331	29.7348	29.5423	13	13	13	33	33	33	53.593	0
E9PV24;E9PV24-2;CON__P02672	E9PV24;E9PV24-2	Fibrinogen alpha chain;Fibrinopeptide A;Fibrinogen alpha chain	Fga	33.4954	34.3832	34.5071	34.2818	34.0991	34.6104	34.478	33.9378	33.2447	33.4412	34.339	34.3166	34.0577	34.0745	34.0192	34.1886	34.696	34.5419	33.9643	34.4721	34.3229	34.3663	34.0822	35.7538	35.72	34.0416	35.2039	35.4338	33.3819	33.1077	33.4841	33.9725	33.9389	33.9873	34.3714	34.0802	35.5767	35.1375	57	57	57	49.3	49.3	49.3	87.428	0
Q60847;E9PX70;Q60847-2;Q60847-5;Q60847-4;Q60847-3;F6WIM8	Q60847;E9PX70;Q60847-2;Q60847-5;Q60847-4;Q60847-3	Collagen alpha-1(XII) chain	Col12a1	31.3196	31.5746	30.7621	30.7001	31.4974	31.0772	30.7704	31.5604	31.0796	31.1512	31.1292	31.1838	31.2239	31.5691	31.9331	31.8618	31.1157	31.5992	31.8382	32.4198	31.5738	31.2669	31.6641	33.7563	33.7961	33.6067	33.3902	30.7086	31.2687	31.1375	30.6473	31.1904	31.3421	31.3279	31.3796	34.9981	32.1638	35.2232	191	191	191	58.3	58.3	58.3	340.21	0
Q9ESD7;E9QL12;E9PXU9;Q9ESD7-2;E9Q423;Q9ESD7-3;P0DM40	Q9ESD7;E9QL12;E9PXU9;Q9ESD7-2;E9Q423;Q9ESD7-3	Dysferlin	Dysf	29.288	28.9907	28.8943	28.9954	28.9108	28.0695	29.0452	29.8439	29.6369	29.8175	29.093	29.43	30.1125	28.8725	29.4264	29.6497	30.214	30.2269	30.4323	30.4983	28.9371	30.4551	29.4695	29.5228	29.966	30.3259	30.5909	28.9912	30.1112	29.3173	29.8579	30.2111	30.8432	30.3211	30.8449	30.7967	30.6179	30.1053	77	72	72	41.9	40.4	40.4	237.91	0
G3XA35;E9PYH0;Q62059;Q62059-2	G3XA35;E9PYH0;Q62059;Q62059-2	Versican core protein	Vcan	29.9442	31.2795	30.8243	30.6516	30.9937	31.5226	29.9481	30.256	30.732	30.2149	30.9431	31.4945	31.4046	31.6287	31.0187	31.1084	31.1396	31.5035	31.8849	31.316	32.1747	31.294	31.4579	31.6379	30.9762	31.577	31.6416	31.2318	31.2208	30.3038	31.0272	31.8404	31.7019	31.436	32.2034	32.6507	33.1249	32.4457	47	47	6	18.3	18.3	3.2	262.71	0
E9QQ18;E0CZ58;Q9JM99-4;Q9JM99-3;E9QQ17;Q9JM99-2;Q9JM99;Q9JM99-5;E0CXA1	E9QQ18;E0CZ58;Q9JM99-4;Q9JM99-3;E9QQ17;Q9JM99-2;Q9JM99;Q9JM99-5	Proteoglycan 4;Proteoglycan 4 C-terminal part	Prg4	NaN	NaN	NaN	23.797	NaN	NaN	NaN	NaN	NaN	25.9887	NaN	NaN	NaN	NaN	NaN	NaN	NaN	NaN	NaN	25.5677	NaN	27.3782	NaN	29.2361	28.8612	28.627	28.6666	25.219	NaN	24.7199	NaN	25.8101	NaN	NaN	26.5225	30.1678	29.0493	30.678	20	20	20	23.3	23.3	23.3	106.52	0
F8VQJ3;P02468;F6SFQ3;Q9R0B6;A2ATM9	F8VQJ3;P02468	Laminin subunit gamma-1	Lamc1	34.5873	34.7785	34.843	34.941	34.794	34.7397	34.8735	34.9907	34.7634	34.4036	34.8655	35.0227	35.2066	35.1454	34.9859	35.3735	35.3302	35.5866	35.3524	35.263	35.6176	35.1582	34.9383	35.6107	35.6951	35.23	35.755	34.1884	34.7769	34.5265	34.5359	35.4389	35.0168	34.8613	35.1094	35.1797	35.352	35.0793	135	135	120	63.2	63.2	59.1	177.19	0
Q61703;G3X977;Q3UEG7;CON__Q9TRI1	Q61703;G3X977;Q3UEG7	Inter-alpha-trypsin inhibitor heavy chain H2	Itih2	29.0643	29.6121	29.5646	29.3452	29.4578	29.4882	29.5017	29.7653	28.7143	29.3084	29.8967	29.335	30.197	29.1053	29.0685	29.6445	29.0387	30.0177	28.7116	29.5321	29.2421	29.7204	29.269	30.5831	30.7071	29.9873	30.3988	29.5205	29.4339	29.6041	29.8425	29.4035	29.6853	29.8324	29.4706	31.1864	29.5357	30.8015	30	30	30	40.2	40.2	40.2	105.93	0
M0QWP1;Z4YK85;A2ASQ1-3;A2ASQ1-2;A2ASQ1;Z4YJS5	M0QWP1;Z4YK85;A2ASQ1-3;A2ASQ1-2;A2ASQ1	Agrin;Agrin N-terminal 110 kDa subunit;Agrin C-terminal 110 kDa subunit;Agrin C-terminal 90 kDa fragment;Agrin C-terminal 22 kDa fragment	Agrn	28.899	29.2803	29.4245	29.8037	29.5256	28.718	28.7915	30.504	29.5349	29.3289	28.85	29.9854	30.1622	30.306	30.1787	30.1756	29.7689	30.762	30.6309	31.0827	29.7664	29.8332	29.7395	30.3143	30.7879	30.6723	30.3665	29.7221	30.3505	29.7785	29.5393	30.9273	30.4488	30.7407	31.1394	31.3199	31.4581	31.193	65	65	65	39.1	39.1	39.1	216.65	0
O35452;Q8CH40;A0A0G2JE11;Q8CH41;A2ACU7;Q3ULU4	O35452		Tnxb	34.5174	34.4459	34.8639	34.3101	34.7594	34.5116	34.3515	34.7032	34.6739	34.0767	34.6119	34.8058	34.4012	34.8131	34.7475	34.7797	35.218	35.2527	35.4879	35.178	34.9665	34.8208	34.9453	34.4624	35.0301	34.9096	34.8321	34.2606	34.5265	34.2588	34.2579	34.7705	34.5205	34.5275	34.6854	35.2678	34.7883	35.098	200	200	16	55.3	55.3	7.7	435.47	0
O88990	O88990	Alpha-actinin-3	Actn3	NaN	NaN	26.2478	NaN	NaN	NaN	NaN	22.4008	NaN	22.5392	23.117	NaN	NaN	NaN	NaN	22.306	NaN	24.5267	23.6177	NaN	NaN	NaN	21.8684	NaN	NaN	28.8622	28.3604	23.6767	22.9938	23.3892	22.6628	33.3665	NaN	NaN	NaN	NaN	NaN	23.9678	67	45	45	71.2	55.6	55.6	103.04	0
P08122;D3YV27	P08122	Collagen alpha-2(IV) chain;Canstatin	Col4a2	32.8122	32.6214	32.4942	32.379	33.4108	32.8512	32.786	33.4083	33.0396	32.8733	32.6169	33.2398	32.4964	34.1584	33.0345	33.7986	33.3531	34.1645	33.8865	33.9335	33.4623	33.4097	33.3486	33.4862	34.3435	33.8501	33.7771	34.4057	34.003	34.3036	34.1799	34.8037	34.3492	34.3618	34.5744	34.9356	34.6328	34.9286	20	20	19	14.1	14.1	14.1	167.32	0
P10404;P11370;B2RQY6	P10404	MLV-related proviral Env polyprotein;Surface protein;Transmembrane protein		NaN	NaN	NaN	NaN	NaN	NaN	NaN	NaN	NaN	24.5911	NaN	NaN	NaN	NaN	NaN	NaN	NaN	24.7014	NaN	25.1735	NaN	NaN	NaN	NaN	NaN	NaN	NaN	25.3671	NaN	NaN	26.105	NaN	NaN	NaN	NaN	26.5264	24.0083	25.9051	10	10	10	24.3	24.3	24.3	69.612	0
P10493	P10493	Nidogen-1	Nid1	32.8115	33.0501	32.7969	33.1305	32.8299	32.7275	32.6938	33.3271	32.8483	32.79	32.68	32.9836	33.3929	33.0475	33.0633	33.3519	33.1722	33.2722	33.3671	33.2152	33.4452	33.5971	33.0988	33.6413	33.6525	33.1266	33.9065	32.7266	32.7809	32.7874	32.4285	33.3573	32.6306	32.6629	33.2497	34.0124	33.5269	33.4015	58	58	57	52	52	52	136.54	0
P11152	P11152	Lipoprotein lipase	Lpl	26.2872	26.9025	27.359	26.9593	27.2229	26.2557	28.0091	27.4977	27.3103	27.7934	26.9135	28.0012	25.3874	NaN	25.6494	27.4283	28.3835	27.755	27.3219	28.146	27.2112	25.8743	NaN	30.5436	28.937	28.9033	29.5921	26.7951	27.0572	26.8767	27.0043	27.5881	27.5527	27.6437	27.1066	29.9495	29.2245	30.3911	19	19	19	35.4	35.4	35.4	53.109	0
P21981;G3UXE8;Q9D7I9	P21981	Protein-glutamine gamma-glutamyltransferase 2	Tgm2	34.8045	34.9638	35.2588	34.9068	35.1791	34.6129	34.9924	34.8867	35.04	34.71	34.8639	35.6398	35.2641	35.4874	35.4477	35.3388	35.4654	35.5553	35.709	35.5602	35.6489	35.1321	35.4565	35.6976	35.6513	35.4703	35.4329	34.6228	34.8712	34.9327	34.9563	35.3333	35.3235	35.1787	35.064	34.7058	35.3083	35.2307	68	68	68	77.1	77.1	77.1	77.06	0
P28481;P28481-2;P28481-7;P28481-6;P28481-5;P28481-4;P28481-1	P28481;P28481-2;P28481-7;P28481-6;P28481-5;P28481-4;P28481-1	Collagen alpha-1(II) chain;Collagen alpha-1(II) chain;Chondrocalcin	Col2a1	NaN	NaN	28.0828	27.4195	NaN	27.9901	27.6212	28.2665	28.9906	28.1001	NaN	27.8298	26.1498	NaN	NaN	27.3871	NaN	24.6433	28.5553	NaN	NaN	NaN	28.5098	30.8293	31.0321	28.3726	28.2482	NaN	NaN	NaN	NaN	25.0161	NaN	NaN	NaN	31.601	26.2928	31.1725	30	28	27	21.8	20	19.3	141.97	0
P28862;Q922W6;O55123	P28862;Q922W6	Stromelysin-1	Mmp3	25.0333	24.464	27.1273	24.9457	NaN	24.32	NaN	24.3866	NaN	25.0575	23.7536	NaN	NaN	26.2955	24.3119	24.9729	25.9281	26.7291	24.7439	26.5909	NaN	24.9167	NaN	28.6586	29.6888	28.987	28.9181	24.5567	NaN	NaN	NaN	NaN	25.4548	26.363	NaN	30.0159	28.1298	31.301	27	27	27	40.9	40.9	40.9	53.844	0
P31532	P31532	Serum amyloid A-4 protein	Saa4	NaN	NaN	25.3395	26.6007	NaN	27.4165	27.4871	27.7582	27.1242	26.6411	27.1359	26.799	26.5047	28.4186	NaN	28.3407	30.1315	28.8416	29.102	29.939	27	28.1013	26.8441	30.4369	30.2626	29.7712	30.5575	27.4122	NaN	NaN	NaN	28.556	28.1369	28.4792	29.095	26.7445	29.6347	29.0459	8	8	8	56.9	56.9	56.9	15.088	0
P34960;Q3TCW6;Q8BJC0;D3Z705	P34960;Q3TCW6	Macrophage metalloelastase	Mmp12	NaN	NaN	NaN	NaN	NaN	NaN	NaN	NaN	NaN	NaN	NaN	NaN	NaN	NaN	NaN	NaN	NaN	27.2754	NaN	26.3188	NaN	NaN	NaN	27.3559	27.7711	28.5147	28.2062	NaN	NaN	NaN	NaN	26.4056	24.7671	27.297	25.6347	29.5101	28.2455	30.1142	17	17	17	37.2	37.2	37.2	54.97	0
P37889;P37889-2	P37889;P37889-2	Fibulin-2	Fbln2	30.3399	31.1586	30.3796	30.228	30.6309	30.8363	30.3515	30.5803	30.1383	30.428	30.5429	30.9141	30.366	30.0362	30.6528	30.1283	30.8253	31.1612	30.6822	30.9765	31.3937	31.0599	30.6609	31.3855	31.2363	31.0339	31.3415	31.9349	31.6821	31.5197	31.8042	31.911	31.7805	31.6483	31.9368	32.698	32.2357	33.3514	59	59	59	51	51	51	131.83	0
P39039;P39039-2	P39039;P39039-2	Mannose-binding protein A	Mbl1	27.1289	29.0901	28.8758	29.2803	26.5492	29.7914	30.1994	28.1134	27.9542	27.6331	29.7509	29.0361	28.7531	26.696	28.4665	30.2431	31.0334	29.6721	30.3203	29.962	29.9411	29.5778	28.8548	30.5646	30.9222	30.1358	30.3809	28.6828	27.446	29.142	28.2986	29.5722	29.2593	29.3136	29.4212	31.1559	31.6391	31.5418	14	14	14	33.5	33.5	33.5	25.396	0
P39876;E9QAB2	P39876	Metalloproteinase inhibitor 3	Timp3	28.6631	27.6919	28.8507	28.2236	29.6689	26.5638	28.6879	28.6439	29.0634	27.8671	28.4028	29.471	28.2406	29.6574	28.9643	29.488	29.0556	28.8179	29.6522	29.6102	29.2886	28.8714	29.0508	30.0753	29.8192	30.799	29.7398	29.0247	30.3527	28.9936	28.5221	29.7521	30.4999	29.848	30.9702	32.1176	31.2425	31.0252	18	18	18	55	55	55	24.182	0
P54320	P54320	Elastin	Eln	34.4896	34.4569	34.3042	33.5464	34.9075	34.3088	34.0027	34.3607	34.2806	33.66	33.9548	34.352	34.2513	35.1578	34.4917	33.8501	32.771	33.264	34.0755	33.2099	34.5395	33.6009	33.8083	33.8723	33.2901	33.1048	33.3723	34.1984	34.6468	34.3804	33.8975	33.1155	32.9049	32.6695	33.1039	32.5358	32.5083	32.0788	19	19	19	40.1	40.1	40.1	71.937	0
P97927	P97927	Laminin subunit alpha-4	Lama4	32.5391	32.7086	32.9065	32.6549	32.5713	32.5159	32.7493	32.9026	32.3049	32.4186	32.738	33.1017	32.8939	33.1079	32.9139	33.3242	33.1664	33.1687	32.8643	33.0188	33.3082	33.1142	32.7377	33.4325	33.3701	32.8527	33.2428	32.0187	32.6013	32.6237	32.1174	33.0744	32.8961	32.4495	33.1028	33.1661	33.4777	32.5307	106	106	106	51.2	51.2	51.2	201.82	0
Q00780	Q00780	Collagen alpha-1(VIII) chain;Vastatin	Col8a1	NaN	NaN	NaN	NaN	NaN	NaN	NaN	NaN	NaN	26.3491	NaN	NaN	NaN	NaN	NaN	NaN	NaN	26.0738	NaN	27.2252	NaN	NaN	NaN	NaN	27.9307	27.2424	29.0286	NaN	NaN	NaN	NaN	27.0361	NaN	NaN	NaN	28.5715	28.5291	28.6294	6	6	6	9	9	9	73.606	0
Q00993;Q6PE80;F6YPR4	Q00993;Q6PE80	Tyrosine-protein kinase receptor UFO;Receptor protein-tyrosine kinase	Axl	NaN	30.038	NaN	NaN	NaN	NaN	NaN	28.4989	27.4568	27.3431	28.6102	NaN	28.351	29.2744	NaN	29.3521	29.0836	29.1314	27.5045	30.2458	30.5896	30.5182	29.164	29.875	29.5587	29.1524	29.6546	31.486	27.8212	NaN	29.2794	28.8015	30.3681	29.9595	30.9241	31.8982	30.7716	29.8192	16	16	14	24.8	24.8	23.1	98.19	0
Q04857	Q04857	Collagen alpha-1(VI) chain	Col6a1	36.5557	36.7184	37.0605	36.6566	36.7969	36.836	36.5866	36.9557	36.7372	36.5194	36.9464	37.163	36.7423	37.0318	36.9057	37.1739	37.4683	37.6361	37.2531	37.2174	37.3526	37.2181	36.9881	37.0365	37.3324	36.8546	37.3537	36.6609	37.1989	36.5658	36.9402	37.2653	37.229	36.9212	37.2679	37.4448	37.4783	37.3208	90	90	90	63.3	63.3	63.3	108.49	0
Q05306	Q05306	Collagen alpha-1(X) chain	Col10a1	NaN	NaN	NaN	22.7132	NaN	NaN	NaN	NaN	NaN	NaN	NaN	NaN	NaN	NaN	NaN	NaN	NaN	NaN	NaN	NaN	23.6887	NaN	NaN	26.5109	26.7303	25.4093	NaN	NaN	NaN	NaN	NaN	NaN	NaN	NaN	NaN	31.747	22.8356	31.9241	9	9	9	15.7	15.7	15.7	66.775	0
Q05BC3;Q05BC3-2;D6RII3;Q8BQM8;Q5SQM0	Q05BC3;Q05BC3-2;D6RII3	Echinoderm microtubule-associated protein-like 1	Eml1	30.376	30.0901	30.0885	30.1604	30.2886	30.1806	30.1821	29.7062	30.6539	30.0011	29.5185	30.0913	30.3708	30.449	30.5465	30.3015	30.7737	30.9897	30.7286	30.9921	30.3019	30.5185	30.7367	30.4747	30.4884	30.5579	30.6395	30.5972	30.9276	30.8321	31.0105	30.8116	30.8223	31.61	30.8212	30.8327	30.4829	30.8281	51	51	2	60.9	60.9	2.3	89.679	0
Q07456;CON__P00978	Q07456	Protein AMBP;Alpha-1-microglobulin;Inter-alpha-trypsin inhibitor light chain;Trypstatin	Ambp	26.291	27.6031	27.0863	27.5959	28.5257	26.9248	27.1	NaN	25.9095	25.4927	28.5357	29.1639	26.6458	27.1734	25.6652	28.8265	30.2219	29.1925	28.0978	28.3297	28.6553	26.7562	27.4704	30.8854	29.9449	27.3541	27.3935	25.4862	25.1715	NaN	NaN	26.6668	28.317	28.1235	27.073	27.5787	30.3859	29.1153	14	14	14	39.8	39.8	39.8	39.029	0
Q07968;CON__Q2TBQ1	Q07968	Coagulation factor XIII B chain	F13b	NaN	NaN	NaN	NaN	NaN	27.1853	NaN	NaN	NaN	NaN	NaN	NaN	NaN	26.1482	NaN	25.0852	25.4094	NaN	NaN	26.1267	24.4402	24.8361	NaN	27.8142	26.9342	26.6125	26.1452	26.9052	NaN	NaN	NaN	26.3526	25.6179	25.2749	27.197	27.4463	26.9715	27.863	15	15	15	27.4	27.4	27.4	76.195	0
Q8VCM7;Q3UER8	Q8VCM7;Q3UER8	Fibrinogen gamma chain	Fgg	33.382	33.6358	33.3783	33.0933	33.8456	34.0971	33.3763	33.3342	33.6256	32.9069	33.4203	33.6134	33.7512	33.9771	33.8625	33.6381	33.9715	33.9667	34.0867	34.5013	33.3983	34.012	33.6135	35.0104	35.3325	34.5832	34.7353	34.8504	33.4907	33.1698	33.682	33.9834	34.1069	33.9711	34.8409	34.8199	35.6597	35.0287	54	54	54	88.5	88.5	88.5	49.391	0
Q3UQ28;D3Z5M7	Q3UQ28	Peroxidasin homolog	Pxdn	29.6946	28.7611	29.8374	29.6646	29.7447	28.5509	28.8526	29.6195	28.9931	28.0809	28.5017	29.3659	28.4988	28.8492	28.9976	29.66	30.7491	30.9471	30.6006	31.2224	28.9242	28.7012	28.757	30.8395	30.9401	30.626	30.8793	28.705	30.0213	29.623	28.4304	31.0106	31.3404	30.9459	31.2129	32.0721	31.6774	31.983	47	47	47	37.6	37.6	37.6	165.1	0
Q61001;P19137;F8VQ40	Q61001	Laminin subunit alpha-5	Lama5	33.3989	33.5412	33.7797	33.8404	33.9915	33.0062	33.9623	34.1672	33.9915	33.3752	33.6336	34.3042	34.313	34.599	34.3412	34.4057	34.6515	34.7674	34.7452	34.7824	34.5541	34.4031	34.333	34.5693	35.2032	34.6905	35.0989	34.0454	34.1031	34.0487	34.0712	34.7254	34.8098	34.8507	34.6275	34.7014	35.1662	34.8516	146	146	145	47.5	47.5	47.3	404.05	0
Q61292;A0A0A6YY71;A0A0A6YWY6;A0A0A6YWI2	Q61292	Laminin subunit beta-2	Lamb2	34.5179	34.9029	35.2424	34.9244	34.959	34.4968	34.8619	35.0063	34.8856	34.227	35.0527	35.6874	35.0254	35.1769	34.9	35.7504	35.5906	35.7989	35.3532	35.3889	35.7405	35.4246	34.8937	35.8017	35.8472	35.0624	35.6347	34.4575	34.866	34.5853	34.4489	35.394	35.4188	35.1247	35.8137	35.5312	35.9134	35.4848	157	157	157	72.2	72.2	72.2	196.58	0
Q61508;Q61508-2;D3Z0U9;D3Z038;D3YV22;D3YZV0	Q61508;Q61508-2	Extracellular matrix protein 1	Ecm1	28.4397	29.0013	29.1712	29.2044	29.1582	29.5635	29.7963	28.6684	28.8212	28.5533	29.7277	29.4768	28.6181	29.181	28.992	29.6908	29.8013	30.2342	29.5749	29.9484	29.7066	28.6375	28.7389	30.7235	30.3836	29.3317	30.4522	27.8312	28.2384	27.2723	27.9411	28.5499	29.6277	30.1415	30.4645	31.8092	30.7694	32.8672	30	30	1	60.3	60.3	2.7	62.832	0
Q61702;F8WJ05;CON__Q0VCM5	Q61702;F8WJ05	Inter-alpha-trypsin inhibitor heavy chain H1	Itih1	31.2113	32.107	31.4716	31.7238	31.0257	31.628	31.6565	31.0769	31.0776	30.7652	31.9381	31.6288	31.7108	30.6671	31.2878	31.8927	32.0251	31.729	31.8931	31.2931	32.0581	31.6982	31.4999	32.8775	32.8353	32.0603	32.5749	31.197	31.0189	30.9263	30.9377	31.4193	31.6259	31.6855	31.4528	32.5639	32.3675	32.5402	40	40	40	42.7	42.7	42.7	101.07	0
Q6ZWY3;D6RH49;D3YYB0	Q6ZWY3;D6RH49;D3YYB0	40S ribosomal protein S27-like;40S ribosomal protein S27	Rps27l	30.402	28.9581	29.0638	29.7775	30.4233	29.7117	28.5435	28.9319	29.6689	30.0953	29.1379	29.0022	29.9631	29.0265	28.8306	29.2399	29.1716	29.1253	30.0325	29.1413	28.4586	28.4472	NaN	28.5006	30.3147	30.3063	29.5774	27.6506	28.8254	28.1208	28.5406	28.3228	28.5756	27.933	28.6289	29.8484	29.5707	30.0641	8	8	4	47.6	47.6	19	9.4771	0
Q80YQ1;P35441	Q80YQ1;P35441	Thrombospondin-1	Thbs1	29.2077	29.4982	29.8129	29.4331	29.3563	29.6749	29.7469	29.9283	30.1709	29.5371	29.6246	29.2077	30.1806	30.5282	29.5	29.3563	29.082	30.3188	30.2831	30.3726	28.9072	29.6513	29.895	31.5196	31.2976	31.0278	30.9731	30.6337	29.9482	30.1905	29.6996	28.7651	29.4926	29.6195	30.7144	32.2017	30.1975	31.6853	52	52	26	42.2	42.2	25.6	129.69	0
Q80YX1	Q80YX1	Tenascin	Tnc	30.9385	31.3279	30.4115	30.6781	31.1247	30.7041	30.6702	30.6525	29.9991	29.6623	30.7576	31.066	29.9356	30.4429	30.8509	31.9132	31.4119	31.2959	31.5316	31.6351	31.2038	30.3648	30.2649	34.2585	33.6344	33.5278	34.3886	29.9123	29.9208	29.5867	29.8248	30.3535	30.2776	30.1938	29.8074	34.7678	32.5232	35.5652	122	122	2	54.7	54.7	0.7	231.8	0
Q8C0E3	Q8C0E3	Tripartite motif-containing protein 47	Trim47	26.0267	26.655	25.082	26.6819	26.7939	NaN	26.9871	27.2901	26.546	27.1804	26.8856	27.8098	27.521	26.9952	27.1602	27.2581	28.4201	28.3591	28.0495	28.2654	27.5504	28.5196	27.1464	27.3691	28.5319	28.474	28.5396	27.7085	27.5798	NaN	NaN	27.9339	28.3202	28.1654	28.0411	29.2766	28.3726	28.06	24	24	1	40.7	40.7	4.4	69.912	0
Q8C6K9;E9Q6A6;Q8C6K9-2	Q8C6K9;E9Q6A6;Q8C6K9-2	Collagen alpha-6(VI) chain	Col6a6	33.8383	34.3406	34.7272	34.3408	34.2934	34.0009	34.0422	34.0592	33.6275	33.6896	33.9408	33.9787	33.7719	34.0802	34.2548	33.4912	33.7655	33.431	33.9054	33.6836	33.94	33.4146	33.931	32.5655	33.2588	33.6267	33.2098	33.835	34.3411	33.7127	34.1581	34.2798	33.7018	33.5234	34.2383	34.4496	33.9163	34.0416	118	118	105	53.1	53.1	48.2	246.32	0
Q8CBE3;H3BJS1;H3BJR7;H3BJB3;H3BJR4;H3BKY3;H3BK66;Q05BF4	Q8CBE3;H3BJS1	WD repeat-containing protein 37	Wdr37	25.6701	24.9095	NaN	26.287	25.5287	NaN	NaN	25.5277	NaN	NaN	NaN	NaN	NaN	NaN	NaN	NaN	NaN	25.6029	25.4463	NaN	NaN	NaN	NaN	NaN	NaN	NaN	NaN	NaN	NaN	NaN	NaN	NaN	NaN	NaN	NaN	NaN	NaN	NaN	8	8	8	24	24	24	55.045	0
Q8CDJ8;D3Z0U0	Q8CDJ8	Stonin-1	Ston1	26.9887	26.6471	26.9575	26.9171	26.5892	26.7179	26.9233	27.6045	27.3327	27.1807	26.9421	26.8558	28.1414	26.8866	28.1932	27.6173	27.6446	28.0555	27.7466	28.2454	27.5777	28.2341	27.96	27.3877	28.2429	27.9068	28.1455	27.0578	27.5641	NaN	26.9966	26.9934	27.6897	27.5731	27.5533	27.8804	27.9845	27.8171	23	23	23	34	34	34	81.792	0
Q8CG85	Q8CG85	MAM domain-containing protein 2	Mamdc2	26.1979	25.3231	NaN	25.2868	NaN	NaN	NaN	25.8806	NaN	NaN	NaN	25.7452	27.4608	26.7486	NaN	26.6887	27.9929	28.5008	27.3973	27.6879	26.0963	26.838	25.5967	27.8953	27.9738	27.7261	27.7684	NaN	NaN	NaN	25.9587	28.6491	28.9656	28.6753	28.8222	29.8118	30.4296	30.9689	24	24	24	41.1	41.1	41.1	77.323	0
Q8CGB6;Q8CGB6-2;Q8CGB6-4;Q8CGB6-3;Q8BZ33	Q8CGB6;Q8CGB6-2;Q8CGB6-4;Q8CGB6-3	Tensin-2	Tns2	31.0545	30.356	30.7442	30.9721	31.1495	30.2579	30.3724	30.8721	31.3146	31.0608	30.5321	31.2043	31.428	31.0441	31.4394	31.0042	31.9328	31.7516	31.9516	31.8544	31.099	32.06	31.3545	31.0206	31.2168	31.6301	31.4581	31.1007	31.4196	30.9974	31.337	31.8271	31.8263	31.6305	31.8474	32.0112	31.7978	31.6309	70	67	67	54.3	52.8	52.8	152.01	0
Q8K0E8;CON__P02676	Q8K0E8	Fibrinogen beta chain;Fibrinopeptide B;Fibrinogen beta chain	Fgb	32.3872	33.6936	33.3709	33.2612	32.9907	33.8982	32.8267	33.2872	32.4438	32.7315	33.5748	32.8162	32.7508	33.7018	33.9218	33.6816	32.9793	33.8734	32.9899	33.9012	33.7791	33.1748	33.6443	35.4057	35.3554	33.6495	33.9346	35.2134	33.0476	33.0358	33.2316	33.9649	33.699	34.1128	34.9213	34.4788	35.5674	34.8	63	63	63	82.1	82.1	82.1	54.752	0
Q8K1R7	Q8K1R7	Serine/threonine-protein kinase Nek9	Nek9	28.4465	27.4943	27.7974	28.1251	28.4206	27.3861	28.6053	27.9144	28.6502	28.0928	28.358	29.41	28.7197	28.4857	28.0241	28.0802	29.0059	27.948	28.596	28.4075	28.9784	28.1734	27.9708	28.0724	26.6878	26.1916	27.3551	28.4306	28.1455	27.8573	27.4594	28.3938	28.2024	27.8128	28.5724	28.1893	28.6019	28.4026	33	33	33	39.1	39.1	39.1	107.14	0
Q8R2Z5;Q8R2Z5-2	Q8R2Z5	von Willebrand factor A domain-containing protein 1	Vwa1	29.4228	29.0948	29.4934	29.1747	29.6289	29.4228	29.6689	29.9304	29.5872	29.8802	30.2303	30.1396	29.9537	30.512	30.6941	29.8579	30.5224	30.4676	29.5708	30.9831	30.8059	30.5648	30.5964	31.2685	31.2285	30.9501	30.9503	28.4385	29.7835	28.945	28.7605	30.5463	30.1961	30.3715	30.6798	30.6919	30.9363	31.1836	16	16	16	59	59	59	44.708	0
Q99JR5;H3BJ97;H3BKM8	Q99JR5;H3BJ97	Tubulointerstitial nephritis antigen-like	Tinagl1	32.0667	32.5388	32.5746	32.5398	31.6671	32.2769	32.2653	32.5602	31.5237	31.9472	32.5388	32.5663	31.2322	32.071	31.82	32.9708	32.6124	33.383	32.6216	33.3101	32.5547	31.6163	32.3699	33.3869	33.8999	32.4286	32.6609	32.0883	32.315	31.6985	32.457	33.6013	33.2476	33.1275	33.8738	33.773	34.4096	34.1464	37	37	37	77.5	77.5	77.5	52.664	0
Q9D236;Q9D236-1;Q9D236-4	Q9D236;Q9D236-1;Q9D236-4	Serine protease HTRA3	Htra3	27.6966	27.8135	27.0863	27.6022	27.7317	26.9554	27.1298	27.8639	27.6405	27.0556	27.7789	28.1447	27.4798	27.9272	28.1668	26.8622	27.5298	27.773	28.45	28.975	28.4913	28.3687	28.0711	29.0231	29.5066	29.5816	28.4473	27.1329	28.0312	27.1904	27.2598	27.9843	28.0968	27.9664	28.3438	29.3022	28.965	30.0482	19	19	19	38.3	38.3	38.3	49.149	0
Q9D6Y1	Q9D6Y1	Coiled-coil domain-containing protein 3	Ccdc3	30.4411	31.7185	31.3883	31.1074	30.8178	30.1399	30.8214	30.6414	30.5715	29.8268	30.2999	30.5094	29.0935	29.1876	29.8531	29.5513	28.6598	29.9089	29.6671	29.4051	30.2554	28.5695	28.8756	28.9031	29.0703	27.6448	28.0967	30.5203	29.7593	30.7505	29.8961	29.0336	28.316	29.2211	28.8854	26.8403	28.5915	28.8364	8	8	8	23.4	23.4	23.4	31.093	0
Q9DD06	Q9DD06	Retinoic acid receptor responder protein 2	Rarres2	27.4215	28.2619	28.029	28.0067	27.9674	28.841	28.135	26.9685	27.697	NaN	29.3629	28.0505	27.898	28.5493	28.1307	29.0356	29.1609	29.3504	29.5209	29.8459	29.1661	29.5113	28.1204	29.2597	28.6544	29.1653	28.8989	29.4292	30.0056	29.5972	29.0965	29.743	30.8305	30.7077	30.9147	32.1134	31.1554	31.936	9	9	9	64.2	64.2	64.2	18.349	0
Q9JHH6;CON__Q2KIG3	Q9JHH6	Carboxypeptidase B2	Cpb2	NaN	NaN	NaN	NaN	NaN	NaN	NaN	NaN	NaN	NaN	NaN	NaN	NaN	NaN	NaN	NaN	NaN	NaN	27.7253	26.9785	NaN	25.9027	NaN	27.1039	27.1536	27.6688	26.0211	NaN	NaN	NaN	NaN	NaN	NaN	NaN	26.336	28.1005	28.0624	26.6068	11	11	11	35.1	35.1	35.1	48.87	0
Q9JHI0	Q9JHI0	Matrix metalloproteinase-19	Mmp19	NaN	NaN	NaN	NaN	NaN	NaN	NaN	NaN	NaN	NaN	NaN	NaN	NaN	NaN	NaN	NaN	NaN	NaN	NaN	NaN	NaN	NaN	NaN	26.5547	25.8239	26.6505	27.2944	NaN	NaN	NaN	NaN	NaN	NaN	NaN	24.7309	29.2333	26.4025	29.2975	12	12	12	32.8	32.8	32.8	59.121	0
Q9JJN5;CON__Q2KJ83	Q9JJN5	Carboxypeptidase N catalytic chain	Cpn1	25.3762	NaN	25.0648	NaN	NaN	NaN	NaN	25.1508	26.0043	NaN	24.997	NaN	NaN	NaN	26.0833	NaN	NaN	26.2232	26.7187	26.8033	NaN	NaN	NaN	26.3114	26.7446	26.3167	26.9774	25.8527	NaN	NaN	NaN	NaN	NaN	25.2796	NaN	26.7421	26.8979	26.858	8	8	8	20.8	20.8	20.8	51.845	0
Q9JMG1	Q9JMG1	Endothelial differentiation-related factor 1	Edf1	26.6106	28.8105	30.4893	29.4024	29.1209	29.1487	28.08	28.343	28.3922	25.4561	30.0614	28.5929	26.574	27.2629	27.4074	29.5168	26.9554	NaN	NaN	NaN	25.7817	26.3474	NaN	25.4495	27.3268	NaN	25.1711	27.2602	NaN	NaN	27.5175	NaN	NaN	27.2574	24.3519	NaN	26.2749	NaN	14	14	14	68.9	68.9	68.9	16.369	0
Q9QUP5	Q9QUP5	Hyaluronan and proteoglycan link protein 1	Hapln1	29.6046	29.7471	30.1753	29.9901	29.7421	29.9321	30.3525	30.8244	29.5197	28.8166	29.4567	30.8852	29.9244	29.9133	30.2115	30.0285	30.8947	29.5038	30.2076	30.4364	30.8829	29.626	30.0935	31.4791	31.2188	31.5095	30.8767	29.5285	29.7784	29.9149	29.4604	30.1642	30.4031	30.1618	30.0684	32.9852	30.8443	31.6136	22	22	22	45.5	45.5	45.5	40.477	0
Q9R0G6	Q9R0G6	Cartilage oligomeric matrix protein	Comp	NaN	NaN	NaN	22.2006	NaN	NaN	24.8808	NaN	NaN	NaN	NaN	NaN	NaN	NaN	NaN	NaN	NaN	NaN	NaN	26.246	NaN	NaN	NaN	29.9164	29.9682	25.9754	27.6554	25.6954	NaN	NaN	NaN	NaN	NaN	NaN	23.0298	32.5624	25.6323	31.2397	28	28	17	43.2	43.2	30.3	82.341	0
Q9Z247	Q9Z247	Peptidyl-prolyl cis-trans isomerase FKBP9	Fkbp9	30.1966	29.5096	30.1208	29.8297	29.9856	29.1435	30.2399	29.3616	29.9366	29.3833	29.3334	29.4759	28.5921	29.4933	29.3171	28.7786	29.1422	29.0053	29.4558	29.0208	28.8791	27.7773	28.625	27.2227	28.7013	28.2632	26.7074	28.9627	29.242	29.1875	29.4186	28.3051	28.8873	28.9732	29.1836	27.6554	28.6465	28.8379	23	23	23	37.4	37.4	37.4	62.995	0
[truncated: 3 more columns]
